# Supplementary material for: A One Health study of Klebsiella pneumoniae species complex plasmids shows a highly diverse and ecologically adaptable plasmidome
Source: Microb Genom. 2026 Feb 19;12(2):001629. doi: 10.1099/mgen.0.001629 (PMC12919850; doi:10.1099/mgen.0.001629)
Supplement: Uncited Supplementary Material 2. [file mgen-12-01629-s002.xlsx]

## Sheet: Overview SuppTables
Supplementary tables to: A One Health study of Klebsiella pneumoniae species complex plasmids shows a highly diverse and ecologically adaptable plasmidome.
Table S1. Norwegian isolate metadata and genotyping results
Table S2. Global dataset accessions and genotyping

## Sheet: Table S1
Sequence data												Pling v2.0.0				Kleborate v2.4.0
sequence_name	strain_ID	sequence_category	sequence_topology	niche	host	collection_year	source_details	infection_status	SL	ONT_Flow_cell_kit	ONT_prep_type	pling_community	pling_community_size	pling_type	pling_type_size	ST	species	total_size	virulence_score	resistance_score	num_resistance_classes	Yersiniabactin	YbST	Colibactin	CbST	Aerobactin	AbST	Salmochelin	SmST	RmpADC	RmST	AGly_acquired	Col_acquired	Fcyn_acquired	Flq_acquired	Gly_acquired	MLS_acquired	Phe_acquired	Rif_acquired	Sul_acquired	Tet_acquired	Tgc_acquired	Tmt_acquired	Bla_acquired	Bla_inhR_acquired	Bla_ESBL_acquired	Bla_ESBL_inhR_acquired	Bla_Carb_acquired	Bla_chr
2018-01-1001__chr	2018-01-1001	chromosome	circularized	Animal	Turkey	2018	caecal	Colonisation	SL35	R9.4.1 (SQK-LSK-109)	ligation	-	-	-	-	ST35	Klebsiella pneumoniae	5310593	0	0	0	-	0	-	0	-	0	-	0	-	0	-	-	-	-	-	-	-	-	-	-	-	-	-	-	-	-	-	SHV-33
2018-01-1001__pl_1	2018-01-1001	plasmid	circularized	Animal	Turkey	2018	caecal	Colonisation	SL35	R9.4.1 (SQK-LSK-109)	ligation	C0	4	C0_S0	1	ST35	Klebsiella pneumoniae	114471	0	0	0	-	0	-	0	-	0	-	0	-	0	-	-	-	-	-	-	-	-	-	-	-	-	-	-	-	-	-	SHV-33
2018-01-1001__pl_2	2018-01-1001	plasmid	circularized	Animal	Turkey	2018	caecal	Colonisation	SL35	R9.4.1 (SQK-LSK-109)	ligation	C1	1119	C1_S419	5	ST35	Klebsiella pneumoniae	108569	0	0	0	-	0	-	0	-	0	-	0	-	0	-	-	-	-	-	-	-	-	-	-	-	-	-	-	-	-	-	SHV-33
2018-01-1001__pl_3	2018-01-1001	plasmid	circularized	Animal	Turkey	2018	caecal	Colonisation	SL35	R9.4.1 (SQK-LSK-109)	ligation	C1	1119	C1_S434	28	ST35	Klebsiella pneumoniae	5631	0	0	0	-	0	-	0	-	0	-	0	-	0	-	-	-	-	-	-	-	-	-	-	-	-	-	-	-	-	-	SHV-33
2018-01-1001__pl_4	2018-01-1001	plasmid	circularized	Animal	Turkey	2018	caecal	Colonisation	SL35	R9.4.1 (SQK-LSK-109)	ligation	C2	26	C2_S1	26	ST35	Klebsiella pneumoniae	5463	0	0	0	-	0	-	0	-	0	-	0	-	0	-	-	-	-	-	-	-	-	-	-	-	-	-	-	-	-	-	SHV-33
2018-01-1001__pl_5	2018-01-1001	plasmid	circularized	Animal	Turkey	2018	caecal	Colonisation	SL35	R9.4.1 (SQK-LSK-109)	ligation	C3	4	C3_S0	4	ST35	Klebsiella pneumoniae	4091	0	0	0	-	0	-	0	-	0	-	0	-	0	-	-	-	-	-	-	-	-	-	-	-	-	-	-	-	-	-	SHV-33
2018-01-1001__pl_6	2018-01-1001	plasmid	circularized	Animal	Turkey	2018	caecal	Colonisation	SL35	R9.4.1 (SQK-LSK-109)	ligation	C4	27	C4_S0	27	ST35	Klebsiella pneumoniae	1457	0	0	0	-	0	-	0	-	0	-	0	-	0	-	-	-	-	-	-	-	-	-	-	-	-	-	-	-	-	-	SHV-33
2018-01-1024__chr	2018-01-1024	chromosome	circularized	Animal	Turkey	2018	caecal	Colonisation	SL10868	R9.4.1 (SQK-LSK-109)	ligation	-	-	-	-	ST590	Klebsiella pneumoniae	5123193	0	0	1	-	0	-	0	-	0	-	0	-	0	-	-	fosA7	-	-	-	-	-	-	-	-	-	-	-	-	-	-	SHV-172*
2018-01-1024__pl_1	2018-01-1024	plasmid	circularized	Animal	Turkey	2018	caecal	Colonisation	SL10868	R9.4.1 (SQK-LSK-109)	ligation	C1	1119	C1_S42	1	ST590	Klebsiella pneumoniae	129069	0	0	0	-	0	-	0	-	0	-	0	-	0	-	-	-	-	-	-	-	-	-	-	-	-	-	-	-	-	-	SHV-172*
2018-01-1024__pl_2	2018-01-1024	plasmid	circularized	Animal	Turkey	2018	caecal	Colonisation	SL10868	R9.4.1 (SQK-LSK-109)	ligation	C5	4	C5_S0	4	ST590	Klebsiella pneumoniae	34613	0	0	0	-	0	-	0	-	0	-	0	-	0	-	-	-	-	-	-	-	-	-	-	-	-	-	-	-	-	-	SHV-172*
2018-01-1024__pl_3	2018-01-1024	plasmid	circularized	Animal	Turkey	2018	caecal	Colonisation	SL10868	R9.4.1 (SQK-LSK-109)	ligation	C6	4	C6_S2	2	ST590	Klebsiella pneumoniae	31244	0	0	0	-	0	-	0	-	0	-	0	-	0	-	-	-	-	-	-	-	-	-	-	-	-	-	-	-	-	-	SHV-172*
2018-01-1024__pl_4	2018-01-1024	plasmid	circularized	Animal	Turkey	2018	caecal	Colonisation	SL10868	R9.4.1 (SQK-LSK-109)	ligation	C1	1119	C1_S440A	95	ST590	Klebsiella pneumoniae	5775	0	0	0	-	0	-	0	-	0	-	0	-	0	-	-	-	-	-	-	-	-	-	-	-	-	-	-	-	-	-	SHV-172*
2018-01-1024__pl_5	2018-01-1024	plasmid	circularized	Animal	Turkey	2018	caecal	Colonisation	SL10868	R9.4.1 (SQK-LSK-109)	ligation	C1	1119	C1_S434	28	ST590	Klebsiella pneumoniae	5631	0	0	0	-	0	-	0	-	0	-	0	-	0	-	-	-	-	-	-	-	-	-	-	-	-	-	-	-	-	-	SHV-172*
2018-01-1024__pl_6	2018-01-1024	plasmid	circularized	Animal	Turkey	2018	caecal	Colonisation	SL10868	R9.4.1 (SQK-LSK-109)	ligation	C7	2	C7_S0	2	ST590	Klebsiella pneumoniae	5540	0	0	0	-	0	-	0	-	0	-	0	-	0	-	-	-	-	-	-	-	-	-	-	-	-	-	-	-	-	-	SHV-172*
2018-01-1024__pl_7	2018-01-1024	plasmid	circularized	Animal	Turkey	2018	caecal	Colonisation	SL10868	R9.4.1 (SQK-LSK-109)	ligation	C4	27	C4_S0	27	ST590	Klebsiella pneumoniae	1546	0	0	0	-	0	-	0	-	0	-	0	-	0	-	-	-	-	-	-	-	-	-	-	-	-	-	-	-	-	-	SHV-172*
2018-01-1024__pl_8	2018-01-1024	plasmid	circularized	Animal	Turkey	2018	caecal	Colonisation	SL10868	R9.4.1 (SQK-LSK-109)	ligation	C4	27	C4_S0	27	ST590	Klebsiella pneumoniae	1506	0	0	0	-	0	-	0	-	0	-	0	-	0	-	-	-	-	-	-	-	-	-	-	-	-	-	-	-	-	-	SHV-172*
2018-01-1097__chrom__ctg_1	2018-01-1097	chromosome	unclosed	Animal	Turkey	2018	caecal	Colonisation	SL290	R9.4.1 (SQK-LSK-109)	ligation	-	-	-	-	ST4710	Klebsiella pneumoniae	5278681	1	0	0	ybt16;ICEKp12	391	-	0	-	0	-	0	-	0	-	-	-	-	-	-	-	-	-	-	-	-	-	-	-	-	-	SHV-1
2018-01-1097__ctg_6	2018-01-1097	plasmid	unclosed	Animal	Turkey	2018	caecal	Colonisation	SL290	R9.4.1 (SQK-LSK-109)	ligation	-	-	-	-	ST4710	Klebsiella pneumoniae	1741	0	0	0	-	0	-	0	-	0	-	0	-	0	-	-	-	-	-	-	-	-	-	-	-	-	-	-	-	-	-	SHV-1
2018-01-1097__pl_1	2018-01-1097	plasmid	circularized	Animal	Turkey	2018	caecal	Colonisation	SL290	R9.4.1 (SQK-LSK-109)	ligation	C1	1119	C1_S420	6	ST4710	Klebsiella pneumoniae	208340	3	0	0	-	0	-	0	iuc5	94	iro5	47	-	0	-	-	-	-	-	-	-	-	-	-	-	-	-	-	-	-	-	SHV-1
2018-01-1097__pl_2	2018-01-1097	plasmid	circularized	Animal	Turkey	2018	caecal	Colonisation	SL290	R9.4.1 (SQK-LSK-109)	ligation	C1	1119	C1_S436	34	ST4710	Klebsiella pneumoniae	9294	0	0	0	-	0	-	0	-	0	-	0	-	0	-	-	-	-	-	-	-	-	-	-	-	-	-	-	-	-	-	SHV-1
2018-01-1097__pl_3	2018-01-1097	plasmid	circularized	Animal	Turkey	2018	caecal	Colonisation	SL290	R9.4.1 (SQK-LSK-109)	ligation	C1	1119	C1_S434	28	ST4710	Klebsiella pneumoniae	5631	0	0	0	-	0	-	0	-	0	-	0	-	0	-	-	-	-	-	-	-	-	-	-	-	-	-	-	-	-	-	SHV-1
2018-01-1097__pl_4	2018-01-1097	plasmid	circularized	Animal	Turkey	2018	caecal	Colonisation	SL290	R9.4.1 (SQK-LSK-109)	ligation	C2	26	C2_S1	26	ST4710	Klebsiella pneumoniae	5463	0	0	0	-	0	-	0	-	0	-	0	-	0	-	-	-	-	-	-	-	-	-	-	-	-	-	-	-	-	-	SHV-1
2018-01-1439__chr	2018-01-1439	chromosome	circularized	Animal	Turkey	2018	caecal	Colonisation	SL1229	R9.4.1 (SQK-LSK-109)	ligation	-	-	-	-	ST1229	Klebsiella pneumoniae	5280837	1	0	0	ybt14;ICEKp5(truncated)	417-2LV	-	0	-	0	-	0	-	0	-	-	-	-	-	-	-	-	-	-	-	-	-	-	-	-	-	SHV-11^
2018-01-1439__pl_1	2018-01-1439	plasmid	circularized	Animal	Turkey	2018	caecal	Colonisation	SL1229	R9.4.1 (SQK-LSK-109)	ligation	C1	1119	C1_S96	1	ST1229	Klebsiella pneumoniae	154959	0	0	0	-	0	-	0	-	0	-	0	-	0	-	-	-	-	-	-	-	-	-	-	-	-	-	-	-	-	-	SHV-11^
2018-01-1439__pl_2	2018-01-1439	plasmid	circularized	Animal	Turkey	2018	caecal	Colonisation	SL1229	R9.4.1 (SQK-LSK-109)	ligation	C1	1119	C1_S419	5	ST1229	Klebsiella pneumoniae	109457	0	0	0	-	0	-	0	-	0	-	0	-	0	-	-	-	-	-	-	-	-	-	-	-	-	-	-	-	-	-	SHV-11^
2018-01-1439__pl_3	2018-01-1439	plasmid	circularized	Animal	Turkey	2018	caecal	Colonisation	SL1229	R9.4.1 (SQK-LSK-109)	ligation	C1	1119	C1_S436	34	ST1229	Klebsiella pneumoniae	9294	0	0	0	-	0	-	0	-	0	-	0	-	0	-	-	-	-	-	-	-	-	-	-	-	-	-	-	-	-	-	SHV-11^
2018-01-1439__pl_4	2018-01-1439	plasmid	circularized	Animal	Turkey	2018	caecal	Colonisation	SL1229	R9.4.1 (SQK-LSK-109)	ligation	C1	1119	C1_S434	28	ST1229	Klebsiella pneumoniae	5631	0	0	0	-	0	-	0	-	0	-	0	-	0	-	-	-	-	-	-	-	-	-	-	-	-	-	-	-	-	-	SHV-11^
2018-01-1439__pl_5	2018-01-1439	plasmid	circularized	Animal	Turkey	2018	caecal	Colonisation	SL1229	R9.4.1 (SQK-LSK-109)	ligation	C8	3	C8_S0	3	ST1229	Klebsiella pneumoniae	2255	0	0	0	-	0	-	0	-	0	-	0	-	0	-	-	-	-	-	-	-	-	-	-	-	-	-	-	-	-	-	SHV-11^
2018-01-1584__chr	2018-01-1584	chromosome	circularized	Animal	Turkey	2018	caecal	Colonisation	SL35	R9.4.1 (SQK-LSK-109)	ligation	-	-	-	-	ST35	Klebsiella pneumoniae	5228166	0	0	0	-	0	-	0	-	0	-	0	-	0	-	-	-	-	-	-	-	-	-	-	-	-	-	-	-	-	-	SHV-33
2018-01-1584__pl_1	2018-01-1584	plasmid	circularized	Animal	Turkey	2018	caecal	Colonisation	SL35	R9.4.1 (SQK-LSK-109)	ligation	C9	24	C9_S8	12	ST35	Klebsiella pneumoniae	54170	0	0	0	-	0	-	0	-	0	-	0	-	0	-	-	-	-	-	-	-	-	-	-	-	-	-	-	-	-	-	SHV-33
2018-01-1584__pl_2	2018-01-1584	plasmid	circularized	Animal	Turkey	2018	caecal	Colonisation	SL35	R9.4.1 (SQK-LSK-109)	ligation	C1	1119	C1_S404	3	ST35	Klebsiella pneumoniae	51081	0	0	1	-	0	-	0	-	0	-	0	-	0	-	-	-	-	-	-	-	-	sul2	-	-	-	-	-	-	-	-	SHV-33
2018-01-1584__pl_3	2018-01-1584	plasmid	circularized	Animal	Turkey	2018	caecal	Colonisation	SL35	R9.4.1 (SQK-LSK-109)	ligation	C2	26	C2_S1	26	ST35	Klebsiella pneumoniae	5463	0	0	0	-	0	-	0	-	0	-	0	-	0	-	-	-	-	-	-	-	-	-	-	-	-	-	-	-	-	-	SHV-33
2018-01-1584__pl_4	2018-01-1584	plasmid	circularized	Animal	Turkey	2018	caecal	Colonisation	SL35	R9.4.1 (SQK-LSK-109)	ligation	C8	3	C8_S0	3	ST35	Klebsiella pneumoniae	2255	0	0	0	-	0	-	0	-	0	-	0	-	0	-	-	-	-	-	-	-	-	-	-	-	-	-	-	-	-	-	SHV-33
2018-01-2085__chr	2018-01-2085	chromosome	circularized	Animal	Turkey	2018	caecal	Colonisation	SL35	R9.4.1 (SQK-LSK-109)	ligation	-	-	-	-	ST35	Klebsiella pneumoniae	5299008	0	0	0	-	0	-	0	-	0	-	0	-	0	-	-	-	-	-	-	-	-	-	-	-	-	-	-	-	-	-	SHV-33
2018-01-2085__pl_1	2018-01-2085	plasmid	circularized	Animal	Turkey	2018	caecal	Colonisation	SL35	R9.4.1 (SQK-LSK-109)	ligation	C1	1119	C1_S0	1	ST35	Klebsiella pneumoniae	106344	0	0	0	-	0	-	0	-	0	-	0	-	0	-	-	-	-	-	-	-	-	-	-	-	-	-	-	-	-	-	SHV-33
2018-01-2085__pl_2	2018-01-2085	plasmid	circularized	Animal	Turkey	2018	caecal	Colonisation	SL35	R9.4.1 (SQK-LSK-109)	ligation	C49	1	C49_S0	1	ST35	Klebsiella pneumoniae	6810	0	0	0	-	0	-	0	-	0	-	0	-	0	-	-	-	-	-	-	-	-	-	-	-	-	-	-	-	-	-	SHV-33
2018-01-2085__pl_3	2018-01-2085	plasmid	circularized	Animal	Turkey	2018	caecal	Colonisation	SL35	R9.4.1 (SQK-LSK-109)	ligation	C1	1119	C1_S434	28	ST35	Klebsiella pneumoniae	5631	0	0	0	-	0	-	0	-	0	-	0	-	0	-	-	-	-	-	-	-	-	-	-	-	-	-	-	-	-	-	SHV-33
2018-01-2085__pl_4	2018-01-2085	plasmid	circularized	Animal	Turkey	2018	caecal	Colonisation	SL35	R9.4.1 (SQK-LSK-109)	ligation	C2	26	C2_S1	26	ST35	Klebsiella pneumoniae	5463	0	0	0	-	0	-	0	-	0	-	0	-	0	-	-	-	-	-	-	-	-	-	-	-	-	-	-	-	-	-	SHV-33
2018-01-2353__chr	2018-01-2353	chromosome	circularized	Animal	Broiler	2018	caecal	Colonisation	SL11172	R9.4.1 (SQK-LSK-109)	ligation	-	-	-	-	ST4386	Klebsiella pneumoniae	5254528	0	0	0	-	0	-	0	-	0	-	0	-	0	-	-	-	-	-	-	-	-	-	-	-	-	-	-	-	-	-	SHV-38
2018-01-2353__pl_1	2018-01-2353	plasmid	circularized	Animal	Broiler	2018	caecal	Colonisation	SL11172	R9.4.1 (SQK-LSK-109)	ligation	C1	1119	C1_S372	2	ST4386	Klebsiella pneumoniae	205342	0	0	0	-	0	-	0	-	0	-	0	-	0	-	-	-	-	-	-	-	-	-	-	-	-	-	-	-	-	-	SHV-38
2018-01-2353__pl_2	2018-01-2353	plasmid	circularized	Animal	Broiler	2018	caecal	Colonisation	SL11172	R9.4.1 (SQK-LSK-109)	ligation	C10	6	C10_S0	6	ST4386	Klebsiella pneumoniae	4867	0	0	0	-	0	-	0	-	0	-	0	-	0	-	-	-	-	-	-	-	-	-	-	-	-	-	-	-	-	-	SHV-38
2018-01-2485__chr	2018-01-2485	chromosome	circularized	Animal	Turkey	2018	caecal	Colonisation	SL290	R9.4.1 (SQK-LSK-109)	ligation	-	-	-	-	ST4710	Klebsiella pneumoniae	5314429	1	0	0	ybt16;ICEKp12	391	-	0	-	0	-	0	-	0	-	-	-	-	-	-	-	-	-	-	-	-	-	-	-	-	-	SHV-1
2018-01-2485__pl_1	2018-01-2485	plasmid	circularized	Animal	Turkey	2018	caecal	Colonisation	SL290	R9.4.1 (SQK-LSK-109)	ligation	C1	1119	C1_S420	6	ST4710	Klebsiella pneumoniae	208334	3	0	0	-	0	-	0	iuc5	94	iro5	47	-	0	-	-	-	-	-	-	-	-	-	-	-	-	-	-	-	-	-	SHV-1
2018-01-2485__pl_2	2018-01-2485	plasmid	circularized	Animal	Turkey	2018	caecal	Colonisation	SL290	R9.4.1 (SQK-LSK-109)	ligation	C1	1119	C1_S436	34	ST4710	Klebsiella pneumoniae	9294	0	0	0	-	0	-	0	-	0	-	0	-	0	-	-	-	-	-	-	-	-	-	-	-	-	-	-	-	-	-	SHV-1
2018-01-2485__pl_3	2018-01-2485	plasmid	circularized	Animal	Turkey	2018	caecal	Colonisation	SL290	R9.4.1 (SQK-LSK-109)	ligation	C1	1119	C1_S434	28	ST4710	Klebsiella pneumoniae	5631	0	0	0	-	0	-	0	-	0	-	0	-	0	-	-	-	-	-	-	-	-	-	-	-	-	-	-	-	-	-	SHV-1
2018-01-2485__pl_4	2018-01-2485	plasmid	circularized	Animal	Turkey	2018	caecal	Colonisation	SL290	R9.4.1 (SQK-LSK-109)	ligation	C2	26	C2_S1	26	ST4710	Klebsiella pneumoniae	5463	0	0	0	-	0	-	0	-	0	-	0	-	0	-	-	-	-	-	-	-	-	-	-	-	-	-	-	-	-	-	SHV-1
2018-01-2640__chr	2018-01-2640	chromosome	circularized	Animal	Turkey	2018	caecal	Colonisation	SL37	R10.4.1 (SQK-RBK114-24)	rapid	-	-	-	-	ST1779	Klebsiella pneumoniae	5272379	0	0	0	-	0	-	0	-	0	-	0	-	0	-	-	-	-	-	-	-	-	-	-	-	-	-	-	-	-	-	SHV-11^
2018-01-2640__pl_1	2018-01-2640	plasmid	circularized	Animal	Turkey	2018	caecal	Colonisation	SL37	R10.4.1 (SQK-RBK114-24)	rapid	C1	1119	C1_S373	2	ST1779	Klebsiella pneumoniae	148652	0	0	2	-	0	-	0	-	0	-	0	-	0	-	-	-	-	-	-	-	-	-	tet(D)	-	-	TEM-1D	-	-	-	-	SHV-11^
2018-01-2640__pl_2	2018-01-2640	plasmid	circularized	Animal	Turkey	2018	caecal	Colonisation	SL37	R10.4.1 (SQK-RBK114-24)	rapid	C1	1119	C1_S419	5	ST1779	Klebsiella pneumoniae	109452	0	0	0	-	0	-	0	-	0	-	0	-	0	-	-	-	-	-	-	-	-	-	-	-	-	-	-	-	-	-	SHV-11^
2018-01-2640__pl_3	2018-01-2640	plasmid	circularized	Animal	Turkey	2018	caecal	Colonisation	SL37	R10.4.1 (SQK-RBK114-24)	rapid	C1	1119	C1_S43	1	ST1779	Klebsiella pneumoniae	82868	0	0	0	-	0	-	0	-	0	-	0	-	0	-	-	-	-	-	-	-	-	-	-	-	-	-	-	-	-	-	SHV-11^
2018-01-2640__pl_4	2018-01-2640	plasmid	circularized	Animal	Turkey	2018	caecal	Colonisation	SL37	R10.4.1 (SQK-RBK114-24)	rapid	C1	1119	C1_S434	28	ST1779	Klebsiella pneumoniae	5631	0	0	0	-	0	-	0	-	0	-	0	-	0	-	-	-	-	-	-	-	-	-	-	-	-	-	-	-	-	-	SHV-11^
2018-01-2640__pl_5	2018-01-2640	plasmid	circularized	Animal	Turkey	2018	caecal	Colonisation	SL37	R10.4.1 (SQK-RBK114-24)	rapid	C2	26	C2_S1	26	ST1779	Klebsiella pneumoniae	5463	0	0	0	-	0	-	0	-	0	-	0	-	0	-	-	-	-	-	-	-	-	-	-	-	-	-	-	-	-	-	SHV-11^
2018-01-2730__chr	2018-01-2730	chromosome	circularized	Animal	Turkey	2018	caecal	Colonisation	SL37	R9.4.1 (SQK-LSK-109)	ligation	-	-	-	-	ST1779	Klebsiella pneumoniae	5239870	0	0	0	-	0	-	0	-	0	-	0	-	0	-	-	-	-	-	-	-	-	-	-	-	-	-	-	-	-	-	SHV-11^
2018-01-2730__pl_1	2018-01-2730	plasmid	circularized	Animal	Turkey	2018	caecal	Colonisation	SL37	R9.4.1 (SQK-LSK-109)	ligation	C1	1119	C1_S373	2	ST1779	Klebsiella pneumoniae	148650	0	0	2	-	0	-	0	-	0	-	0	-	0	-	-	-	-	-	-	-	-	-	tet(D)	-	-	TEM-1D	-	-	-	-	SHV-11^
2018-01-2730__pl_2	2018-01-2730	plasmid	circularized	Animal	Turkey	2018	caecal	Colonisation	SL37	R9.4.1 (SQK-LSK-109)	ligation	C1	1119	C1_S419	5	ST1779	Klebsiella pneumoniae	109458	0	0	0	-	0	-	0	-	0	-	0	-	0	-	-	-	-	-	-	-	-	-	-	-	-	-	-	-	-	-	SHV-11^
2018-01-2730__pl_3	2018-01-2730	plasmid	circularized	Animal	Turkey	2018	caecal	Colonisation	SL37	R9.4.1 (SQK-LSK-109)	ligation	C1	1119	C1_S87	1	ST1779	Klebsiella pneumoniae	77109	0	0	0	-	0	-	0	-	0	-	0	-	0	-	-	-	-	-	-	-	-	-	-	-	-	-	-	-	-	-	SHV-11^
2018-01-2730__pl_4	2018-01-2730	plasmid	circularized	Animal	Turkey	2018	caecal	Colonisation	SL37	R9.4.1 (SQK-LSK-109)	ligation	C1	1119	C1_S434	28	ST1779	Klebsiella pneumoniae	5631	0	0	0	-	0	-	0	-	0	-	0	-	0	-	-	-	-	-	-	-	-	-	-	-	-	-	-	-	-	-	SHV-11^
2018-01-2734__chr	2018-01-2734	chromosome	circularized	Animal	Broiler	2018	caecal	Colonisation	SL11217	R9.4.1 (SQK-LSK-109)	ligation	-	-	-	-	ST4719	Klebsiella pneumoniae	5283357	0	0	1	-	0	-	0	-	0	-	0	-	0	-	-	fosA7	-	-	-	-	-	-	-	-	-	-	-	-	-	-	SHV-75*
2018-01-2734__pl_1	2018-01-2734	plasmid	circularized	Animal	Broiler	2018	caecal	Colonisation	SL11217	R9.4.1 (SQK-LSK-109)	ligation	C1	1119	C1_S240	1	ST4719	Klebsiella pneumoniae	142039	0	0	0	-	0	-	0	-	0	-	0	-	0	-	-	-	-	-	-	-	-	-	-	-	-	-	-	-	-	-	SHV-75*
2018-01-2734__pl_2	2018-01-2734	plasmid	circularized	Animal	Broiler	2018	caecal	Colonisation	SL11217	R9.4.1 (SQK-LSK-109)	ligation	C1	1119	C1_S367	2	ST4719	Klebsiella pneumoniae	77941	0	0	0	-	0	-	0	-	0	-	0	-	0	-	-	-	-	-	-	-	-	-	-	-	-	-	-	-	-	-	SHV-75*
2018-01-2782__chr	2018-01-2782	chromosome	circularized	Animal	Broiler	2018	caecal	Colonisation	SL290	R9.4.1 (SQK-LSK-109)	ligation	-	-	-	-	ST290	Klebsiella pneumoniae	5250366	1	0	0	ybt14;ICEKp5	393	-	0	-	0	-	0	-	0	-	-	-	-	-	-	-	-	-	-	-	-	-	-	-	-	-	SHV-1
2018-01-2860__chr	2018-01-2860	chromosome	circularized	Animal	Turkey	2018	caecal	Colonisation	SL528	R9.4.1 (SQK-LSK-109)	ligation	-	-	-	-	ST4726	Klebsiella pneumoniae	5223344	0	0	0	-	0	-	0	-	0	-	0	-	0	-	-	-	-	-	-	-	-	-	-	-	-	-	-	-	-	-	SHV-11^
2018-01-2860__pl_1	2018-01-2860	plasmid	circularized	Animal	Turkey	2018	caecal	Colonisation	SL528	R9.4.1 (SQK-LSK-109)	ligation	C2	26	C2_S1	26	ST4726	Klebsiella pneumoniae	5463	0	0	0	-	0	-	0	-	0	-	0	-	0	-	-	-	-	-	-	-	-	-	-	-	-	-	-	-	-	-	SHV-11^
2018-01-2860__pl_2	2018-01-2860	plasmid	circularized	Animal	Turkey	2018	caecal	Colonisation	SL528	R9.4.1 (SQK-LSK-109)	ligation	C1	1119	C1_S437A	61	ST4726	Klebsiella pneumoniae	5251	0	0	0	-	0	-	0	-	0	-	0	-	0	-	-	-	-	-	-	-	-	-	-	-	-	-	-	-	-	-	SHV-11^
2018-01-2860__pl_3	2018-01-2860	plasmid	circularized	Animal	Turkey	2018	caecal	Colonisation	SL528	R9.4.1 (SQK-LSK-109)	ligation	C4	27	C4_S0	27	ST4726	Klebsiella pneumoniae	1506	0	0	0	-	0	-	0	-	0	-	0	-	0	-	-	-	-	-	-	-	-	-	-	-	-	-	-	-	-	-	SHV-11^
2018-01-3030__chr	2018-01-3030	chromosome	circularized	Animal	Turkey	2018	caecal	Colonisation	SL35	R10.4.1 (SQK-LSK-109)	ligation	-	-	-	-	ST35	Klebsiella pneumoniae	5231642	0	0	0	-	0	-	0	-	0	-	0	-	0	-	-	-	-	-	-	-	-	-	-	-	-	-	-	-	-	-	SHV-33
2018-01-3030__ctg_2	2018-01-3030	plasmid	unclosed	Animal	Turkey	2018	caecal	Colonisation	SL35	R10.4.1 (SQK-LSK-109)	ligation	-	-	-	-	ST35	Klebsiella pneumoniae	54070	0	0	0	-	0	-	0	-	0	-	0	-	0	-	-	-	-	-	-	-	-	-	-	-	-	-	-	-	-	-	SHV-33
2018-01-3030__pl_1	2018-01-3030	plasmid	circularized	Animal	Turkey	2018	caecal	Colonisation	SL35	R10.4.1 (SQK-LSK-109)	ligation	C1	1119	C1_S146	1	ST35	Klebsiella pneumoniae	161985	0	0	1	-	0	-	0	-	0	-	0	-	0	-	-	-	-	-	-	-	-	-	tet(B);tetR	-	-	-	-	-	-	-	SHV-33
2018-01-3030__pl_3	2018-01-3030	plasmid	circularized	Animal	Turkey	2018	caecal	Colonisation	SL35	R10.4.1 (SQK-LSK-109)	ligation	C1	1119	C1_S404	3	ST35	Klebsiella pneumoniae	39395	0	0	1	-	0	-	0	-	0	-	0	-	0	-	-	-	-	-	-	-	-	sul2	-	-	-	-	-	-	-	-	SHV-33
2018-01-3030__pl_4	2018-01-3030	plasmid	circularized	Animal	Turkey	2018	caecal	Colonisation	SL35	R10.4.1 (SQK-LSK-109)	ligation	C1	1119	C1_S434	28	ST35	Klebsiella pneumoniae	5631	0	0	0	-	0	-	0	-	0	-	0	-	0	-	-	-	-	-	-	-	-	-	-	-	-	-	-	-	-	-	SHV-33
2018-01-3030__pl_5	2018-01-3030	plasmid	circularized	Animal	Turkey	2018	caecal	Colonisation	SL35	R10.4.1 (SQK-LSK-109)	ligation	C2	26	C2_S1	26	ST35	Klebsiella pneumoniae	5463	0	0	0	-	0	-	0	-	0	-	0	-	0	-	-	-	-	-	-	-	-	-	-	-	-	-	-	-	-	-	SHV-33
2018-01-3030__pl_6	2018-01-3030	plasmid	circularized	Animal	Turkey	2018	caecal	Colonisation	SL35	R10.4.1 (SQK-LSK-109)	ligation	C1	1119	C1_S437A	61	ST35	Klebsiella pneumoniae	3223	0	0	0	-	0	-	0	-	0	-	0	-	0	-	-	-	-	-	-	-	-	-	-	-	-	-	-	-	-	-	SHV-33
2018-01-3030__pl_7	2018-01-3030	plasmid	circularized	Animal	Turkey	2018	caecal	Colonisation	SL35	R10.4.1 (SQK-LSK-109)	ligation	C8	3	C8_S0	3	ST35	Klebsiella pneumoniae	2255	0	0	0	-	0	-	0	-	0	-	0	-	0	-	-	-	-	-	-	-	-	-	-	-	-	-	-	-	-	-	SHV-33
2018-01-3094__chr	2018-01-3094	chromosome	circularized	Animal	Turkey	2018	caecal	Colonisation	SL1944	R10.4.1 (SQK-RBK114-24)	rapid	-	-	-	-	ST4712	Klebsiella pneumoniae	5238019	0	0	0	-	0	-	0	-	0	-	0	-	0	-	-	-	-	-	-	-	-	-	-	-	-	-	-	-	-	-	SHV-1^
2018-01-3094__pl_1	2018-01-3094	plasmid	circularized	Animal	Turkey	2018	caecal	Colonisation	SL1944	R10.4.1 (SQK-RBK114-24)	rapid	C9	24	C9_S8	12	ST4712	Klebsiella pneumoniae	108402	0	0	0	-	0	-	0	-	0	-	0	-	0	-	-	-	-	-	-	-	-	-	-	-	-	-	-	-	-	-	SHV-1^
2018-01-3094__pl_2	2018-01-3094	plasmid	circularized	Animal	Turkey	2018	caecal	Colonisation	SL1944	R10.4.1 (SQK-RBK114-24)	rapid	C9	24	C9_S8	12	ST4712	Klebsiella pneumoniae	54204	0	0	0	-	0	-	0	-	0	-	0	-	0	-	-	-	-	-	-	-	-	-	-	-	-	-	-	-	-	-	SHV-1^
2018-01-3094__pl_3	2018-01-3094	plasmid	circularized	Animal	Turkey	2018	caecal	Colonisation	SL1944	R10.4.1 (SQK-RBK114-24)	rapid	C1	1119	C1_S114	1	ST4712	Klebsiella pneumoniae	42923	0	0	0	-	0	-	0	-	0	-	0	-	0	-	-	-	-	-	-	-	-	-	-	-	-	-	-	-	-	-	SHV-1^
2018-01-3094__pl_4	2018-01-3094	plasmid	circularized	Animal	Turkey	2018	caecal	Colonisation	SL1944	R10.4.1 (SQK-RBK114-24)	rapid	C1	1119	C1_S436	34	ST4712	Klebsiella pneumoniae	9294	0	0	0	-	0	-	0	-	0	-	0	-	0	-	-	-	-	-	-	-	-	-	-	-	-	-	-	-	-	-	SHV-1^
2018-01-3094__pl_5	2018-01-3094	plasmid	circularized	Animal	Turkey	2018	caecal	Colonisation	SL1944	R10.4.1 (SQK-RBK114-24)	rapid	C1	1119	C1_S434	28	ST4712	Klebsiella pneumoniae	5631	0	0	0	-	0	-	0	-	0	-	0	-	0	-	-	-	-	-	-	-	-	-	-	-	-	-	-	-	-	-	SHV-1^
2018-01-3094__pl_6	2018-01-3094	plasmid	circularized	Animal	Turkey	2018	caecal	Colonisation	SL1944	R10.4.1 (SQK-RBK114-24)	rapid	C2	26	C2_S1	26	ST4712	Klebsiella pneumoniae	5463	0	0	0	-	0	-	0	-	0	-	0	-	0	-	-	-	-	-	-	-	-	-	-	-	-	-	-	-	-	-	SHV-1^
2018-01-3094__pl_7	2018-01-3094	plasmid	circularized	Animal	Turkey	2018	caecal	Colonisation	SL1944	R10.4.1 (SQK-RBK114-24)	rapid	C4	27	C4_S0	27	ST4712	Klebsiella pneumoniae	3053	0	0	0	-	0	-	0	-	0	-	0	-	0	-	-	-	-	-	-	-	-	-	-	-	-	-	-	-	-	-	SHV-1^
2018-01-3218__chr	2018-01-3218	chromosome	circularized	Animal	Turkey	2018	caecal	Colonisation	SL10503	R9.4.1 (SQK-LSK-109)	ligation	-	-	-	-	ST2	Klebsiella pneumoniae	5282242	0	0	0	-	0	-	0	-	0	-	0	-	0	-	-	-	-	-	-	-	-	-	-	-	-	-	-	-	-	-	SHV-193
2018-01-3465__chr	2018-01-3465	chromosome	circularized	Animal	Turkey	2018	caecal	Colonisation	SL10475	R9.4.1 (SQK-LSK-109)	ligation	-	-	-	-	ST370	Klebsiella pneumoniae	5241774	0	0	0	-	0	-	0	-	0	-	0	-	0	-	-	-	-	-	-	-	-	-	-	-	-	-	-	-	-	-	SHV-11^
2018-01-3465__pl_1	2018-01-3465	plasmid	circularized	Animal	Turkey	2018	caecal	Colonisation	SL10475	R9.4.1 (SQK-LSK-109)	ligation	C1	1119	C1_S386	2	ST370	Klebsiella pneumoniae	124139	0	0	0	-	0	-	0	-	0	-	0	-	0	-	-	-	-	-	-	-	-	-	-	-	-	-	-	-	-	-	SHV-11^
2018-01-3465__pl_2	2018-01-3465	plasmid	circularized	Animal	Turkey	2018	caecal	Colonisation	SL10475	R9.4.1 (SQK-LSK-109)	ligation	C1	1119	C1_S434	28	ST370	Klebsiella pneumoniae	5631	0	0	0	-	0	-	0	-	0	-	0	-	0	-	-	-	-	-	-	-	-	-	-	-	-	-	-	-	-	-	SHV-11^
2018-01-3465__pl_3	2018-01-3465	plasmid	circularized	Animal	Turkey	2018	caecal	Colonisation	SL10475	R9.4.1 (SQK-LSK-109)	ligation	C4	27	C4_S0	27	ST370	Klebsiella pneumoniae	1552	0	0	0	-	0	-	0	-	0	-	0	-	0	-	-	-	-	-	-	-	-	-	-	-	-	-	-	-	-	-	SHV-11^
2018-01-3723__chr	2018-01-3723	chromosome	circularized	Animal	Broiler	2018	caecal	Colonisation	SL661	R9.4.1 (SQK-LSK-109)	ligation	-	-	-	-	ST4106	Klebsiella pneumoniae	5411208	0	0	0	-	0	-	0	-	0	-	0	-	0	-	-	-	-	-	-	-	-	-	-	-	-	-	-	-	-	-	SHV-27
2018-01-3723__pl_1	2018-01-3723	plasmid	circularized	Animal	Broiler	2018	caecal	Colonisation	SL661	R9.4.1 (SQK-LSK-109)	ligation	C1	1119	C1_S88	1	ST4106	Klebsiella pneumoniae	127539	0	0	0	-	0	-	0	-	0	iro5	38-1LV	-	0	-	-	-	-	-	-	-	-	-	-	-	-	-	-	-	-	-	SHV-27
2018-01-389__chr	2018-01-389	chromosome	circularized	Animal	Broiler	2018	caecal	Colonisation	SL35	R9.4.1 (SQK-LSK-109)	ligation	-	-	-	-	ST35	Klebsiella pneumoniae	5327507	1	0	0	ybt8;ICEKp3	394	-	0	-	0	-	0	-	0	-	-	-	-	-	-	-	-	-	-	-	-	-	-	-	-	-	SHV-33
2018-01-4107__chr	2018-01-4107	chromosome	circularized	Animal	Turkey	2018	caecal	Colonisation	SL35	R9.4.1 (SQK-LSK-109)	ligation	-	-	-	-	ST35	Klebsiella pneumoniae	5295991	0	0	0	-	0	-	0	-	0	-	0	-	0	-	-	-	-	-	-	-	-	-	-	-	-	-	-	-	-	-	SHV-33
2018-01-4107__pl_1	2018-01-4107	plasmid	circularized	Animal	Turkey	2018	caecal	Colonisation	SL35	R9.4.1 (SQK-LSK-109)	ligation	C1	1119	C1_S404	3	ST35	Klebsiella pneumoniae	45319	0	0	1	-	0	-	0	-	0	-	0	-	0	-	-	-	-	-	-	-	-	sul2	-	-	-	-	-	-	-	-	SHV-33
2018-01-4107__pl_2	2018-01-4107	plasmid	circularized	Animal	Turkey	2018	caecal	Colonisation	SL35	R9.4.1 (SQK-LSK-109)	ligation	C1	1119	C1_S434	28	ST35	Klebsiella pneumoniae	5631	0	0	0	-	0	-	0	-	0	-	0	-	0	-	-	-	-	-	-	-	-	-	-	-	-	-	-	-	-	-	SHV-33
2018-01-4107__pl_3	2018-01-4107	plasmid	circularized	Animal	Turkey	2018	caecal	Colonisation	SL35	R9.4.1 (SQK-LSK-109)	ligation	C50	1	C50_S0	1	ST35	Klebsiella pneumoniae	4232	0	0	0	-	0	-	0	-	0	-	0	-	0	-	-	-	-	-	-	-	-	-	-	-	-	-	-	-	-	-	SHV-33
2018-01-4107__pl_4	2018-01-4107	plasmid	circularized	Animal	Turkey	2018	caecal	Colonisation	SL35	R9.4.1 (SQK-LSK-109)	ligation	C2	26	C2_S1	26	ST35	Klebsiella pneumoniae	3897	0	0	0	-	0	-	0	-	0	-	0	-	0	-	-	-	-	-	-	-	-	-	-	-	-	-	-	-	-	-	SHV-33
2018-01-4107__pl_5	2018-01-4107	plasmid	circularized	Animal	Turkey	2018	caecal	Colonisation	SL35	R9.4.1 (SQK-LSK-109)	ligation	C4	27	C4_S0	27	ST35	Klebsiella pneumoniae	1843	0	0	0	-	0	-	0	-	0	-	0	-	0	-	-	-	-	-	-	-	-	-	-	-	-	-	-	-	-	-	SHV-33
2018-01-4107__pl_6	2018-01-4107	plasmid	circularized	Animal	Turkey	2018	caecal	Colonisation	SL35	R9.4.1 (SQK-LSK-109)	ligation	C4	27	C4_S0	27	ST35	Klebsiella pneumoniae	1506	0	0	0	-	0	-	0	-	0	-	0	-	0	-	-	-	-	-	-	-	-	-	-	-	-	-	-	-	-	-	SHV-33
2018-01-4203__chr	2018-01-4203	chromosome	circularized	Animal	Broiler	2018	caecal	Colonisation	SL10066	R9.4.1 (SQK-LSK-109)	ligation	-	-	-	-	ST2439	Klebsiella pneumoniae	5242521	0	0	0	-	0	-	0	-	0	-	0	-	0	-	-	-	-	-	-	-	-	-	-	-	-	-	-	-	-	-	SHV-38
2018-01-4639__chr	2018-01-4639	chromosome	circularized	Animal	Broiler	2018	caecal	Colonisation	SL463	R9.4.1 (SQK-LSK-109)	ligation	-	-	-	-	ST463	Klebsiella pneumoniae	5207981	0	0	0	-	0	-	0	-	0	-	0	-	0	-	-	-	-	-	-	-	-	-	-	-	-	-	-	-	-	-	SHV-1^
2018-01-4639__pl_1	2018-01-4639	plasmid	circularized	Animal	Broiler	2018	caecal	Colonisation	SL463	R9.4.1 (SQK-LSK-109)	ligation	C1	1119	C1_S117	1	ST463	Klebsiella pneumoniae	261211	0	0	0	-	0	-	0	-	0	-	0	-	0	-	-	-	-	-	-	-	-	-	-	-	-	-	-	-	-	-	SHV-1^
2018-01-4639__pl_2	2018-01-4639	plasmid	circularized	Animal	Broiler	2018	caecal	Colonisation	SL463	R9.4.1 (SQK-LSK-109)	ligation	C1	1119	C1_S438-1	1	ST463	Klebsiella pneumoniae	188280	0	0	0	-	0	-	0	-	0	-	0	-	0	-	-	-	-	-	-	-	-	-	-	-	-	-	-	-	-	-	SHV-1^
2018-01-4639__pl_3	2018-01-4639	plasmid	circularized	Animal	Broiler	2018	caecal	Colonisation	SL463	R9.4.1 (SQK-LSK-109)	ligation	C1	1119	C1_S261	1	ST463	Klebsiella pneumoniae	96910	0	0	1	-	0	-	0	-	0	-	0	-	0	-	-	-	-	-	-	-	-	-	tet(A)	-	-	-	-	-	-	-	SHV-1^
2018-01-4735__chr	2018-01-4735	chromosome	circularized	Animal	Turkey	2018	caecal	Colonisation	SL37	R9.4.1 (SQK-LSK-109)	ligation	-	-	-	-	ST37	Klebsiella pneumoniae	5286513	1	0	0	ybt15;ICEKp11	378	-	0	-	0	-	0	-	0	-	-	-	-	-	-	-	-	-	-	-	-	-	-	-	-	-	SHV-11^
2018-01-4735__pl_1	2018-01-4735	plasmid	circularized	Animal	Turkey	2018	caecal	Colonisation	SL37	R9.4.1 (SQK-LSK-109)	ligation	C1	1119	C1_S436	34	ST37	Klebsiella pneumoniae	9294	0	0	0	-	0	-	0	-	0	-	0	-	0	-	-	-	-	-	-	-	-	-	-	-	-	-	-	-	-	-	SHV-11^
2018-01-4735__pl_2	2018-01-4735	plasmid	circularized	Animal	Turkey	2018	caecal	Colonisation	SL37	R9.4.1 (SQK-LSK-109)	ligation	C1	1119	C1_S434	28	ST37	Klebsiella pneumoniae	5631	0	0	0	-	0	-	0	-	0	-	0	-	0	-	-	-	-	-	-	-	-	-	-	-	-	-	-	-	-	-	SHV-11^
2018-01-4735__pl_3	2018-01-4735	plasmid	circularized	Animal	Turkey	2018	caecal	Colonisation	SL37	R9.4.1 (SQK-LSK-109)	ligation	C2	26	C2_S1	26	ST37	Klebsiella pneumoniae	5463	0	0	0	-	0	-	0	-	0	-	0	-	0	-	-	-	-	-	-	-	-	-	-	-	-	-	-	-	-	-	SHV-11^
2018-01-4735__pl_4	2018-01-4735	plasmid	circularized	Animal	Turkey	2018	caecal	Colonisation	SL37	R9.4.1 (SQK-LSK-109)	ligation	C4	27	C4_S0	27	ST37	Klebsiella pneumoniae	1527	0	0	0	-	0	-	0	-	0	-	0	-	0	-	-	-	-	-	-	-	-	-	-	-	-	-	-	-	-	-	SHV-11^
2018-01-707__chr	2018-01-707	chromosome	circularized	Animal	Turkey	2018	caecal	Colonisation	SL290	R9.4.1 (SQK-LSK-109)	ligation	-	-	-	-	ST4710	Klebsiella pneumoniae	5315792	1	0	0	ybt16;ICEKp12	391	-	0	-	0	-	0	-	0	-	-	-	-	-	-	-	-	-	-	-	-	-	-	-	-	-	SHV-1
2018-01-707__pl_1	2018-01-707	plasmid	circularized	Animal	Turkey	2018	caecal	Colonisation	SL290	R9.4.1 (SQK-LSK-109)	ligation	C1	1119	C1_S420	6	ST4710	Klebsiella pneumoniae	208334	3	0	0	-	0	-	0	iuc5	94	iro5	47	-	0	-	-	-	-	-	-	-	-	-	-	-	-	-	-	-	-	-	SHV-1
2018-01-707__pl_2	2018-01-707	plasmid	circularized	Animal	Turkey	2018	caecal	Colonisation	SL290	R9.4.1 (SQK-LSK-109)	ligation	C1	1119	C1_S436	34	ST4710	Klebsiella pneumoniae	9294	0	0	0	-	0	-	0	-	0	-	0	-	0	-	-	-	-	-	-	-	-	-	-	-	-	-	-	-	-	-	SHV-1
2018-01-707__pl_3	2018-01-707	plasmid	circularized	Animal	Turkey	2018	caecal	Colonisation	SL290	R9.4.1 (SQK-LSK-109)	ligation	C1	1119	C1_S434	28	ST4710	Klebsiella pneumoniae	5631	0	0	0	-	0	-	0	-	0	-	0	-	0	-	-	-	-	-	-	-	-	-	-	-	-	-	-	-	-	-	SHV-1
2018-01-707__pl_4	2018-01-707	plasmid	circularized	Animal	Turkey	2018	caecal	Colonisation	SL290	R9.4.1 (SQK-LSK-109)	ligation	C2	26	C2_S1	26	ST4710	Klebsiella pneumoniae	5463	0	0	0	-	0	-	0	-	0	-	0	-	0	-	-	-	-	-	-	-	-	-	-	-	-	-	-	-	-	-	SHV-1
2018-01-707__pl_5	2018-01-707	plasmid	circularized	Animal	Turkey	2018	caecal	Colonisation	SL290	R9.4.1 (SQK-LSK-109)	ligation	C4	27	C4_S0	27	ST4710	Klebsiella pneumoniae	1552	0	0	0	-	0	-	0	-	0	-	0	-	0	-	-	-	-	-	-	-	-	-	-	-	-	-	-	-	-	-	SHV-1
2018-01-707__pl_6	2018-01-707	plasmid	circularized	Animal	Turkey	2018	caecal	Colonisation	SL290	R9.4.1 (SQK-LSK-109)	ligation	C4	27	C4_S0	27	ST4710	Klebsiella pneumoniae	1506	0	0	0	-	0	-	0	-	0	-	0	-	0	-	-	-	-	-	-	-	-	-	-	-	-	-	-	-	-	-	SHV-1
2018-01-710__chr	2018-01-710	chromosome	circularized	Animal	Broiler	2018	caecal	Colonisation	SL10868	R9.4.1 (SQK-LSK-109)	ligation	-	-	-	-	ST590	Klebsiella pneumoniae	5210957	0	0	1	-	0	-	0	-	0	-	0	-	0	-	-	fosA7	-	-	-	-	-	-	-	-	-	-	-	-	-	-	SHV-172*
2018-01-710__pl_1	2018-01-710	plasmid	circularized	Animal	Broiler	2018	caecal	Colonisation	SL10868	R9.4.1 (SQK-LSK-109)	ligation	C5	4	C5_S0	4	ST590	Klebsiella pneumoniae	34614	0	0	0	-	0	-	0	-	0	-	0	-	0	-	-	-	-	-	-	-	-	-	-	-	-	-	-	-	-	-	SHV-172*
2018-01-710__pl_2	2018-01-710	plasmid	circularized	Animal	Broiler	2018	caecal	Colonisation	SL10868	R9.4.1 (SQK-LSK-109)	ligation	C1	1119	C1_S440A	95	ST590	Klebsiella pneumoniae	6073	0	0	0	-	0	-	0	-	0	-	0	-	0	-	-	-	-	-	-	-	-	-	-	-	-	-	-	-	-	-	SHV-172*
2018-01-710__pl_3	2018-01-710	plasmid	circularized	Animal	Broiler	2018	caecal	Colonisation	SL10868	R9.4.1 (SQK-LSK-109)	ligation	C7	2	C7_S0	2	ST590	Klebsiella pneumoniae	5540	0	0	0	-	0	-	0	-	0	-	0	-	0	-	-	-	-	-	-	-	-	-	-	-	-	-	-	-	-	-	SHV-172*
2018-01-711__chr	2018-01-711	chromosome	circularized	Animal	Broiler	2018	caecal	Colonisation	SL11049	R9.4.1 (SQK-LSK-109)	ligation	-	-	-	-	ST776	Klebsiella pneumoniae	5214509	0	0	0	-	0	-	0	-	0	-	0	-	0	-	-	-	-	-	-	-	-	-	-	-	-	-	-	-	-	-	SHV-11^
2018-01-711__pl_1	2018-01-711	plasmid	circularized	Animal	Broiler	2018	caecal	Colonisation	SL11049	R9.4.1 (SQK-LSK-109)	ligation	C1	1119	C1_S434	28	ST776	Klebsiella pneumoniae	5631	0	0	0	-	0	-	0	-	0	-	0	-	0	-	-	-	-	-	-	-	-	-	-	-	-	-	-	-	-	-	SHV-11^
2018-01-711__pl_2	2018-01-711	plasmid	circularized	Animal	Broiler	2018	caecal	Colonisation	SL11049	R9.4.1 (SQK-LSK-109)	ligation	C2	26	C2_S1	26	ST776	Klebsiella pneumoniae	3749	0	0	0	-	0	-	0	-	0	-	0	-	0	-	-	-	-	-	-	-	-	-	-	-	-	-	-	-	-	-	SHV-11^
2018-01-711__pl_3	2018-01-711	plasmid	circularized	Animal	Broiler	2018	caecal	Colonisation	SL11049	R9.4.1 (SQK-LSK-109)	ligation	C51	1	C51_S0	1	ST776	Klebsiella pneumoniae	3068	0	0	0	-	0	-	0	-	0	-	0	-	0	-	-	-	-	-	-	-	-	-	-	-	-	-	-	-	-	-	SHV-11^
2018-01-711__pl_4	2018-01-711	plasmid	circularized	Animal	Broiler	2018	caecal	Colonisation	SL11049	R9.4.1 (SQK-LSK-109)	ligation	C4	27	C4_S0	27	ST776	Klebsiella pneumoniae	1506	0	0	0	-	0	-	0	-	0	-	0	-	0	-	-	-	-	-	-	-	-	-	-	-	-	-	-	-	-	-	SHV-11^
2018-01-714__chr	2018-01-714	chromosome	circularized	Animal	Broiler	2018	caecal	Colonisation	SL17	R9.4.1 (SQK-LSK-109)	ligation	-	-	-	-	ST636	Klebsiella pneumoniae	5081823	1	0	0	ybt5;ICEKp6	10	-	0	-	0	-	0	-	0	-	-	-	-	-	-	-	-	-	-	-	-	-	-	-	-	-	SHV-1
2018-01-714__pl_1	2018-01-714	plasmid	circularized	Animal	Broiler	2018	caecal	Colonisation	SL17	R9.4.1 (SQK-LSK-109)	ligation	C1	1119	C1_S118	1	ST636	Klebsiella pneumoniae	245878	0	0	0	-	0	-	0	-	0	-	0	-	0	-	-	-	-	-	-	-	-	-	-	-	-	-	-	-	-	-	SHV-1
2018-01-778__chr	2018-01-778	chromosome	circularized	Animal	Turkey	2018	caecal	Colonisation	SL17	R9.4.1 (SQK-LSK-109)	ligation	-	-	-	-	ST17	Klebsiella pneumoniae	5234161	1	0	0	ybt10;ICEKp4	392	-	0	-	0	-	0	-	0	-	-	-	-	-	-	-	-	-	-	-	-	-	-	-	-	-	SHV-11^
2018-01-778__pl_1	2018-01-778	plasmid	circularized	Animal	Turkey	2018	caecal	Colonisation	SL17	R9.4.1 (SQK-LSK-109)	ligation	C1	1119	C1_S367	2	ST17	Klebsiella pneumoniae	77938	0	0	0	-	0	-	0	-	0	-	0	-	0	-	-	-	-	-	-	-	-	-	-	-	-	-	-	-	-	-	SHV-11^
2018-01-778__pl_2	2018-01-778	plasmid	circularized	Animal	Turkey	2018	caecal	Colonisation	SL17	R9.4.1 (SQK-LSK-109)	ligation	C9	24	C9_S0	1	ST17	Klebsiella pneumoniae	54425	0	0	0	-	0	-	0	-	0	-	0	-	0	-	-	-	-	-	-	-	-	-	-	-	-	-	-	-	-	-	SHV-11^
2018-01-880__chr	2018-01-880	chromosome	circularized	Animal	Turkey	2018	caecal	Colonisation	SL432	R9.4.1 (SQK-LSK-109)	ligation	-	-	-	-	ST3069	Klebsiella pneumoniae	5265240	0	0	0	-	0	-	0	-	0	-	0	-	0	-	-	-	-	-	-	-	-	-	-	-	-	-	-	-	-	-	SHV-60
2018-01-880__pl_1	2018-01-880	plasmid	circularized	Animal	Turkey	2018	caecal	Colonisation	SL432	R9.4.1 (SQK-LSK-109)	ligation	C2	26	C2_S1	26	ST3069	Klebsiella pneumoniae	5463	0	0	0	-	0	-	0	-	0	-	0	-	0	-	-	-	-	-	-	-	-	-	-	-	-	-	-	-	-	-	SHV-60
KGMAR-2016-1076__chr	KGMAR-2016-1076	chromosome	circularized	Marine	Bivalves	2016	0	Unknown	SL22	R9.4.1 (SQK-LSK-109)	ligation	-	-	-	-	ST22	Klebsiella pneumoniae	5243831	0	0	0	-	0	-	0	-	0	-	0	-	0	-	-	-	-	-	-	-	-	-	-	-	-	-	-	-	-	-	SHV-1^
KGMAR-2016-1076__pl_1	KGMAR-2016-1076	plasmid	circularized	Marine	Bivalves	2016	0	Unknown	SL22	R9.4.1 (SQK-LSK-109)	ligation	C1	1119	C1_S147	1	ST22	Klebsiella pneumoniae	224503	0	0	0	-	0	-	0	-	0	-	0	-	0	-	-	-	-	-	-	-	-	-	-	-	-	-	-	-	-	-	SHV-1^
KGMAR-2016-1076__pl_2	KGMAR-2016-1076	plasmid	circularized	Marine	Bivalves	2016	0	Unknown	SL22	R9.4.1 (SQK-LSK-109)	ligation	C1	1119	C1_S44	1	ST22	Klebsiella pneumoniae	103526	0	0	0	-	0	-	0	-	0	-	0	-	0	-	-	-	-	-	-	-	-	-	-	-	-	-	-	-	-	-	SHV-1^
KGMAR-2016-1076__pl_3	KGMAR-2016-1076	plasmid	circularized	Marine	Bivalves	2016	0	Unknown	SL22	R9.4.1 (SQK-LSK-109)	ligation	C1	1119	C1_S439B	116	ST22	Klebsiella pneumoniae	13760	0	0	0	-	0	-	0	-	0	-	0	-	0	-	-	-	-	-	-	-	-	-	-	-	-	-	-	-	-	-	SHV-1^
KGMAR-2016-1076__pl_4	KGMAR-2016-1076	plasmid	circularized	Marine	Bivalves	2016	0	Unknown	SL22	R9.4.1 (SQK-LSK-109)	ligation	C1	1119	C1_S435A	22	ST22	Klebsiella pneumoniae	8839	0	0	0	-	0	-	0	-	0	-	0	-	0	-	-	-	-	-	-	-	-	-	-	-	-	-	-	-	-	-	SHV-1^
KGMAR-2016-1076__pl_5	KGMAR-2016-1076	plasmid	circularized	Marine	Bivalves	2016	0	Unknown	SL22	R9.4.1 (SQK-LSK-109)	ligation	C1	1119	C1_S439B	116	ST22	Klebsiella pneumoniae	6098	0	0	0	-	0	-	0	-	0	-	0	-	0	-	-	-	-	-	-	-	-	-	-	-	-	-	-	-	-	-	SHV-1^
KGMAR-2016-1076__pl_6	KGMAR-2016-1076	plasmid	circularized	Marine	Bivalves	2016	0	Unknown	SL22	R9.4.1 (SQK-LSK-109)	ligation	C1	1119	C1_S439B	116	ST22	Klebsiella pneumoniae	3676	0	0	0	-	0	-	0	-	0	-	0	-	0	-	-	-	-	-	-	-	-	-	-	-	-	-	-	-	-	-	SHV-1^
KGMAR-2016-1076__pl_7	KGMAR-2016-1076	plasmid	circularized	Marine	Bivalves	2016	0	Unknown	SL22	R9.4.1 (SQK-LSK-109)	ligation	C11	2	C11_S0	2	ST22	Klebsiella pneumoniae	1335	0	0	0	-	0	-	0	-	0	-	0	-	0	-	-	-	-	-	-	-	-	-	-	-	-	-	-	-	-	-	SHV-1^
KGMAR-2016-1178__chr	KGMAR-2016-1178	chromosome	circularized	Marine	Bivalves	2016	0	Unknown	SL11219	R9.4.1 (SQK-LSK-109)	ligation	-	-	-	-	ST4675	Klebsiella pneumoniae	5235913	0	0	0	-	0	-	0	-	0	-	0	-	0	-	-	-	-	-	-	-	-	-	-	-	-	-	-	-	-	-	SHV-168^
KGMAR-2016-1178__pl_1	KGMAR-2016-1178	plasmid	circularized	Marine	Bivalves	2016	0	Unknown	SL11219	R9.4.1 (SQK-LSK-109)	ligation	C1	1119	C1_S148	1	ST4675	Klebsiella pneumoniae	149276	0	0	0	-	0	-	0	-	0	-	0	-	0	-	-	-	-	-	-	-	-	-	-	-	-	-	-	-	-	-	SHV-168^
KGMAR-2016-1178__pl_2	KGMAR-2016-1178	plasmid	circularized	Marine	Bivalves	2016	0	Unknown	SL11219	R9.4.1 (SQK-LSK-109)	ligation	C1	1119	C1_S269	1	ST4675	Klebsiella pneumoniae	76750	0	0	0	-	0	-	0	-	0	-	0	-	0	-	-	-	-	-	-	-	-	-	-	-	-	-	-	-	-	-	SHV-168^
KGMAR-2016-1178__pl_3	KGMAR-2016-1178	plasmid	circularized	Marine	Bivalves	2016	0	Unknown	SL11219	R9.4.1 (SQK-LSK-109)	ligation	C1	1119	C1_S440A	95	ST4675	Klebsiella pneumoniae	5488	0	0	0	-	0	-	0	-	0	-	0	-	0	-	-	-	-	-	-	-	-	-	-	-	-	-	-	-	-	-	SHV-168^
KGMAR-2016-1198__chr	KGMAR-2016-1198	chromosome	circularized	Marine	Bivalves	2016	0	Unknown	SL37	R9.4.1 (SQK-LSK-109)	ligation	-	-	-	-	ST2167	Klebsiella pneumoniae	5245077	0	0	0	-	0	-	0	-	0	-	0	-	0	-	-	-	-	-	-	-	-	-	-	-	-	-	-	-	-	-	SHV-11^
KGMAR-2016-1198__pl_1	KGMAR-2016-1198	plasmid	circularized	Marine	Bivalves	2016	0	Unknown	SL37	R9.4.1 (SQK-LSK-109)	ligation	C1	1119	C1_S97	1	ST2167	Klebsiella pneumoniae	265616	0	0	3	-	0	-	0	-	0	-	0	-	0	-	-	-	-	-	-	catII.2	-	sul2	tet(D)	-	-	-	-	-	-	-	SHV-11^
KGMAR-2016-1200__chr	KGMAR-2016-1200	chromosome	circularized	Marine	Bivalves	2016	0	Unknown	SL25	R9.4.1 (SQK-LSK-109)	ligation	-	-	-	-	ST25	Klebsiella pneumoniae	5312007	1	0	0	ybt6;ICEKp5	63	-	0	-	0	-	0	-	0	-	-	-	-	-	-	-	-	-	-	-	-	-	-	-	-	-	SHV-11^
KGMAR-2016-1200__pl_1	KGMAR-2016-1200	plasmid	circularized	Marine	Bivalves	2016	0	Unknown	SL25	R9.4.1 (SQK-LSK-109)	ligation	C1	1119	C1_S438D	4	ST25	Klebsiella pneumoniae	187807	0	0	5	-	0	-	0	-	0	-	0	-	0	aph3-Ia;strA;strB	-	-	-	-	-	-	-	sul2	tet(D)	-	dfrA14	TEM-1D	-	-	-	-	SHV-11^
KGMAR-2016-1200__pl_2	KGMAR-2016-1200	plasmid	circularized	Marine	Bivalves	2016	0	Unknown	SL25	R9.4.1 (SQK-LSK-109)	ligation	C12	7	C12_S0	7	ST25	Klebsiella pneumoniae	2667	0	0	0	-	0	-	0	-	0	-	0	-	0	-	-	-	-	-	-	-	-	-	-	-	-	-	-	-	-	-	SHV-11^
KGMAR-2016-1396__chr	KGMAR-2016-1396	chromosome	circularized	Marine	Bivalves	2016	0	Unknown	SL3010	R9.4.1 (SQK-LSK-109)	ligation	-	-	-	-	ST240	Klebsiella pneumoniae	5192658	0	0	0	-	0	-	0	-	0	-	0	-	0	-	-	-	-	-	-	-	-	-	-	-	-	-	-	-	-	-	SHV-36
KGMAR-2016-1396__pl_1	KGMAR-2016-1396	plasmid	circularized	Marine	Bivalves	2016	0	Unknown	SL3010	R9.4.1 (SQK-LSK-109)	ligation	C1	1119	C1_S149	1	ST240	Klebsiella pneumoniae	244519	0	0	0	-	0	-	0	-	0	-	0	-	0	-	-	-	-	-	-	-	-	-	-	-	-	-	-	-	-	-	SHV-36
KGMAR-2016-1396__pl_2	KGMAR-2016-1396	plasmid	circularized	Marine	Bivalves	2016	0	Unknown	SL3010	R9.4.1 (SQK-LSK-109)	ligation	C1	1119	C1_S440C	3	ST240	Klebsiella pneumoniae	36633	0	0	0	-	0	-	0	-	0	-	0	-	0	-	-	-	-	-	-	-	-	-	-	-	-	-	-	-	-	-	SHV-36
KGMAR-2016-1396__pl_3	KGMAR-2016-1396	plasmid	circularized	Marine	Bivalves	2016	0	Unknown	SL3010	R9.4.1 (SQK-LSK-109)	ligation	C1	1119	C1_S439B	116	ST240	Klebsiella pneumoniae	12117	0	0	0	-	0	-	0	-	0	-	0	-	0	-	-	-	-	-	-	-	-	-	-	-	-	-	-	-	-	-	SHV-36
KGMAR-2016-1396__pl_4	KGMAR-2016-1396	plasmid	circularized	Marine	Bivalves	2016	0	Unknown	SL3010	R9.4.1 (SQK-LSK-109)	ligation	C1	1119	C1_S439B	116	ST240	Klebsiella pneumoniae	4809	0	0	0	-	0	-	0	-	0	-	0	-	0	-	-	-	-	-	-	-	-	-	-	-	-	-	-	-	-	-	SHV-36
KGMAR-2016-1396__pl_5	KGMAR-2016-1396	plasmid	circularized	Marine	Bivalves	2016	0	Unknown	SL3010	R9.4.1 (SQK-LSK-109)	ligation	C13	7	C13_S0	7	ST240	Klebsiella pneumoniae	1917	0	0	0	-	0	-	0	-	0	-	0	-	0	-	-	-	-	-	-	-	-	-	-	-	-	-	-	-	-	-	SHV-36
KGMAR-2016-1397__chr	KGMAR-2016-1397	chromosome	circularized	Marine	Bivalves	2016	0	Unknown	SL872	R9.4.1 (SQK-LSK-109)	ligation	-	-	-	-	ST4676	Klebsiella pneumoniae	5143580	0	0	0	-	0	-	0	-	0	-	0	-	0	-	-	-	-	-	-	-	-	-	-	-	-	-	-	-	-	-	SHV-11^
KGMAR-2016-1397__pl_1	KGMAR-2016-1397	plasmid	circularized	Marine	Bivalves	2016	0	Unknown	SL872	R9.4.1 (SQK-LSK-109)	ligation	C1	1119	C1_S440-1	1	ST4676	Klebsiella pneumoniae	273289	0	0	0	-	0	-	0	-	0	-	0	-	0	-	-	-	-	-	-	-	-	-	-	-	-	-	-	-	-	-	SHV-11^
KGMAR-2016-1397__pl_2	KGMAR-2016-1397	plasmid	circularized	Marine	Bivalves	2016	0	Unknown	SL872	R9.4.1 (SQK-LSK-109)	ligation	C1	1119	C1_S435B	2	ST4676	Klebsiella pneumoniae	104401	0	0	0	-	0	-	0	-	0	-	0	-	0	-	-	-	-	-	-	-	-	-	-	-	-	-	-	-	-	-	SHV-11^
KGMAR-2016-1397__pl_3	KGMAR-2016-1397	plasmid	circularized	Marine	Bivalves	2016	0	Unknown	SL872	R9.4.1 (SQK-LSK-109)	ligation	C1	1119	C1_S439B	116	ST4676	Klebsiella pneumoniae	4464	0	0	0	-	0	-	0	-	0	-	0	-	0	-	-	-	-	-	-	-	-	-	-	-	-	-	-	-	-	-	SHV-11^
KGMAR-2016-1397__pl_4	KGMAR-2016-1397	plasmid	circularized	Marine	Bivalves	2016	0	Unknown	SL872	R9.4.1 (SQK-LSK-109)	ligation	C1	1119	C1_S440A	95	ST4676	Klebsiella pneumoniae	3549	0	0	0	-	0	-	0	-	0	-	0	-	0	-	-	-	-	-	-	-	-	-	-	-	-	-	-	-	-	-	SHV-11^
KGMAR-2016-1397__pl_5	KGMAR-2016-1397	plasmid	circularized	Marine	Bivalves	2016	0	Unknown	SL872	R9.4.1 (SQK-LSK-109)	ligation	C14	2	C14_S0	2	ST4676	Klebsiella pneumoniae	2671	0	0	0	-	0	-	0	-	0	-	0	-	0	-	-	-	-	-	-	-	-	-	-	-	-	-	-	-	-	-	SHV-11^
KGMAR-2016-1400__chr	KGMAR-2016-1400	chromosome	circularized	Marine	Bivalves	2016	0	Unknown	SL1035	R9.4.1 (SQK-LSK-109)	ligation	-	-	-	-	ST1035	Klebsiella pneumoniae	5088943	0	0	0	-	0	-	0	-	0	-	0	-	0	-	-	-	-	-	-	-	-	-	-	-	-	-	-	-	-	-	-
KGMAR-2016-1400__pl_1	KGMAR-2016-1400	plasmid	circularized	Marine	Bivalves	2016	0	Unknown	SL1035	R9.4.1 (SQK-LSK-109)	ligation	C1	1119	C1_S254	1	ST1035	Klebsiella pneumoniae	191744	0	1	2	-	0	-	0	-	0	-	0	-	0	-	-	-	-	-	-	-	-	-	-	-	-	TEM-1D	-	CTX-M-3	-	-	-
KGMAR-2016-319__chr	KGMAR-2016-319	chromosome	circularized	Marine	Bivalves	2020	0	Unknown	SL10077	R9.4.1 (SQK-LSK-109)	ligation	-	-	-	-	ST556	Klebsiella pneumoniae	5273997	0	0	0	-	0	-	0	-	0	-	0	-	0	-	-	-	-	-	-	-	-	-	-	-	-	-	-	-	-	-	SHV-1^;SHV-1^
KGMAR-2016-319__pl_1	KGMAR-2016-319	plasmid	circularized	Marine	Bivalves	2020	0	Unknown	SL10077	R9.4.1 (SQK-LSK-109)	ligation	C1	1119	C1_S150	1	ST556	Klebsiella pneumoniae	215261	0	0	1	-	0	-	0	-	0	-	0	-	0	-	-	-	-	-	-	-	-	-	tet(D)	-	-	-	-	-	-	-	SHV-1^;SHV-1^
KGMAR-2016-563__chr	KGMAR-2016-563	chromosome	circularized	Marine	Bivalves	2016	0	Unknown	SL383	R9.4.1 (SQK-LSK-109)	ligation	-	-	-	-	ST110	Klebsiella pneumoniae	5319059	0	0	0	-	0	-	0	-	0	-	0	-	0	-	-	-	-	-	-	-	-	-	-	-	-	-	-	-	-	-	SHV-1*
KGMAR-2016-563__pl_1	KGMAR-2016-563	plasmid	circularized	Marine	Bivalves	2016	0	Unknown	SL383	R9.4.1 (SQK-LSK-109)	ligation	C1	1119	C1_S427	10	ST110	Klebsiella pneumoniae	94807	0	0	0	-	0	-	0	-	0	-	0	-	0	-	-	-	-	-	-	-	-	-	-	-	-	-	-	-	-	-	SHV-1*
KGMAR-2016-563__pl_2	KGMAR-2016-563	plasmid	circularized	Marine	Bivalves	2016	0	Unknown	SL383	R9.4.1 (SQK-LSK-109)	ligation	C1	1119	C1_S286	1	ST110	Klebsiella pneumoniae	49942	0	0	0	-	0	-	0	-	0	-	0	-	0	-	-	-	-	-	-	-	-	-	-	-	-	-	-	-	-	-	SHV-1*
KGMAR-2016-563__pl_3	KGMAR-2016-563	plasmid	circularized	Marine	Bivalves	2016	0	Unknown	SL383	R9.4.1 (SQK-LSK-109)	ligation	C1	1119	C1_S440A	95	ST110	Klebsiella pneumoniae	4437	0	0	0	-	0	-	0	-	0	-	0	-	0	-	-	-	-	-	-	-	-	-	-	-	-	-	-	-	-	-	SHV-1*
KGMAR-2016-563__pl_4	KGMAR-2016-563	plasmid	circularized	Marine	Bivalves	2016	0	Unknown	SL383	R9.4.1 (SQK-LSK-109)	ligation	C1	1119	C1_S440A	95	ST110	Klebsiella pneumoniae	4091	0	0	0	-	0	-	0	-	0	-	0	-	0	-	-	-	-	-	-	-	-	-	-	-	-	-	-	-	-	-	SHV-1*
KGMAR-2016-733__chr	KGMAR-2016-733	chromosome	circularized	Marine	Bivalves	2016	0	Unknown	SL252	R9.4.1 (SQK-LSK-109)	ligation	-	-	-	-	ST252	Klebsiella pneumoniae	5426328	0	0	0	-	0	-	0	-	0	-	0	-	0	-	-	-	-	-	-	-	-	-	-	-	-	-	-	-	-	-	SHV-1^
KGMAR-2016-733__pl_1	KGMAR-2016-733	plasmid	circularized	Marine	Bivalves	2016	0	Unknown	SL252	R9.4.1 (SQK-LSK-109)	ligation	C1	1119	C1_S368	2	ST252	Klebsiella pneumoniae	233786	0	0	0	-	0	-	0	-	0	-	0	-	0	-	-	-	-	-	-	-	-	-	-	-	-	-	-	-	-	-	SHV-1^
KGMAR-2016-733__pl_2	KGMAR-2016-733	plasmid	circularized	Marine	Bivalves	2016	0	Unknown	SL252	R9.4.1 (SQK-LSK-109)	ligation	C1	1119	C1_S45	1	ST252	Klebsiella pneumoniae	81511	0	0	0	-	0	-	0	-	0	-	0	-	0	-	-	-	-	-	-	-	-	-	-	-	-	-	-	-	-	-	SHV-1^
KGMAR-2016-733__pl_3	KGMAR-2016-733	plasmid	circularized	Marine	Bivalves	2016	0	Unknown	SL252	R9.4.1 (SQK-LSK-109)	ligation	C1	1119	C1_S291	1	ST252	Klebsiella pneumoniae	70467	0	0	0	-	0	-	0	-	0	-	0	-	0	-	-	-	-	-	-	-	-	-	-	-	-	-	-	-	-	-	SHV-1^
KGMAR-2016-733__pl_4	KGMAR-2016-733	plasmid	circularized	Marine	Bivalves	2016	0	Unknown	SL252	R9.4.1 (SQK-LSK-109)	ligation	C1	1119	C1_S440A	95	ST252	Klebsiella pneumoniae	5925	0	0	0	-	0	-	0	-	0	-	0	-	0	-	-	-	-	-	-	-	-	-	-	-	-	-	-	-	-	-	SHV-1^
KGMAR-2016-733__pl_5	KGMAR-2016-733	plasmid	circularized	Marine	Bivalves	2016	0	Unknown	SL252	R9.4.1 (SQK-LSK-109)	ligation	C1	1119	C1_S425	7	ST252	Klebsiella pneumoniae	5893	0	0	0	-	0	-	0	-	0	-	0	-	0	-	-	-	-	-	-	-	-	-	-	-	-	-	-	-	-	-	SHV-1^
KGMAR-2016-733__pl_6	KGMAR-2016-733	plasmid	circularized	Marine	Bivalves	2016	0	Unknown	SL252	R9.4.1 (SQK-LSK-109)	ligation	C1	1119	C1_S438A	17	ST252	Klebsiella pneumoniae	5840	0	0	0	-	0	-	0	-	0	-	0	-	0	-	-	-	-	-	-	-	-	-	-	-	-	-	-	-	-	-	SHV-1^
KGMAR-2019-1417-2__chr	KGMAR-2019-1417-2	chromosome	circularized	Marine	Bivalves	2019	0	Unknown	SL3157	R9.4.1 (SQK-LSK-109)	ligation	-	-	-	-	ST3157	Klebsiella pneumoniae	5143265	0	0	0	-	0	-	0	-	0	-	0	-	0	-	-	-	-	-	-	-	-	-	-	-	-	-	-	-	-	-	SHV-14^
KGMAR-2019-1417-2__pl_1	KGMAR-2019-1417-2	plasmid	circularized	Marine	Bivalves	2019	0	Unknown	SL3157	R9.4.1 (SQK-LSK-109)	ligation	C1	1119	C1_S384	2	ST3157	Klebsiella pneumoniae	177060	0	0	0	-	0	-	0	-	0	-	0	-	0	-	-	-	-	-	-	-	-	-	-	-	-	-	-	-	-	-	SHV-14^
KGMAR-2019-1434__chr	KGMAR-2019-1434	chromosome	circularized	Marine	Bivalves	2019	0	Unknown	SL11028	R10.4.1 (SQK-LSK-109)	ligation	-	-	-	-	ST3899	Klebsiella quasivariicola	5603882	0	0	0	-	0	-	0	-	0	-	0	-	0	-	-	-	-	-	-	-	-	-	-	-	-	-	-	-	-	-	LEN-26
KGMAR-2019-1434__pl_1	KGMAR-2019-1434	plasmid	circularized	Marine	Bivalves	2019	0	Unknown	SL11028	R10.4.1 (SQK-LSK-109)	ligation	C1	1119	C1_S438-2	1	ST3899	Klebsiella quasivariicola	164560	0	0	0	-	0	-	0	-	0	-	0	-	0	-	-	-	-	-	-	-	-	-	-	-	-	-	-	-	-	-	LEN-26
KGMAR-2019-1434__pl_2	KGMAR-2019-1434	plasmid	circularized	Marine	Bivalves	2019	0	Unknown	SL11028	R10.4.1 (SQK-LSK-109)	ligation	C9	24	C9_S8	12	ST3899	Klebsiella quasivariicola	54645	0	0	0	-	0	-	0	-	0	-	0	-	0	-	-	-	-	-	-	-	-	-	-	-	-	-	-	-	-	-	LEN-26
KGMAR-2019-1434__pl_3	KGMAR-2019-1434	plasmid	circularized	Marine	Bivalves	2019	0	Unknown	SL11028	R10.4.1 (SQK-LSK-109)	ligation	C1	1119	C1_hub	13	ST3899	Klebsiella quasivariicola	14289	0	0	0	-	0	-	0	-	0	-	0	-	0	-	-	-	-	-	-	-	-	-	-	-	-	-	-	-	-	-	LEN-26
KGMAR-2019-1434__pl_4	KGMAR-2019-1434	plasmid	circularized	Marine	Bivalves	2019	0	Unknown	SL11028	R10.4.1 (SQK-LSK-109)	ligation	C1	1119	C1_hub	13	ST3899	Klebsiella quasivariicola	12281	0	0	0	-	0	-	0	-	0	-	0	-	0	-	-	-	-	-	-	-	-	-	-	-	-	-	-	-	-	-	LEN-26
KGMAR-2019-1434__pl_5	KGMAR-2019-1434	plasmid	circularized	Marine	Bivalves	2019	0	Unknown	SL11028	R10.4.1 (SQK-LSK-109)	ligation	C1	1119	C1_hub	13	ST3899	Klebsiella quasivariicola	10145	0	0	0	-	0	-	0	-	0	-	0	-	0	-	-	-	-	-	-	-	-	-	-	-	-	-	-	-	-	-	LEN-26
KGMAR-2019-1434__pl_6	KGMAR-2019-1434	plasmid	circularized	Marine	Bivalves	2019	0	Unknown	SL11028	R10.4.1 (SQK-LSK-109)	ligation	C1	1119	C1_S440A	95	ST3899	Klebsiella quasivariicola	8113	0	0	0	-	0	-	0	-	0	-	0	-	0	-	-	-	-	-	-	-	-	-	-	-	-	-	-	-	-	-	LEN-26
KGMAR-2019-1434__pl_7	KGMAR-2019-1434	plasmid	circularized	Marine	Bivalves	2019	0	Unknown	SL11028	R10.4.1 (SQK-LSK-109)	ligation	C15	2	C15_S0	2	ST3899	Klebsiella quasivariicola	5080	0	0	0	-	0	-	0	-	0	-	0	-	0	-	-	-	-	-	-	-	-	-	-	-	-	-	-	-	-	-	LEN-26
KGMAR-2019-1434__pl_8	KGMAR-2019-1434	plasmid	circularized	Marine	Bivalves	2019	0	Unknown	SL11028	R10.4.1 (SQK-LSK-109)	ligation	C1	1119	C1_S437A	61	ST3899	Klebsiella quasivariicola	3851	0	0	0	-	0	-	0	-	0	-	0	-	0	-	-	-	-	-	-	-	-	-	-	-	-	-	-	-	-	-	LEN-26
KGMAR-2019-1459__chr	KGMAR-2019-1459	chromosome	circularized	Marine	Bivalves	2019	0	Unknown	SL922	R9.4.1 (SQK-LSK-109)	ligation	-	-	-	-	ST922	Klebsiella pneumoniae	5325836	0	0	0	-	0	-	0	-	0	-	0	-	0	-	-	-	-	-	-	-	-	-	-	-	-	-	-	-	-	-	SHV-164
KGMAR-2019-1459__pl_1	KGMAR-2019-1459	plasmid	circularized	Marine	Bivalves	2019	0	Unknown	SL922	R9.4.1 (SQK-LSK-109)	ligation	C1	1119	C1_S46	1	ST922	Klebsiella pneumoniae	248591	0	0	0	-	0	-	0	-	0	-	0	-	0	-	-	-	-	-	-	-	-	-	-	-	-	-	-	-	-	-	SHV-164
KGMAR-2019-1459__pl_2	KGMAR-2019-1459	plasmid	circularized	Marine	Bivalves	2019	0	Unknown	SL922	R9.4.1 (SQK-LSK-109)	ligation	C1	1119	C1_S293	1	ST922	Klebsiella pneumoniae	87189	0	0	0	-	0	-	0	-	0	-	0	-	0	-	-	-	-	-	-	-	-	-	-	-	-	-	-	-	-	-	SHV-164
KGMAR-2019-1459__pl_3	KGMAR-2019-1459	plasmid	circularized	Marine	Bivalves	2019	0	Unknown	SL922	R9.4.1 (SQK-LSK-109)	ligation	C1	1119	C1_S432	13	ST922	Klebsiella pneumoniae	73392	0	0	0	-	0	-	0	-	0	-	0	-	0	-	-	-	-	-	-	-	-	-	-	-	-	-	-	-	-	-	SHV-164
KGMAR-2019-1459__pl_4	KGMAR-2019-1459	plasmid	circularized	Marine	Bivalves	2019	0	Unknown	SL922	R9.4.1 (SQK-LSK-109)	ligation	C1	1119	C1_S440A	95	ST922	Klebsiella pneumoniae	5924	0	0	0	-	0	-	0	-	0	-	0	-	0	-	-	-	-	-	-	-	-	-	-	-	-	-	-	-	-	-	SHV-164
KGMAR-2019-1459__pl_5	KGMAR-2019-1459	plasmid	circularized	Marine	Bivalves	2019	0	Unknown	SL922	R9.4.1 (SQK-LSK-109)	ligation	C1	1119	C1_S439B	116	ST922	Klebsiella pneumoniae	4217	0	0	0	-	0	-	0	-	0	-	0	-	0	-	-	-	-	-	-	-	-	-	-	-	-	-	-	-	-	-	SHV-164
KGMAR-2019-1497__chr	KGMAR-2019-1497	chromosome	circularized	Marine	Bivalves	2019	0	Unknown	SL45	R9.4.1 (SQK-LSK-109)	ligation	-	-	-	-	ST45	Klebsiella pneumoniae	5270579	1	0	0	ybt10;ICEKp4	78-2LV	-	0	-	0	-	0	-	0	-	-	-	-	-	-	-	-	-	-	-	-	-	-	-	-	-	SHV-1
KGMAR-2019-1497__pl_1	KGMAR-2019-1497	plasmid	circularized	Marine	Bivalves	2019	0	Unknown	SL45	R9.4.1 (SQK-LSK-109)	ligation	C1	1119	C1_S151	1	ST45	Klebsiella pneumoniae	196095	0	0	0	-	0	-	0	-	0	-	0	-	0	-	-	-	-	-	-	-	-	-	-	-	-	-	-	-	-	-	SHV-1
KGMAR-2019-1497__pl_2	KGMAR-2019-1497	plasmid	circularized	Marine	Bivalves	2019	0	Unknown	SL45	R9.4.1 (SQK-LSK-109)	ligation	C1	1119	C1_S363	2	ST45	Klebsiella pneumoniae	110499	0	0	0	-	0	-	0	-	0	-	0	-	0	-	-	-	-	-	-	-	-	-	-	-	-	-	-	-	-	-	SHV-1
KGMAR-2019-1497__pl_3	KGMAR-2019-1497	plasmid	circularized	Marine	Bivalves	2019	0	Unknown	SL45	R9.4.1 (SQK-LSK-109)	ligation	C16	2	C16_S0	2	ST45	Klebsiella pneumoniae	17017	0	0	0	-	0	-	0	-	0	-	0	-	0	-	-	-	-	-	-	-	-	-	-	-	-	-	-	-	-	-	SHV-1
KGMAR-2019-1497__pl_4	KGMAR-2019-1497	plasmid	circularized	Marine	Bivalves	2019	0	Unknown	SL45	R9.4.1 (SQK-LSK-109)	ligation	C52	1	C52_S0	1	ST45	Klebsiella pneumoniae	6213	0	0	0	-	0	-	0	-	0	-	0	-	0	-	-	-	-	-	-	-	-	-	-	-	-	-	-	-	-	-	SHV-1
KGMAR-2019-1497__pl_5	KGMAR-2019-1497	plasmid	circularized	Marine	Bivalves	2019	0	Unknown	SL45	R9.4.1 (SQK-LSK-109)	ligation	C1	1119	C1_S440A	95	ST45	Klebsiella pneumoniae	3788	0	0	0	-	0	-	0	-	0	-	0	-	0	-	-	-	-	-	-	-	-	-	-	-	-	-	-	-	-	-	SHV-1
KGMAR-2019-1497__pl_6	KGMAR-2019-1497	plasmid	circularized	Marine	Bivalves	2019	0	Unknown	SL45	R9.4.1 (SQK-LSK-109)	ligation	C17	2	C17_S0	2	ST45	Klebsiella pneumoniae	1900	0	0	0	-	0	-	0	-	0	-	0	-	0	-	-	-	-	-	-	-	-	-	-	-	-	-	-	-	-	-	SHV-1
KGMAR-2019-1764__chr	KGMAR-2019-1764	chromosome	circularized	Marine	Bivalves	2019	0	Unknown	SL292	R9.4.1 (SQK-LSK-109)	ligation	-	-	-	-	ST292	Klebsiella pneumoniae	5197806	0	0	0	-	0	-	0	-	0	-	0	-	0	-	-	-	-	-	-	-	-	-	-	-	-	-	-	-	-	-	SHV-11^
KGMAR-2019-1764__pl_1	KGMAR-2019-1764	plasmid	circularized	Marine	Bivalves	2019	0	Unknown	SL292	R9.4.1 (SQK-LSK-109)	ligation	C1	1119	C1_S1	1	ST292	Klebsiella pneumoniae	137603	0	0	6	-	0	-	0	-	0	-	0	-	0	aadA2;aadA	-	-	qnrS1	-	-	cmlA1	-	sul3	-	-	dfrA12	TEM-1D	-	-	-	-	SHV-11^
KGMAR-2019-1766__chr	KGMAR-2019-1766	chromosome	circularized	Marine	Seawater	2019	0	Unknown	SL17	R9.4.1 (SQK-LSK-109)	ligation	-	-	-	-	ST2695	Klebsiella pneumoniae	5079953	0	0	0	-	0	-	0	-	0	-	0	-	0	-	-	-	-	-	-	-	-	-	-	-	-	-	-	-	-	-	SHV-36
KGMAR-2019-1766__pl_1	KGMAR-2019-1766	plasmid	circularized	Marine	Seawater	2019	0	Unknown	SL17	R9.4.1 (SQK-LSK-109)	ligation	C53	1	C53_S0	1	ST2695	Klebsiella pneumoniae	249187	0	0	0	-	0	-	0	-	0	-	0	-	0	-	-	-	-	-	-	-	-	-	-	-	-	-	-	-	-	-	SHV-36
KGMAR-2019-1766__pl_2	KGMAR-2019-1766	plasmid	circularized	Marine	Seawater	2019	0	Unknown	SL17	R9.4.1 (SQK-LSK-109)	ligation	C9	24	C9_S5	2	ST2695	Klebsiella pneumoniae	54905	0	0	0	-	0	-	0	-	0	-	0	-	0	-	-	-	-	-	-	-	-	-	-	-	-	-	-	-	-	-	SHV-36
KGMAR-2019-1766__pl_3	KGMAR-2019-1766	plasmid	circularized	Marine	Seawater	2019	0	Unknown	SL17	R9.4.1 (SQK-LSK-109)	ligation	C1	1119	C1_S421	6	ST2695	Klebsiella pneumoniae	54725	0	0	0	-	0	-	0	-	0	-	0	-	0	-	-	-	-	-	-	-	-	-	-	-	-	-	-	-	-	-	SHV-36
KGMAR-2019-1766__pl_4	KGMAR-2019-1766	plasmid	circularized	Marine	Seawater	2019	0	Unknown	SL17	R9.4.1 (SQK-LSK-109)	ligation	C54	1	C54_S0	1	ST2695	Klebsiella pneumoniae	2476	0	0	0	-	0	-	0	-	0	-	0	-	0	-	-	-	-	-	-	-	-	-	-	-	-	-	-	-	-	-	SHV-36
KGMAR-2019-1766__pl_5	KGMAR-2019-1766	plasmid	circularized	Marine	Seawater	2019	0	Unknown	SL17	R9.4.1 (SQK-LSK-109)	ligation	C1	1119	C1_S435A	22	ST2695	Klebsiella pneumoniae	2094	0	0	0	-	0	-	0	-	0	-	0	-	0	-	-	-	-	-	-	-	-	-	-	-	-	-	-	-	-	-	SHV-36
KGMAR-2019-1766__pl_6	KGMAR-2019-1766	plasmid	circularized	Marine	Seawater	2019	0	Unknown	SL17	R9.4.1 (SQK-LSK-109)	ligation	C18	3	C18_S0	3	ST2695	Klebsiella pneumoniae	1625	0	0	0	-	0	-	0	-	0	-	0	-	0	-	-	-	-	-	-	-	-	-	-	-	-	-	-	-	-	-	SHV-36
KGMAR-2019-1766__pl_7	KGMAR-2019-1766	plasmid	circularized	Marine	Seawater	2019	0	Unknown	SL17	R9.4.1 (SQK-LSK-109)	ligation	C55	1	C55_S0	1	ST2695	Klebsiella pneumoniae	1443	0	0	0	-	0	-	0	-	0	-	0	-	0	-	-	-	-	-	-	-	-	-	-	-	-	-	-	-	-	-	SHV-36
KGMAR-2019-1792__chr	KGMAR-2019-1792	chromosome	circularized	Marine	Bivalves	2019	0	Unknown	SL314	R9.4.1 (SQK-LSK-109)	ligation	-	-	-	-	ST4267	Klebsiella pneumoniae	5303093	0	0	0	-	0	-	0	-	0	-	0	-	0	-	-	-	-	-	-	-	-	-	-	-	-	-	-	-	-	-	SHV-1
KGMAR-2019-1792__pl_1	KGMAR-2019-1792	plasmid	circularized	Marine	Bivalves	2019	0	Unknown	SL314	R9.4.1 (SQK-LSK-109)	ligation	C1	1119	C1_S152	1	ST4267	Klebsiella pneumoniae	151942	0	0	0	-	0	-	0	-	0	-	0	-	0	-	-	-	-	-	-	-	-	-	-	-	-	-	-	-	-	-	SHV-1
KGMAR-2019-1792__pl_2	KGMAR-2019-1792	plasmid	circularized	Marine	Bivalves	2019	0	Unknown	SL314	R9.4.1 (SQK-LSK-109)	ligation	C1	1119	C1_S138	1	ST4267	Klebsiella pneumoniae	122654	0	0	1	-	0	-	0	-	0	-	0	-	0	-	-	-	-	-	-	-	-	-	tet(A)	-	-	-	-	-	-	-	SHV-1
KGMAR-2019-2186__chr	KGMAR-2019-2186	chromosome	circularized	Marine	Bivalves	2019	0	Unknown	SL3676	R9.4.1 (SQK-LSK-109)	ligation	-	-	-	-	ST2441	Klebsiella pneumoniae	5306834	0	0	0	-	0	-	0	-	0	-	0	-	0	-	-	-	-	-	-	-	-	-	-	-	-	-	-	-	-	-	SHV-11^
KGMAR-2019-400-2__chr	KGMAR-2019-400-2	chromosome	circularized	Marine	Seawater	2019	0	Unknown	SL37	R9.4.1 (SQK-LSK-109)	ligation	-	-	-	-	ST1083	Klebsiella pneumoniae	5306170	0	0	0	-	0	-	0	-	0	-	0	-	0	-	-	-	-	-	-	-	-	-	-	-	-	-	-	-	-	-	SHV-11^
KGMAR-2019-400-2__pl_1	KGMAR-2019-400-2	plasmid	circularized	Marine	Seawater	2019	0	Unknown	SL37	R9.4.1 (SQK-LSK-109)	ligation	C1	1119	C1_S438F	2	ST1083	Klebsiella pneumoniae	150057	0	0	0	-	0	-	0	-	0	-	0	-	0	-	-	-	-	-	-	-	-	-	-	-	-	-	-	-	-	-	SHV-11^
KGMAR-2019-400-2__pl_2	KGMAR-2019-400-2	plasmid	circularized	Marine	Seawater	2019	0	Unknown	SL37	R9.4.1 (SQK-LSK-109)	ligation	C1	1119	C1_S303	1	ST1083	Klebsiella pneumoniae	27680	0	0	0	-	0	-	0	-	0	-	0	-	0	-	-	-	-	-	-	-	-	-	-	-	-	-	-	-	-	-	SHV-11^
KGMAR-2019-400-2__pl_3	KGMAR-2019-400-2	plasmid	circularized	Marine	Seawater	2019	0	Unknown	SL37	R9.4.1 (SQK-LSK-109)	ligation	C1	1119	C1_S439B	116	ST1083	Klebsiella pneumoniae	20008	0	0	0	-	0	-	0	-	0	-	0	-	0	-	-	-	-	-	-	-	-	-	-	-	-	-	-	-	-	-	SHV-11^
KGMAR-2019-400-2__pl_4	KGMAR-2019-400-2	plasmid	circularized	Marine	Seawater	2019	0	Unknown	SL37	R9.4.1 (SQK-LSK-109)	ligation	C1	1119	C1_S439B	116	ST1083	Klebsiella pneumoniae	4711	0	0	0	-	0	-	0	-	0	-	0	-	0	-	-	-	-	-	-	-	-	-	-	-	-	-	-	-	-	-	SHV-11^
KGMAR-2019-604__chr	KGMAR-2019-604	chromosome	circularized	Marine	Seawater	2019	0	Unknown	SL111	R9.4.1 (SQK-LSK-109)	ligation	-	-	-	-	ST111	Klebsiella pneumoniae	5335640	1	0	0	ybt9;ICEKp3	178	-	0	-	0	-	0	-	0	-	-	-	-	-	-	-	-	-	-	-	-	-	-	-	-	-	SHV-11^
KGMAR-2019-604__pl_1	KGMAR-2019-604	plasmid	circularized	Marine	Seawater	2019	0	Unknown	SL111	R9.4.1 (SQK-LSK-109)	ligation	C1	1119	C1_S439A	4	ST111	Klebsiella pneumoniae	40428	0	0	0	-	0	-	0	-	0	-	0	-	0	-	-	-	-	-	-	-	-	-	-	-	-	-	-	-	-	-	SHV-11^
KGMAR-2020-314__chr	KGMAR-2020-314	chromosome	circularized	Marine	Bivalves	2020	0	Unknown	SL3010	R9.4.1 (SQK-LSK-109)	ligation	-	-	-	-	ST3041	Klebsiella pneumoniae	5345419	0	0	0	-	0	-	0	-	0	-	0	-	0	-	-	-	-	-	-	-	-	-	-	-	-	-	-	-	-	-	SHV-14^
KGMAR-2020-314__ctg_7	KGMAR-2020-314	plasmid	unclosed	Marine	Bivalves	2020	0	Unknown	SL3010	R9.4.1 (SQK-LSK-109)	ligation	-	-	-	-	ST3041	Klebsiella pneumoniae	37629	0	0	0	-	0	-	0	-	0	-	0	-	0	-	-	-	-	-	-	-	-	-	-	-	-	-	-	-	-	-	SHV-14^
KGMAR-2020-314__pl_1	KGMAR-2020-314	plasmid	circularized	Marine	Bivalves	2020	0	Unknown	SL3010	R9.4.1 (SQK-LSK-109)	ligation	C1	1119	C1_S440-2	1	ST3041	Klebsiella pneumoniae	240675	0	0	0	-	0	-	0	-	0	-	0	-	0	-	-	-	-	-	-	-	-	-	-	-	-	-	-	-	-	-	SHV-14^
KGMAR-2020-314__pl_2	KGMAR-2020-314	plasmid	circularized	Marine	Bivalves	2020	0	Unknown	SL3010	R9.4.1 (SQK-LSK-109)	ligation	C56	1	C56_S0	1	ST3041	Klebsiella pneumoniae	177308	0	0	0	-	0	-	0	-	0	-	0	-	0	-	-	-	-	-	-	-	-	-	-	-	-	-	-	-	-	-	SHV-14^
KGMAR-2020-314__pl_3	KGMAR-2020-314	plasmid	circularized	Marine	Bivalves	2020	0	Unknown	SL3010	R9.4.1 (SQK-LSK-109)	ligation	C1	1119	C1_S440-3	1	ST3041	Klebsiella pneumoniae	133606	0	0	0	-	0	-	0	-	0	-	0	-	0	-	-	-	-	-	-	-	-	-	-	-	-	-	-	-	-	-	SHV-14^
KGMAR-2020-314__pl_4	KGMAR-2020-314	plasmid	circularized	Marine	Bivalves	2020	0	Unknown	SL3010	R9.4.1 (SQK-LSK-109)	ligation	C1	1119	C1_S394	2	ST3041	Klebsiella pneumoniae	66877	0	0	0	-	0	-	0	-	0	-	0	-	0	-	-	-	-	-	-	-	-	-	-	-	-	-	-	-	-	-	SHV-14^
KGMAR-2020-314__pl_5	KGMAR-2020-314	plasmid	circularized	Marine	Bivalves	2020	0	Unknown	SL3010	R9.4.1 (SQK-LSK-109)	ligation	C1	1119	C1_S47	1	ST3041	Klebsiella pneumoniae	66671	0	0	0	-	0	-	0	-	0	-	0	-	0	-	-	-	-	-	-	-	-	-	-	-	-	-	-	-	-	-	SHV-14^
KGMAR-2020-314__pl_7	KGMAR-2020-314	plasmid	circularized	Marine	Bivalves	2020	0	Unknown	SL3010	R9.4.1 (SQK-LSK-109)	ligation	C1	1119	C1_S440A	95	ST3041	Klebsiella pneumoniae	7402	0	0	0	-	0	-	0	-	0	-	0	-	0	-	-	-	-	-	-	-	-	-	-	-	-	-	-	-	-	-	SHV-14^
KGMAR-2020-314__pl_8	KGMAR-2020-314	plasmid	circularized	Marine	Bivalves	2020	0	Unknown	SL3010	R9.4.1 (SQK-LSK-109)	ligation	C1	1119	C1_S440A	95	ST3041	Klebsiella pneumoniae	4163	0	0	0	-	0	-	0	-	0	-	0	-	0	-	-	-	-	-	-	-	-	-	-	-	-	-	-	-	-	-	SHV-14^
KGMAR-2020-314__pl_9	KGMAR-2020-314	plasmid	circularized	Marine	Bivalves	2020	0	Unknown	SL3010	R9.4.1 (SQK-LSK-109)	ligation	C1	1119	C1_S440A	95	ST3041	Klebsiella pneumoniae	3549	0	0	0	-	0	-	0	-	0	-	0	-	0	-	-	-	-	-	-	-	-	-	-	-	-	-	-	-	-	-	SHV-14^
KGMAR-2020-428__chr	KGMAR-2020-428	chromosome	circularized	Marine	Bivalves	2020	0	Unknown	SL34	R10.4.1 (SQK-RBK114-24)	rapid	-	-	-	-	ST643	Klebsiella pneumoniae	5180779	0	0	0	-	0	-	0	-	0	-	0	-	0	-	-	-	-	-	-	-	-	-	-	-	-	-	-	-	-	-	SHV-26
KGMAR-2020-428__pl_1	KGMAR-2020-428	plasmid	circularized	Marine	Bivalves	2020	0	Unknown	SL34	R10.4.1 (SQK-RBK114-24)	rapid	C1	1119	C1_S438-3	1	ST643	Klebsiella pneumoniae	224996	0	0	0	-	0	-	0	-	0	-	0	-	0	-	-	-	-	-	-	-	-	-	-	-	-	-	-	-	-	-	SHV-26
KGMAR-2020-428__pl_2	KGMAR-2020-428	plasmid	circularized	Marine	Bivalves	2020	0	Unknown	SL34	R10.4.1 (SQK-RBK114-24)	rapid	C19	16	C19_S9	2	ST643	Klebsiella pneumoniae	115157	0	0	0	-	0	-	0	-	0	-	0	-	0	-	-	-	-	-	-	-	-	-	-	-	-	-	-	-	-	-	SHV-26
KGMAR-2020-428__pl_3	KGMAR-2020-428	plasmid	circularized	Marine	Bivalves	2020	0	Unknown	SL34	R10.4.1 (SQK-RBK114-24)	rapid	C1	1119	C1_S410	3	ST643	Klebsiella pneumoniae	68699	0	0	0	-	0	-	0	-	0	-	0	-	0	-	-	-	-	-	-	-	-	-	-	-	-	-	-	-	-	-	SHV-26
KGMAR-2020-428__pl_4	KGMAR-2020-428	plasmid	circularized	Marine	Bivalves	2020	0	Unknown	SL34	R10.4.1 (SQK-RBK114-24)	rapid	C1	1119	C1_S425	7	ST643	Klebsiella pneumoniae	4165	0	0	0	-	0	-	0	-	0	-	0	-	0	-	-	-	-	-	-	-	-	-	-	-	-	-	-	-	-	-	SHV-26
KGMAR-2020-428__pl_5	KGMAR-2020-428	plasmid	circularized	Marine	Bivalves	2020	0	Unknown	SL34	R10.4.1 (SQK-RBK114-24)	rapid	C1	1119	C1_S440A	95	ST643	Klebsiella pneumoniae	3549	0	0	0	-	0	-	0	-	0	-	0	-	0	-	-	-	-	-	-	-	-	-	-	-	-	-	-	-	-	-	SHV-26
KGMAR-2020-428__pl_6	KGMAR-2020-428	plasmid	circularized	Marine	Bivalves	2020	0	Unknown	SL34	R10.4.1 (SQK-RBK114-24)	rapid	C20	5	C20_S1	5	ST643	Klebsiella pneumoniae	2733	0	0	0	-	0	-	0	-	0	-	0	-	0	-	-	-	-	-	-	-	-	-	-	-	-	-	-	-	-	-	SHV-26
KGMAR-2020-440__chr	KGMAR-2020-440	chromosome	circularized	Marine	Bivalves	2020	0	Unknown	SL1877	R9.4.1 (SQK-LSK-109)	ligation	-	-	-	-	ST1026	Klebsiella pneumoniae	5293138	0	0	0	-	0	-	0	-	0	-	0	-	0	-	-	-	-	-	-	-	-	-	-	-	-	-	-	-	-	-	SHV-206*
KGMAR-2020-440__pl_1	KGMAR-2020-440	plasmid	circularized	Marine	Bivalves	2020	0	Unknown	SL1877	R9.4.1 (SQK-LSK-109)	ligation	C1	1119	C1_S153	1	ST1026	Klebsiella pneumoniae	132386	0	0	0	-	0	-	0	-	0	-	0	-	0	-	-	-	-	-	-	-	-	-	-	-	-	-	-	-	-	-	SHV-206*
KGMAR-2020-440__pl_2	KGMAR-2020-440	plasmid	circularized	Marine	Bivalves	2020	0	Unknown	SL1877	R9.4.1 (SQK-LSK-109)	ligation	C21	11	C21_S0	11	ST1026	Klebsiella pneumoniae	4813	0	0	0	-	0	-	0	-	0	-	0	-	0	-	-	-	-	-	-	-	-	-	-	-	-	-	-	-	-	-	SHV-206*
KGVET-2018-01-3794__chr	KGVET-2018-01-3794	chromosome	circularized	Animal	Dog	2018	lung	Infection	SL10176	R9.4.1 (SQK-LSK-109)	ligation	-	-	-	-	ST148	Klebsiella pneumoniae	5267888	0	0	0	-	0	-	0	-	0	-	0	-	0	-	-	-	-	-	-	-	-	-	-	-	-	-	-	-	-	-	SHV-196
KGVET-2018-01-4546__chr	KGVET-2018-01-4546	chromosome	circularized	Animal	Turkey	2018	air_sac	Infection	SL290	R9.4.1 (SQK-LSK-109)	ligation	-	-	-	-	ST4710	Klebsiella pneumoniae	5317661	1	0	0	ybt16;ICEKp12	391	-	0	-	0	-	0	-	0	-	-	-	-	-	-	-	-	-	-	-	-	-	-	-	-	-	SHV-1
KGVET-2018-01-4546__ctg_5	KGVET-2018-01-4546	plasmid	unclosed	Animal	Turkey	2018	air_sac	Infection	SL290	R9.4.1 (SQK-LSK-109)	ligation	-	-	-	-	ST4710	Klebsiella pneumoniae	2918	0	0	0	-	0	-	0	-	0	-	0	-	0	-	-	-	-	-	-	-	-	-	-	-	-	-	-	-	-	-	SHV-1
KGVET-2018-01-4546__ctg_6	KGVET-2018-01-4546	plasmid	unclosed	Animal	Turkey	2018	air_sac	Infection	SL290	R9.4.1 (SQK-LSK-109)	ligation	-	-	-	-	ST4710	Klebsiella pneumoniae	2115	0	0	0	-	0	-	0	-	0	-	0	-	0	-	-	-	-	-	-	-	-	-	-	-	-	-	-	-	-	-	SHV-1
KGVET-2018-01-4546__pl_1	KGVET-2018-01-4546	plasmid	circularized	Animal	Turkey	2018	air_sac	Infection	SL290	R9.4.1 (SQK-LSK-109)	ligation	C1	1119	C1_S420	6	ST4710	Klebsiella pneumoniae	206733	3	0	0	-	0	-	0	iuc5	94	iro5	47	-	0	-	-	-	-	-	-	-	-	-	-	-	-	-	-	-	-	-	SHV-1
KGVET-2018-01-4546__pl_2	KGVET-2018-01-4546	plasmid	circularized	Animal	Turkey	2018	air_sac	Infection	SL290	R9.4.1 (SQK-LSK-109)	ligation	C1	1119	C1_S436	34	ST4710	Klebsiella pneumoniae	9294	0	0	0	-	0	-	0	-	0	-	0	-	0	-	-	-	-	-	-	-	-	-	-	-	-	-	-	-	-	-	SHV-1
KGVET-2018-01-4546__pl_3	KGVET-2018-01-4546	plasmid	circularized	Animal	Turkey	2018	air_sac	Infection	SL290	R9.4.1 (SQK-LSK-109)	ligation	C2	26	C2_S1	26	ST4710	Klebsiella pneumoniae	5463	0	0	0	-	0	-	0	-	0	-	0	-	0	-	-	-	-	-	-	-	-	-	-	-	-	-	-	-	-	-	SHV-1
KGVET-2018-04-44577__chr	KGVET-2018-04-44577	chromosome	circularized	Animal	Broiler	2018	spleen	Infection	SL200	R9.4.1 (SQK-LSK-109)	ligation	-	-	-	-	ST200	Klebsiella pneumoniae	5144053	0	0	0	-	0	-	0	-	0	-	0	-	0	-	-	-	-	-	-	-	-	-	-	-	-	-	-	-	-	-	SHV-1^
KGVET-2018-04-44577__pl_1	KGVET-2018-04-44577	plasmid	circularized	Animal	Broiler	2018	spleen	Infection	SL200	R9.4.1 (SQK-LSK-109)	ligation	C1	1119	C1_S308	1	ST200	Klebsiella pneumoniae	25445	0	0	0	-	0	-	0	-	0	-	0	-	0	-	-	-	-	-	-	-	-	-	-	-	-	-	-	-	-	-	SHV-1^
KGVET-2018-04-44577__pl_2	KGVET-2018-04-44577	plasmid	circularized	Animal	Broiler	2018	spleen	Infection	SL200	R9.4.1 (SQK-LSK-109)	ligation	C1	1119	C1_S437A	61	ST200	Klebsiella pneumoniae	4267	0	0	0	-	0	-	0	-	0	-	0	-	0	-	-	-	-	-	-	-	-	-	-	-	-	-	-	-	-	-	SHV-1^
KGVET-2019-01-2264__chr	KGVET-2019-01-2264	chromosome	circularized	Animal	Dog	2019	faecal	Colonisation	SL186	R9.4.1 (SQK-LSK-109)	ligation	-	-	-	-	ST458	Klebsiella pneumoniae	5251937	1	0	0	ybt9;ICEKp3	183-1LV	-	0	-	0	-	0	-	0	-	-	-	-	-	-	-	-	-	-	-	-	-	-	-	-	-	SHV-75*
KGVET-2019-01-3472-4__chr	KGVET-2019-01-3472-4	chromosome	circularized	Animal	Dog	2019	faecal	Infection	SL10871	R9.4.1 (SQK-LSK-109)	ligation	-	-	-	-	ST5824	Klebsiella pneumoniae	5179523	0	0	0	-	0	-	0	-	0	-	0	-	0	-	-	-	-	-	-	-	-	-	-	-	-	-	-	-	-	-	SHV-61
KGVET-2019-01-3472-4__pl_1	KGVET-2019-01-3472-4	plasmid	circularized	Animal	Dog	2019	faecal	Infection	SL10871	R9.4.1 (SQK-LSK-109)	ligation	C6	4	C6_S1	1	ST5824	Klebsiella pneumoniae	33288	0	0	0	-	0	-	0	-	0	-	0	-	0	-	-	-	-	-	-	-	-	-	-	-	-	-	-	-	-	-	SHV-61
KGVET-2019-01-3472-4__pl_2	KGVET-2019-01-3472-4	plasmid	circularized	Animal	Dog	2019	faecal	Infection	SL10871	R9.4.1 (SQK-LSK-109)	ligation	C1	1119	C1_S434	28	ST5824	Klebsiella pneumoniae	5631	0	0	0	-	0	-	0	-	0	-	0	-	0	-	-	-	-	-	-	-	-	-	-	-	-	-	-	-	-	-	SHV-61
KGVET-2019-01-3472-4__pl_3	KGVET-2019-01-3472-4	plasmid	circularized	Animal	Dog	2019	faecal	Infection	SL10871	R9.4.1 (SQK-LSK-109)	ligation	C2	26	C2_S1	26	ST5824	Klebsiella pneumoniae	5463	0	0	0	-	0	-	0	-	0	-	0	-	0	-	-	-	-	-	-	-	-	-	-	-	-	-	-	-	-	-	SHV-61
KGVET-2019-01-3619__chr	KGVET-2019-01-3619	chromosome	circularized	Animal	Dog	2019	faecal	Infection	SL34	R10.4.1 (SQK-RBK114-24)	rapid	-	-	-	-	ST5825	Klebsiella pneumoniae	5206778	0	0	0	-	0	-	0	-	0	-	0	-	0	-	-	-	-	-	-	-	-	-	-	-	-	-	-	-	-	-	SHV-26
KGVET-2019-01-3619__pl_1	KGVET-2019-01-3619	plasmid	circularized	Animal	Dog	2019	faecal	Infection	SL34	R10.4.1 (SQK-RBK114-24)	rapid	C1	1119	C1_S154	1	ST5825	Klebsiella pneumoniae	230126	0	0	0	-	0	-	0	-	0	-	0	-	0	-	-	-	-	-	-	-	-	-	-	-	-	-	-	-	-	-	SHV-26
KGVET-2019-01-3619__pl_2	KGVET-2019-01-3619	plasmid	circularized	Animal	Dog	2019	faecal	Infection	SL34	R10.4.1 (SQK-RBK114-24)	rapid	C1	1119	C1_S440-4	1	ST5825	Klebsiella pneumoniae	119763	0	0	0	-	0	-	0	-	0	-	0	-	0	-	-	-	-	-	-	-	-	-	-	-	-	-	-	-	-	-	SHV-26
KGVET-2019-01-3619__pl_3	KGVET-2019-01-3619	plasmid	circularized	Animal	Dog	2019	faecal	Infection	SL34	R10.4.1 (SQK-RBK114-24)	rapid	C9	24	C9_S1	1	ST5825	Klebsiella pneumoniae	105056	0	0	0	-	0	-	0	-	0	-	0	-	0	-	-	-	-	-	-	-	-	-	-	-	-	-	-	-	-	-	SHV-26
KGVET-2019-01-3619__pl_4	KGVET-2019-01-3619	plasmid	circularized	Animal	Dog	2019	faecal	Infection	SL34	R10.4.1 (SQK-RBK114-24)	rapid	C1	1119	C1_S439B	116	ST5825	Klebsiella pneumoniae	16307	0	0	0	-	0	-	0	-	0	-	0	-	0	-	-	-	-	-	-	-	-	-	-	-	-	-	-	-	-	-	SHV-26
KGVET-2019-01-3619__pl_5	KGVET-2019-01-3619	plasmid	circularized	Animal	Dog	2019	faecal	Infection	SL34	R10.4.1 (SQK-RBK114-24)	rapid	C1	1119	C1_S439B	116	ST5825	Klebsiella pneumoniae	5763	0	0	0	-	0	-	0	-	0	-	0	-	0	-	-	-	-	-	-	-	-	-	-	-	-	-	-	-	-	-	SHV-26
KGVET-2019-01-3619__pl_6	KGVET-2019-01-3619	plasmid	circularized	Animal	Dog	2019	faecal	Infection	SL34	R10.4.1 (SQK-RBK114-24)	rapid	C1	1119	C1_S439B	116	ST5825	Klebsiella pneumoniae	3341	0	0	0	-	0	-	0	-	0	-	0	-	0	-	-	-	-	-	-	-	-	-	-	-	-	-	-	-	-	-	SHV-26
KGVET-2019-01-3619__pl_7	KGVET-2019-01-3619	plasmid	circularized	Animal	Dog	2019	faecal	Infection	SL34	R10.4.1 (SQK-RBK114-24)	rapid	C1	1119	C1_S440A	95	ST5825	Klebsiella pneumoniae	3336	0	0	0	-	0	-	0	-	0	-	0	-	0	-	-	-	-	-	-	-	-	-	-	-	-	-	-	-	-	-	SHV-26
KGVET-2019-01-792__chr	KGVET-2019-01-792	chromosome	circularized	Animal	Dog	2019	faecal	Colonisation	SL10629	R9.4.1 (SQK-LSK-109)	ligation	-	-	-	-	ST712	Klebsiella variicola subsp. variicola	5622595	0	0	0	-	0	-	0	-	0	-	0	-	0	-	-	-	-	-	-	-	-	-	-	-	-	-	-	-	-	-	LEN-2^
KGVET-2019-01-792__pl_1	KGVET-2019-01-792	plasmid	circularized	Animal	Dog	2019	faecal	Colonisation	SL10629	R9.4.1 (SQK-LSK-109)	ligation	C1	1119	C1_S98	1	ST712	Klebsiella variicola subsp. variicola	208800	0	0	0	-	0	-	0	-	0	-	0	-	0	-	-	-	-	-	-	-	-	-	-	-	-	-	-	-	-	-	LEN-2^
KGVET-2019-01-792__pl_2	KGVET-2019-01-792	plasmid	circularized	Animal	Dog	2019	faecal	Colonisation	SL10629	R9.4.1 (SQK-LSK-109)	ligation	C1	1119	C1_S435B	2	ST712	Klebsiella variicola subsp. variicola	100633	0	0	0	-	0	-	0	-	0	-	0	-	0	-	-	-	-	-	-	-	-	-	-	-	-	-	-	-	-	-	LEN-2^
KGVET-2019-01-792__pl_3	KGVET-2019-01-792	plasmid	circularized	Animal	Dog	2019	faecal	Colonisation	SL10629	R9.4.1 (SQK-LSK-109)	ligation	C1	1119	C1_S438A	17	ST712	Klebsiella variicola subsp. variicola	5840	0	0	0	-	0	-	0	-	0	-	0	-	0	-	-	-	-	-	-	-	-	-	-	-	-	-	-	-	-	-	LEN-2^
KGVET-2019-01-792__pl_4	KGVET-2019-01-792	plasmid	circularized	Animal	Dog	2019	faecal	Colonisation	SL10629	R9.4.1 (SQK-LSK-109)	ligation	C1	1119	C1_S440A	95	ST712	Klebsiella variicola subsp. variicola	4163	0	0	0	-	0	-	0	-	0	-	0	-	0	-	-	-	-	-	-	-	-	-	-	-	-	-	-	-	-	-	LEN-2^
KGVET-2020-01-126__chr	KGVET-2020-01-126	chromosome	circularized	Animal	Turkey	2020	caecal	Colonisation	SL1628	R9.4.1 (SQK-LSK-109)	ligation	-	-	-	-	ST187	Klebsiella pneumoniae	5190314	0	0	0	-	0	-	0	-	0	-	0	-	0	-	-	-	-	-	-	-	-	-	-	-	-	-	-	-	-	-	SHV-11^
KGVET-2020-01-1661__chr	KGVET-2020-01-1661	chromosome	circularized	Animal	Dog	2020	ear	Infection	SL1583	R9.4.1 (SQK-LSK-109)	ligation	-	-	-	-	ST1583	Klebsiella pneumoniae	5387724	0	0	1	-	0	-	0	-	0	-	0	-	0	-	-	-	-	-	-	-	-	-	-	-	-	-	-	-	-	-	SHV-1^;SHV-27
KGVET-2020-01-1661__pl_1	KGVET-2020-01-1661	plasmid	circularized	Animal	Dog	2020	ear	Infection	SL1583	R9.4.1 (SQK-LSK-109)	ligation	C1	1119	C1_S438-4	1	ST1583	Klebsiella pneumoniae	199130	0	0	4	-	0	-	0	-	0	-	0	-	0	aadA	-	-	-	-	-	catA1	-	sul1	tet(D)	-	-	-	-	-	-	-	SHV-1^;SHV-27
KGVET-2020-01-1661__pl_2	KGVET-2020-01-1661	plasmid	circularized	Animal	Dog	2020	ear	Infection	SL1583	R9.4.1 (SQK-LSK-109)	ligation	C1	1119	C1_S313	1	ST1583	Klebsiella pneumoniae	105099	0	1	5	-	0	-	0	-	0	-	0	-	0	aac(3)-IId;strA;strB	-	-	-	-	-	-	-	sul2	-	-	dfrA14	TEM-1D	-	CTX-M-15	-	-	SHV-1^;SHV-27
KGVET-2020-01-1661__pl_3	KGVET-2020-01-1661	plasmid	circularized	Animal	Dog	2020	ear	Infection	SL1583	R9.4.1 (SQK-LSK-109)	ligation	C4	27	C4_S0	27	ST1583	Klebsiella pneumoniae	1506	0	0	0	-	0	-	0	-	0	-	0	-	0	-	-	-	-	-	-	-	-	-	-	-	-	-	-	-	-	-	SHV-1^;SHV-27
KGVET-2020-01-202-1__chr	KGVET-2020-01-202-1	chromosome	circularized	Animal	Turkey	2020	caecal	Colonisation	SL2097	R9.4.1 (SQK-LSK-109)	ligation	-	-	-	-	ST2097	Klebsiella pneumoniae	5128607	0	0	0	-	0	-	0	-	0	-	0	-	0	-	-	-	-	-	-	-	-	-	-	-	-	-	-	-	-	-	SHV-108^
KGVET-2020-01-202-1__pl_1	KGVET-2020-01-202-1	plasmid	circularized	Animal	Turkey	2020	caecal	Colonisation	SL2097	R9.4.1 (SQK-LSK-109)	ligation	C2	26	C2_S1	26	ST2097	Klebsiella pneumoniae	5463	0	0	0	-	0	-	0	-	0	-	0	-	0	-	-	-	-	-	-	-	-	-	-	-	-	-	-	-	-	-	SHV-108^
KGVET-2020-01-2067-1__chr	KGVET-2020-01-2067-1	chromosome	circularized	Animal	Turkey	2020	caecal	Colonisation	SL49	R9.4.1 (SQK-LSK-109)	ligation	-	-	-	-	ST49	Klebsiella pneumoniae	5364693	0	0	0	-	0	-	0	-	0	-	0	-	0	-	-	-	-	-	-	-	-	-	-	-	-	-	-	-	-	-	SHV-11^
KGVET-2020-01-2067-1__pl_1	KGVET-2020-01-2067-1	plasmid	circularized	Animal	Turkey	2020	caecal	Colonisation	SL49	R9.4.1 (SQK-LSK-109)	ligation	C1	1119	C1_S440A	95	ST49	Klebsiella pneumoniae	3972	0	0	0	-	0	-	0	-	0	-	0	-	0	-	-	-	-	-	-	-	-	-	-	-	-	-	-	-	-	-	SHV-11^
KGVET-2020-01-2158-1__chr	KGVET-2020-01-2158-1	chromosome	circularized	Animal	Turkey	2020	caecal	Colonisation	SL290	R9.4.1 (SQK-LSK-109)	ligation	-	-	-	-	ST4710	Klebsiella pneumoniae	5308542	1	0	0	ybt16;ICEKp12	391	-	0	-	0	-	0	-	0	-	-	-	-	-	-	-	-	-	-	-	-	-	-	-	-	-	SHV-1
KGVET-2020-01-2158-1__pl_1	KGVET-2020-01-2158-1	plasmid	circularized	Animal	Turkey	2020	caecal	Colonisation	SL290	R9.4.1 (SQK-LSK-109)	ligation	C1	1119	C1_S420	6	ST4710	Klebsiella pneumoniae	177995	3	0	0	-	0	-	0	iuc5	94	-	0	-	0	-	-	-	-	-	-	-	-	-	-	-	-	-	-	-	-	-	SHV-1
KGVET-2020-01-2158-1__pl_2	KGVET-2020-01-2158-1	plasmid	circularized	Animal	Turkey	2020	caecal	Colonisation	SL290	R9.4.1 (SQK-LSK-109)	ligation	C1	1119	C1_S436	34	ST4710	Klebsiella pneumoniae	9294	0	0	0	-	0	-	0	-	0	-	0	-	0	-	-	-	-	-	-	-	-	-	-	-	-	-	-	-	-	-	SHV-1
KGVET-2020-01-2158-1__pl_3	KGVET-2020-01-2158-1	plasmid	circularized	Animal	Turkey	2020	caecal	Colonisation	SL290	R9.4.1 (SQK-LSK-109)	ligation	C1	1119	C1_S434	28	ST4710	Klebsiella pneumoniae	5631	0	0	0	-	0	-	0	-	0	-	0	-	0	-	-	-	-	-	-	-	-	-	-	-	-	-	-	-	-	-	SHV-1
KGVET-2020-01-2158-1__pl_4	KGVET-2020-01-2158-1	plasmid	circularized	Animal	Turkey	2020	caecal	Colonisation	SL290	R9.4.1 (SQK-LSK-109)	ligation	C2	26	C2_S1	26	ST4710	Klebsiella pneumoniae	5463	0	0	0	-	0	-	0	-	0	-	0	-	0	-	-	-	-	-	-	-	-	-	-	-	-	-	-	-	-	-	SHV-1
KGVET-2020-01-2158-1__pl_5	KGVET-2020-01-2158-1	plasmid	circularized	Animal	Turkey	2020	caecal	Colonisation	SL290	R9.4.1 (SQK-LSK-109)	ligation	C4	27	C4_S0	27	ST4710	Klebsiella pneumoniae	1843	0	0	0	-	0	-	0	-	0	-	0	-	0	-	-	-	-	-	-	-	-	-	-	-	-	-	-	-	-	-	SHV-1
KGVET-2020-01-2158-1__pl_6	KGVET-2020-01-2158-1	plasmid	circularized	Animal	Turkey	2020	caecal	Colonisation	SL290	R9.4.1 (SQK-LSK-109)	ligation	C4	27	C4_S0	27	ST4710	Klebsiella pneumoniae	1506	0	0	0	-	0	-	0	-	0	-	0	-	0	-	-	-	-	-	-	-	-	-	-	-	-	-	-	-	-	-	SHV-1
KGVET-2020-01-2158-1__pl_7	KGVET-2020-01-2158-1	plasmid	circularized	Animal	Turkey	2020	caecal	Colonisation	SL290	R9.4.1 (SQK-LSK-109)	ligation	C11	2	C11_S0	2	ST4710	Klebsiella pneumoniae	1335	0	0	0	-	0	-	0	-	0	-	0	-	0	-	-	-	-	-	-	-	-	-	-	-	-	-	-	-	-	-	SHV-1
KGVET-2020-01-2209-1__chr	KGVET-2020-01-2209-1	chromosome	circularized	Animal	Turkey	2020	caecal	Colonisation	SL290	R9.4.1 (SQK-LSK-109)	ligation	-	-	-	-	ST4710	Klebsiella pneumoniae	5308300	1	0	0	ybt16;ICEKp12	391	-	0	-	0	-	0	-	0	-	-	-	-	-	-	-	-	-	-	-	-	-	-	-	-	-	SHV-1
KGVET-2020-01-2209-1__pl_1	KGVET-2020-01-2209-1	plasmid	circularized	Animal	Turkey	2020	caecal	Colonisation	SL290	R9.4.1 (SQK-LSK-109)	ligation	C1	1119	C1_S420	6	ST4710	Klebsiella pneumoniae	177995	3	0	0	-	0	-	0	iuc5	94	-	0	-	0	-	-	-	-	-	-	-	-	-	-	-	-	-	-	-	-	-	SHV-1
KGVET-2020-01-2209-1__pl_2	KGVET-2020-01-2209-1	plasmid	circularized	Animal	Turkey	2020	caecal	Colonisation	SL290	R9.4.1 (SQK-LSK-109)	ligation	C1	1119	C1_S436	34	ST4710	Klebsiella pneumoniae	9294	0	0	0	-	0	-	0	-	0	-	0	-	0	-	-	-	-	-	-	-	-	-	-	-	-	-	-	-	-	-	SHV-1
KGVET-2020-01-2209-1__pl_3	KGVET-2020-01-2209-1	plasmid	circularized	Animal	Turkey	2020	caecal	Colonisation	SL290	R9.4.1 (SQK-LSK-109)	ligation	C1	1119	C1_S434	28	ST4710	Klebsiella pneumoniae	5631	0	0	0	-	0	-	0	-	0	-	0	-	0	-	-	-	-	-	-	-	-	-	-	-	-	-	-	-	-	-	SHV-1
KGVET-2020-01-2209-1__pl_4	KGVET-2020-01-2209-1	plasmid	circularized	Animal	Turkey	2020	caecal	Colonisation	SL290	R9.4.1 (SQK-LSK-109)	ligation	C2	26	C2_S1	26	ST4710	Klebsiella pneumoniae	5463	0	0	0	-	0	-	0	-	0	-	0	-	0	-	-	-	-	-	-	-	-	-	-	-	-	-	-	-	-	-	SHV-1
KGVET-2020-01-2209-1__pl_5	KGVET-2020-01-2209-1	plasmid	circularized	Animal	Turkey	2020	caecal	Colonisation	SL290	R9.4.1 (SQK-LSK-109)	ligation	C4	27	C4_S0	27	ST4710	Klebsiella pneumoniae	3349	0	0	0	-	0	-	0	-	0	-	0	-	0	-	-	-	-	-	-	-	-	-	-	-	-	-	-	-	-	-	SHV-1
KGVET-2020-01-2209-1__pl_6	KGVET-2020-01-2209-1	plasmid	circularized	Animal	Turkey	2020	caecal	Colonisation	SL290	R9.4.1 (SQK-LSK-109)	ligation	C22	2	C22_S0	2	ST4710	Klebsiella pneumoniae	1306	0	0	0	-	0	-	0	-	0	-	0	-	0	-	-	-	-	-	-	-	-	-	-	-	-	-	-	-	-	-	SHV-1
KGVET-2020-01-2318-1__chr	KGVET-2020-01-2318-1	chromosome	circularized	Animal	Broiler	2020	caecal	Colonisation	SL3020	R9.4.1 (SQK-LSK-109)	ligation	-	-	-	-	ST3020	Klebsiella pneumoniae	5328021	0	0	0	-	0	-	0	-	0	-	0	-	0	-	-	-	-	-	-	-	-	-	-	-	-	-	-	-	-	-	SHV-11^
KGVET-2020-01-2318-1__pl_1	KGVET-2020-01-2318-1	plasmid	circularized	Animal	Broiler	2020	caecal	Colonisation	SL3020	R9.4.1 (SQK-LSK-109)	ligation	C1	1119	C1_S372	2	ST3020	Klebsiella pneumoniae	197410	0	0	0	-	0	-	0	-	0	-	0	-	0	-	-	-	-	-	-	-	-	-	-	-	-	-	-	-	-	-	SHV-11^
KGVET-2020-01-2328-1__chr	KGVET-2020-01-2328-1	chromosome	circularized	Animal	Broiler	2020	caecal	Colonisation	SL10792	R9.4.1 (SQK-LSK-109)	ligation	-	-	-	-	ST4591	Klebsiella variicola subsp. variicola	5476043	0	0	0	-	0	-	0	-	0	-	0	-	0	-	-	-	-	-	-	-	-	-	-	-	-	-	-	-	-	-	LEN-16*
KGVET-2020-01-236-2__chr	KGVET-2020-01-236-2	chromosome	circularized	Animal	Turkey	2020	caecal	Colonisation	SL37	R9.4.1 (SQK-LSK-109)	ligation	-	-	-	-	ST37	Klebsiella pneumoniae	5329169	1	0	0	ybt15;ICEKp11	378	-	0	-	0	-	0	-	0	-	-	-	-	-	-	-	-	-	-	-	-	-	-	-	-	-	SHV-11^
KGVET-2020-01-236-2__pl_1	KGVET-2020-01-236-2	plasmid	circularized	Animal	Turkey	2020	caecal	Colonisation	SL37	R9.4.1 (SQK-LSK-109)	ligation	C1	1119	C1_S436	34	ST37	Klebsiella pneumoniae	9294	0	0	0	-	0	-	0	-	0	-	0	-	0	-	-	-	-	-	-	-	-	-	-	-	-	-	-	-	-	-	SHV-11^
KGVET-2020-01-236-2__pl_2	KGVET-2020-01-236-2	plasmid	circularized	Animal	Turkey	2020	caecal	Colonisation	SL37	R9.4.1 (SQK-LSK-109)	ligation	C1	1119	C1_S434	28	ST37	Klebsiella pneumoniae	5631	0	0	0	-	0	-	0	-	0	-	0	-	0	-	-	-	-	-	-	-	-	-	-	-	-	-	-	-	-	-	SHV-11^
KGVET-2020-01-236-2__pl_3	KGVET-2020-01-236-2	plasmid	circularized	Animal	Turkey	2020	caecal	Colonisation	SL37	R9.4.1 (SQK-LSK-109)	ligation	C2	26	C2_S1	26	ST37	Klebsiella pneumoniae	5463	0	0	0	-	0	-	0	-	0	-	0	-	0	-	-	-	-	-	-	-	-	-	-	-	-	-	-	-	-	-	SHV-11^
KGVET-2020-01-236-2__pl_4	KGVET-2020-01-236-2	plasmid	circularized	Animal	Turkey	2020	caecal	Colonisation	SL37	R9.4.1 (SQK-LSK-109)	ligation	C4	27	C4_S0	27	ST37	Klebsiella pneumoniae	1527	0	0	0	-	0	-	0	-	0	-	0	-	0	-	-	-	-	-	-	-	-	-	-	-	-	-	-	-	-	-	SHV-11^
KGVET-2020-01-2496-3__chr	KGVET-2020-01-2496-3	chromosome	circularized	Animal	Turkey	2020	caecal	Colonisation	SL10561	R9.4.1 (SQK-LSK-109)	ligation	-	-	-	-	ST1241	Klebsiella pneumoniae	5287267	0	0	0	-	0	-	0	-	0	-	0	-	0	-	-	-	-	-	-	-	-	-	-	-	-	-	-	-	-	-	SHV-1
KGVET-2020-01-2496-3__pl_1	KGVET-2020-01-2496-3	plasmid	circularized	Animal	Turkey	2020	caecal	Colonisation	SL10561	R9.4.1 (SQK-LSK-109)	ligation	C1	1119	C1_S119	1	ST1241	Klebsiella pneumoniae	194910	0	0	0	-	0	-	0	-	0	-	0	-	0	-	-	-	-	-	-	-	-	-	-	-	-	-	-	-	-	-	SHV-1
KGVET-2020-01-2661__chr	KGVET-2020-01-2661	chromosome	circularized	Animal	Turkey	2020	caecal	Colonisation	SL152	R9.4.1 (SQK-LSK-109)	ligation	-	-	-	-	ST152	Klebsiella pneumoniae	5354829	1	0	1	ybt14;ICEKp5?	131-3LV	-	0	-	0	-	0	-	0	-	-	-	-	-	-	-	-	-	tet(B);tetR	-	-	-	-	-	-	-	SHV-1^
KGVET-2020-01-2661__pl_1	KGVET-2020-01-2661	plasmid	circularized	Animal	Turkey	2020	caecal	Colonisation	SL152	R9.4.1 (SQK-LSK-109)	ligation	C1	1119	C1_S427	10	ST152	Klebsiella pneumoniae	125338	0	0	0	-	0	-	0	-	0	-	0	-	0	-	-	-	-	-	-	-	-	-	-	-	-	-	-	-	-	-	SHV-1^
KGVET-2020-01-2661__pl_2	KGVET-2020-01-2661	plasmid	linear	Animal	Turkey	2020	caecal	Colonisation	SL152	R9.4.1 (SQK-LSK-109)	ligation	-	-	-	-	ST152	Klebsiella pneumoniae	31859	0	0	0	-	0	-	0	-	0	-	0	-	0	-	-	-	-	-	-	-	-	-	-	-	-	-	-	-	-	-	SHV-1^
KGVET-2020-01-2677-1__chr	KGVET-2020-01-2677-1	chromosome	circularized	Animal	Turkey	2020	caecal	Colonisation	SL10178	R9.4.1 (SQK-LSK-109)	ligation	-	-	-	-	ST5827	Klebsiella pneumoniae	5287320	0	0	0	-	0	-	0	-	0	-	0	-	0	-	-	-	-	-	-	-	-	-	-	-	-	-	-	-	-	-	SHV-11^
KGVET-2020-01-2677-1__pl_1	KGVET-2020-01-2677-1	plasmid	circularized	Animal	Turkey	2020	caecal	Colonisation	SL10178	R9.4.1 (SQK-LSK-109)	ligation	C23	2	C23_S0	1	ST5827	Klebsiella pneumoniae	61089	0	0	0	-	0	-	0	-	0	-	0	-	0	-	-	-	-	-	-	-	-	-	-	-	-	-	-	-	-	-	SHV-11^
KGVET-2020-01-2677-1__pl_2	KGVET-2020-01-2677-1	plasmid	circularized	Animal	Turkey	2020	caecal	Colonisation	SL10178	R9.4.1 (SQK-LSK-109)	ligation	C1	1119	C1_S434	28	ST5827	Klebsiella pneumoniae	6094	0	0	0	-	0	-	0	-	0	-	0	-	0	-	-	-	-	-	-	-	-	-	-	-	-	-	-	-	-	-	SHV-11^
KGVET-2020-01-2677-1__pl_3	KGVET-2020-01-2677-1	plasmid	circularized	Animal	Turkey	2020	caecal	Colonisation	SL10178	R9.4.1 (SQK-LSK-109)	ligation	C2	26	C2_S1	26	ST5827	Klebsiella pneumoniae	5463	0	0	0	-	0	-	0	-	0	-	0	-	0	-	-	-	-	-	-	-	-	-	-	-	-	-	-	-	-	-	SHV-11^
KGVET-2020-01-2800-1__chr	KGVET-2020-01-2800-1	chromosome	circularized	Animal	Turkey	2020	caecal	Colonisation	SL1999	R9.4.1 (SQK-LSK-109)	ligation	-	-	-	-	ST1999	Klebsiella pneumoniae	5277303	0	0	1	-	0	-	0	-	0	-	0	-	0	-	-	-	-	-	-	-	-	-	tet(A)	-	-	-	-	-	-	-	SHV-1^
KGVET-2020-01-2846-1__chr	KGVET-2020-01-2846-1	chromosome	circularized	Animal	Broiler	2020	caecal	Colonisation	SL10139	R9.4.1 (SQK-LSK-109)	ligation	-	-	-	-	ST46	Klebsiella pneumoniae	5402258	0	0	0	-	0	-	0	-	0	-	0	-	0	-	-	-	-	-	-	-	-	-	-	-	-	-	-	-	-	-	SHV-27
KGVET-2020-01-2959-1__chr	KGVET-2020-01-2959-1	chromosome	circularized	Animal	Turkey	2020	caecal	Colonisation	SL13	R9.4.1 (SQK-LSK-109)	ligation	-	-	-	-	ST13	Klebsiella pneumoniae	5202254	0	0	0	-	0	-	0	-	0	-	0	-	0	-	-	-	-	-	-	-	-	-	-	-	-	-	-	-	-	-	SHV-1^
KGVET-2020-01-2959-1__pl_1	KGVET-2020-01-2959-1	plasmid	circularized	Animal	Turkey	2020	caecal	Colonisation	SL13	R9.4.1 (SQK-LSK-109)	ligation	C9	24	C9_S8	12	ST13	Klebsiella pneumoniae	54204	0	0	0	-	0	-	0	-	0	-	0	-	0	-	-	-	-	-	-	-	-	-	-	-	-	-	-	-	-	-	SHV-1^
KGVET-2020-01-2959-1__pl_2	KGVET-2020-01-2959-1	plasmid	circularized	Animal	Turkey	2020	caecal	Colonisation	SL13	R9.4.1 (SQK-LSK-109)	ligation	C1	1119	C1_S434	28	ST13	Klebsiella pneumoniae	5631	0	0	0	-	0	-	0	-	0	-	0	-	0	-	-	-	-	-	-	-	-	-	-	-	-	-	-	-	-	-	SHV-1^
KGVET-2020-01-3043-2__chr	KGVET-2020-01-3043-2	chromosome	circularized	Animal	Turkey	2020	caecal	Colonisation	SL17	R9.4.1 (SQK-LSK-109)	ligation	-	-	-	-	ST636	Klebsiella pneumoniae	5105113	0	0	0	-	0	-	0	-	0	-	0	-	0	-	-	-	-	-	-	-	-	-	-	-	-	-	-	-	-	-	SHV-1
KGVET-2020-01-3421-1__chr	KGVET-2020-01-3421-1	chromosome	circularized	Animal	Turkey	2020	caecal	Colonisation	SL10873	R9.4.1 (SQK-LSK-109)	ligation	-	-	-	-	ST279	Klebsiella pneumoniae	5235890	0	0	0	-	0	-	0	-	0	-	0	-	0	-	-	-	-	-	-	-	-	-	-	-	-	-	-	-	-	-	SHV-11^
KGVET-2020-01-3421-1__pl_1	KGVET-2020-01-3421-1	plasmid	circularized	Animal	Turkey	2020	caecal	Colonisation	SL10873	R9.4.1 (SQK-LSK-109)	ligation	C1	1119	C1_S289	1	ST279	Klebsiella pneumoniae	153877	0	0	0	-	0	-	0	-	0	-	0	-	0	-	-	-	-	-	-	-	-	-	-	-	-	-	-	-	-	-	SHV-11^
KGVET-2020-01-3421-1__pl_2	KGVET-2020-01-3421-1	plasmid	circularized	Animal	Turkey	2020	caecal	Colonisation	SL10873	R9.4.1 (SQK-LSK-109)	ligation	C1	1119	C1_S434	28	ST279	Klebsiella pneumoniae	5874	0	0	0	-	0	-	0	-	0	-	0	-	0	-	-	-	-	-	-	-	-	-	-	-	-	-	-	-	-	-	SHV-11^
KGVET-2020-01-3421-1__pl_3	KGVET-2020-01-3421-1	plasmid	circularized	Animal	Turkey	2020	caecal	Colonisation	SL10873	R9.4.1 (SQK-LSK-109)	ligation	C3	4	C3_S0	4	ST279	Klebsiella pneumoniae	4091	0	0	0	-	0	-	0	-	0	-	0	-	0	-	-	-	-	-	-	-	-	-	-	-	-	-	-	-	-	-	SHV-11^
KGVET-2020-01-3421-1__pl_4	KGVET-2020-01-3421-1	plasmid	circularized	Animal	Turkey	2020	caecal	Colonisation	SL10873	R9.4.1 (SQK-LSK-109)	ligation	C3	4	C3_S0	4	ST279	Klebsiella pneumoniae	4074	0	0	0	-	0	-	0	-	0	-	0	-	0	-	-	-	-	-	-	-	-	-	-	-	-	-	-	-	-	-	SHV-11^
KGVET-2020-01-3421-1__pl_5	KGVET-2020-01-3421-1	plasmid	circularized	Animal	Turkey	2020	caecal	Colonisation	SL10873	R9.4.1 (SQK-LSK-109)	ligation	C4	27	C4_S0	27	ST279	Klebsiella pneumoniae	1843	0	0	0	-	0	-	0	-	0	-	0	-	0	-	-	-	-	-	-	-	-	-	-	-	-	-	-	-	-	-	SHV-11^
KGVET-2020-01-3421-1__pl_6	KGVET-2020-01-3421-1	plasmid	circularized	Animal	Turkey	2020	caecal	Colonisation	SL10873	R9.4.1 (SQK-LSK-109)	ligation	C22	2	C22_S0	2	ST279	Klebsiella pneumoniae	1306	0	0	0	-	0	-	0	-	0	-	0	-	0	-	-	-	-	-	-	-	-	-	-	-	-	-	-	-	-	-	SHV-11^
KGVET-2020-01-3513-1__chr	KGVET-2020-01-3513-1	chromosome	circularized	Animal	Broiler	2020	caecal	Colonisation	SL37	R9.4.1 (SQK-LSK-109)	ligation	-	-	-	-	ST37	Klebsiella pneumoniae	5351251	0	0	0	-	0	-	0	-	0	-	0	-	0	-	-	-	-	-	-	-	-	-	-	-	-	-	-	-	-	-	SHV-11^
KGVET-2020-01-3514__chr	KGVET-2020-01-3514	chromosome	circularized	Animal	Broiler	2020	caecal	Colonisation	SL2513	R9.4.1 (SQK-LSK-109)	ligation	-	-	-	-	ST2513	Klebsiella pneumoniae	5351057	0	0	0	-	0	-	0	-	0	-	0	-	0	-	-	-	-	-	-	-	-	-	-	-	-	-	-	-	-	-	SHV-1^
KGVET-2020-01-3515__chr	KGVET-2020-01-3515	chromosome	circularized	Animal	Broiler	2020	caecal	Colonisation	SL10870	R9.4.1 (SQK-LSK-109)	ligation	-	-	-	-	ST3175	Klebsiella pneumoniae	5283334	0	0	0	-	0	-	0	-	0	-	0	-	0	-	-	-	-	-	-	-	-	-	-	-	-	-	-	-	-	-	SHV-215
KGVET-2020-01-3515__pl_1	KGVET-2020-01-3515	plasmid	circularized	Animal	Broiler	2020	caecal	Colonisation	SL10870	R9.4.1 (SQK-LSK-109)	ligation	C1	1119	C1_S120	1	ST3175	Klebsiella pneumoniae	237856	0	0	0	-	0	-	0	-	0	-	0	-	0	-	-	-	-	-	-	-	-	-	-	-	-	-	-	-	-	-	SHV-215
KGVET-2020-01-3721-3__chr	KGVET-2020-01-3721-3	chromosome	circularized	Animal	Turkey	2020	caecal	Colonisation	SL1628	R9.4.1 (SQK-LSK-109)	ligation	-	-	-	-	ST187	Klebsiella pneumoniae	5269207	0	0	0	-	0	-	0	-	0	-	0	-	0	-	-	-	-	-	-	-	-	-	-	-	-	-	-	-	-	-	SHV-11^
KGVET-2020-01-3721-3__pl_1	KGVET-2020-01-3721-3	plasmid	circularized	Animal	Turkey	2020	caecal	Colonisation	SL1628	R9.4.1 (SQK-LSK-109)	ligation	C1	1119	C1_S155	1	ST187	Klebsiella pneumoniae	204622	0	0	0	-	0	-	0	-	0	-	0	-	0	-	-	-	-	-	-	-	-	-	-	-	-	-	-	-	-	-	SHV-11^
KGVET-2020-01-3775-3__chr	KGVET-2020-01-3775-3	chromosome	circularized	Animal	Turkey	2020	caecal	Colonisation	SL10114	R9.4.1 (SQK-LSK-109)	ligation	-	-	-	-	ST5836	Klebsiella pneumoniae	5285398	0	0	0	-	0	-	0	-	0	-	0	-	0	-	-	-	-	-	-	-	-	-	-	-	-	-	-	-	-	-	SHV-75
KGVET-2020-01-3775-3__pl_1	KGVET-2020-01-3775-3	plasmid	circularized	Animal	Turkey	2020	caecal	Colonisation	SL10114	R9.4.1 (SQK-LSK-109)	ligation	C1	1119	C1_S434	28	ST5836	Klebsiella pneumoniae	6745	0	0	0	-	0	-	0	-	0	-	0	-	0	-	-	-	-	-	-	-	-	-	-	-	-	-	-	-	-	-	SHV-75
KGVET-2020-01-3775-3__pl_2	KGVET-2020-01-3775-3	plasmid	circularized	Animal	Turkey	2020	caecal	Colonisation	SL10114	R9.4.1 (SQK-LSK-109)	ligation	C4	27	C4_S0	27	ST5836	Klebsiella pneumoniae	1558	0	0	0	-	0	-	0	-	0	-	0	-	0	-	-	-	-	-	-	-	-	-	-	-	-	-	-	-	-	-	SHV-75
KGVET-2020-01-4188-1__chr	KGVET-2020-01-4188-1	chromosome	circularized	Animal	Broiler	2020	caecal	Colonisation	SL292	R9.4.1 (SQK-LSK-109)	ligation	-	-	-	-	ST292	Klebsiella pneumoniae	5228811	0	0	0	-	0	-	0	-	0	-	0	-	0	-	-	-	-	-	-	-	-	-	-	-	-	-	-	-	-	-	SHV-11^
KGVET-2020-01-4249-1__chr	KGVET-2020-01-4249-1	chromosome	circularized	Animal	Turkey	2020	caecal	Colonisation	SL10538	R9.4.1 (SQK-LSK-109)	ligation	-	-	-	-	ST4356	Klebsiella pneumoniae	5216222	0	0	0	-	0	-	0	-	0	-	0	-	0	-	-	-	-	-	-	-	-	-	-	-	-	-	-	-	-	-	SHV-1^
KGVET-2020-01-4249-1__pl_1	KGVET-2020-01-4249-1	plasmid	circularized	Animal	Turkey	2020	caecal	Colonisation	SL10538	R9.4.1 (SQK-LSK-109)	ligation	C1	1119	C1_S419	5	ST4356	Klebsiella pneumoniae	109963	0	0	0	-	0	-	0	-	0	-	0	-	0	-	-	-	-	-	-	-	-	-	-	-	-	-	-	-	-	-	SHV-1^
KGVET-2020-01-4249-1__pl_2	KGVET-2020-01-4249-1	plasmid	circularized	Animal	Turkey	2020	caecal	Colonisation	SL10538	R9.4.1 (SQK-LSK-109)	ligation	C9	24	C9_S4	1	ST4356	Klebsiella pneumoniae	54935	0	0	0	-	0	-	0	-	0	-	0	-	0	-	-	-	-	-	-	-	-	-	-	-	-	-	-	-	-	-	SHV-1^
KGVET-2020-01-4249-1__pl_3	KGVET-2020-01-4249-1	plasmid	circularized	Animal	Turkey	2020	caecal	Colonisation	SL10538	R9.4.1 (SQK-LSK-109)	ligation	C1	1119	C1_S434	28	ST4356	Klebsiella pneumoniae	5631	0	0	0	-	0	-	0	-	0	-	0	-	0	-	-	-	-	-	-	-	-	-	-	-	-	-	-	-	-	-	SHV-1^
KGVET-2020-01-4249-1__pl_4	KGVET-2020-01-4249-1	plasmid	circularized	Animal	Turkey	2020	caecal	Colonisation	SL10538	R9.4.1 (SQK-LSK-109)	ligation	C2	26	C2_S1	26	ST4356	Klebsiella pneumoniae	5463	0	0	0	-	0	-	0	-	0	-	0	-	0	-	-	-	-	-	-	-	-	-	-	-	-	-	-	-	-	-	SHV-1^
KGVET-2020-01-4327__chr	KGVET-2020-01-4327	chromosome	circularized	Animal	Broiler	2020	caecal	Colonisation	SL10334	R9.4.1 (SQK-LSK-109)	ligation	-	-	-	-	ST5841	Klebsiella pneumoniae	5307558	0	0	0	-	0	-	0	-	0	-	0	-	0	-	-	-	-	-	-	-	-	-	-	-	-	-	-	-	-	-	SHV-11^
KGVET-2020-01-468-1__chr	KGVET-2020-01-468-1	chromosome	circularized	Animal	Broiler	2020	caecal	Colonisation	SL37	R9.4.1 (SQK-LSK-109)	ligation	-	-	-	-	ST394	Klebsiella pneumoniae	5301068	0	0	0	-	0	-	0	-	0	-	0	-	0	-	-	-	-	-	-	-	-	-	-	-	-	-	-	-	-	-	SHV-11^
KGVET-2020-01-468-1__pl_1	KGVET-2020-01-468-1	plasmid	circularized	Animal	Broiler	2020	caecal	Colonisation	SL37	R9.4.1 (SQK-LSK-109)	ligation	C1	1119	C1_S99	1	ST394	Klebsiella pneumoniae	151580	0	0	0	-	0	-	0	-	0	-	0	-	0	-	-	-	-	-	-	-	-	-	-	-	-	-	-	-	-	-	SHV-11^
KGVET-2020-01-468-1__pl_2	KGVET-2020-01-468-1	plasmid	circularized	Animal	Broiler	2020	caecal	Colonisation	SL37	R9.4.1 (SQK-LSK-109)	ligation	C1	1119	C1_S48	1	ST394	Klebsiella pneumoniae	84144	0	0	0	-	0	-	0	-	0	-	0	-	0	-	-	-	-	-	-	-	-	-	-	-	-	-	-	-	-	-	SHV-11^
KGVET-2020-01-468-1__pl_3	KGVET-2020-01-468-1	plasmid	circularized	Animal	Broiler	2020	caecal	Colonisation	SL37	R9.4.1 (SQK-LSK-109)	ligation	C1	1119	C1_S437A	61	ST394	Klebsiella pneumoniae	5311	0	0	0	-	0	-	0	-	0	-	0	-	0	-	-	-	-	-	-	-	-	-	-	-	-	-	-	-	-	-	SHV-11^
KGVET-2020-04-18146__chr	KGVET-2020-04-18146	chromosome	circularized	Animal	Turkey	2020	gizzard	Infection	SL10475	R9.4.1 (SQK-LSK-109)	ligation	-	-	-	-	ST370	Klebsiella pneumoniae	5241320	0	0	0	-	0	-	0	-	0	-	0	-	0	-	-	-	-	-	-	-	-	-	-	-	-	-	-	-	-	-	SHV-11^
KGVET-2020-04-18146__pl_1	KGVET-2020-04-18146	plasmid	circularized	Animal	Turkey	2020	gizzard	Infection	SL10475	R9.4.1 (SQK-LSK-109)	ligation	C57	1	C57_S0	1	ST370	Klebsiella pneumoniae	348066	0	0	0	-	0	-	0	-	0	-	0	-	0	-	-	-	-	-	-	-	-	-	-	-	-	-	-	-	-	-	SHV-11^
KGVET-2020-04-18146__pl_2	KGVET-2020-04-18146	plasmid	circularized	Animal	Turkey	2020	gizzard	Infection	SL10475	R9.4.1 (SQK-LSK-109)	ligation	C1	1119	C1_S386	2	ST370	Klebsiella pneumoniae	124139	0	0	0	-	0	-	0	-	0	-	0	-	0	-	-	-	-	-	-	-	-	-	-	-	-	-	-	-	-	-	SHV-11^
KGVET-2020-04-18146__pl_3	KGVET-2020-04-18146	plasmid	circularized	Animal	Turkey	2020	gizzard	Infection	SL10475	R9.4.1 (SQK-LSK-109)	ligation	C1	1119	C1_S434	28	ST370	Klebsiella pneumoniae	5631	0	0	0	-	0	-	0	-	0	-	0	-	0	-	-	-	-	-	-	-	-	-	-	-	-	-	-	-	-	-	SHV-11^
KGVET-2020-04-18146__pl_4	KGVET-2020-04-18146	plasmid	circularized	Animal	Turkey	2020	gizzard	Infection	SL10475	R9.4.1 (SQK-LSK-109)	ligation	C4	27	C4_S0	27	ST370	Klebsiella pneumoniae	1552	0	0	0	-	0	-	0	-	0	-	0	-	0	-	-	-	-	-	-	-	-	-	-	-	-	-	-	-	-	-	SHV-11^
KGVETS-2019-01-1336__chr	KGVETS-2019-01-1336	chromosome	circularized	Animal	Pig	2019	caecal	Colonisation	SL10076	R9.4.1 (SQK-LSK-109)	ligation	-	-	-	-	ST1426	Klebsiella pneumoniae	5222809	0	0	0	-	0	-	0	-	0	-	0	-	0	-	-	-	-	-	-	-	-	-	-	-	-	-	-	-	-	-	SHV-11^
KGVETS-2019-01-1336__pl_1	KGVETS-2019-01-1336	plasmid	circularized	Animal	Pig	2019	caecal	Colonisation	SL10076	R9.4.1 (SQK-LSK-109)	ligation	C1	1119	C1_S156	1	ST1426	Klebsiella pneumoniae	168896	3	0	0	-	0	-	0	iuc3	43	-	0	-	0	-	-	-	-	-	-	-	-	-	-	-	-	-	-	-	-	-	SHV-11^
KGVETS-2019-01-1336__pl_2	KGVETS-2019-01-1336	plasmid	circularized	Animal	Pig	2019	caecal	Colonisation	SL10076	R9.4.1 (SQK-LSK-109)	ligation	C1	1119	C1_S2	1	ST1426	Klebsiella pneumoniae	110722	0	0	0	-	0	-	0	-	0	-	0	-	0	-	-	-	-	-	-	-	-	-	-	-	-	-	-	-	-	-	SHV-11^
KGVETS-2019-01-1336__pl_3	KGVETS-2019-01-1336	plasmid	circularized	Animal	Pig	2019	caecal	Colonisation	SL10076	R9.4.1 (SQK-LSK-109)	ligation	C4	27	C4_S0	27	ST1426	Klebsiella pneumoniae	1551	0	0	0	-	0	-	0	-	0	-	0	-	0	-	-	-	-	-	-	-	-	-	-	-	-	-	-	-	-	-	SHV-11^
KGVETS-2019-01-1378__chr	KGVETS-2019-01-1378	chromosome	circularized	Animal	Pig	2019	caecal	Colonisation	SL221	R9.4.1 (SQK-LSK-109)	ligation	-	-	-	-	ST168	Klebsiella pneumoniae	5358389	3	0	0	-	0	-	0	iuc3	88	-	0	-	0	-	-	-	-	-	-	-	-	-	-	-	-	-	-	-	-	-	SHV-11^
KGVETS-2019-01-1378__pl_1	KGVETS-2019-01-1378	plasmid	circularized	Animal	Pig	2019	caecal	Colonisation	SL221	R9.4.1 (SQK-LSK-109)	ligation	C1	1119	C1_S422	7	ST168	Klebsiella pneumoniae	134614	3	0	0	-	0	-	0	iuc3	88	-	0	-	0	-	-	-	-	-	-	-	-	-	-	-	-	-	-	-	-	-	SHV-11^
KGVETS-2019-01-1378__pl_2	KGVETS-2019-01-1378	plasmid	circularized	Animal	Pig	2019	caecal	Colonisation	SL221	R9.4.1 (SQK-LSK-109)	ligation	C1	1119	C1_S3	1	ST168	Klebsiella pneumoniae	109444	0	0	0	-	0	-	0	-	0	-	0	-	0	-	-	-	-	-	-	-	-	-	-	-	-	-	-	-	-	-	SHV-11^
KGVETS-2019-01-1380__chr	KGVETS-2019-01-1380	chromosome	circularized	Animal	Pig	2019	caecal	Colonisation	SL10309	R9.4.1 (SQK-LSK-109)	ligation	-	-	-	-	ST4705	Klebsiella variicola subsp. variicola	5694896	0	0	0	-	0	-	0	-	0	-	0	-	0	-	-	-	-	-	-	-	-	-	-	-	-	-	-	-	-	-	LEN-2^
KGVETS-2019-01-1380__pl_1	KGVETS-2019-01-1380	plasmid	circularized	Animal	Pig	2019	caecal	Colonisation	SL10309	R9.4.1 (SQK-LSK-109)	ligation	C1	1119	C1_S283	1	ST4705	Klebsiella variicola subsp. variicola	157153	0	0	0	-	0	-	0	-	0	-	0	-	0	-	-	-	-	-	-	-	-	-	-	-	-	-	-	-	-	-	LEN-2^
KGVETS-2019-01-1382__chr	KGVETS-2019-01-1382	chromosome	circularized	Animal	Pig	2019	caecal	Colonisation	SL113	R9.4.1 (SQK-LSK-109)	ligation	-	-	-	-	ST113	Klebsiella pneumoniae	5378254	1	0	0	ybt8;ICEKp3	399	-	0	-	0	-	0	-	0	-	-	-	-	-	-	-	-	-	-	-	-	-	-	-	-	-	SHV-1
KGVETS-2019-01-1382__pl_1	KGVETS-2019-01-1382	plasmid	circularized	Animal	Pig	2019	caecal	Colonisation	SL113	R9.4.1 (SQK-LSK-109)	ligation	C1	1119	C1_S376	2	ST113	Klebsiella pneumoniae	175479	3	0	0	-	0	-	0	iuc3	69	-	0	-	0	-	-	-	-	-	-	-	-	-	-	-	-	-	-	-	-	-	SHV-1
KGVETS-2019-01-1382__pl_2	KGVETS-2019-01-1382	plasmid	circularized	Animal	Pig	2019	caecal	Colonisation	SL113	R9.4.1 (SQK-LSK-109)	ligation	C24	2	C24_S0	2	ST113	Klebsiella pneumoniae	33709	0	0	0	-	0	-	0	-	0	-	0	-	0	-	-	-	-	-	-	-	-	-	-	-	-	-	-	-	-	-	SHV-1
KGVETS-2019-01-1382__pl_3	KGVETS-2019-01-1382	plasmid	circularized	Animal	Pig	2019	caecal	Colonisation	SL113	R9.4.1 (SQK-LSK-109)	ligation	C1	1119	C1_S436	34	ST113	Klebsiella pneumoniae	10058	0	0	0	-	0	-	0	-	0	-	0	-	0	-	-	-	-	-	-	-	-	-	-	-	-	-	-	-	-	-	SHV-1
KGVETS-2019-01-1382__pl_4	KGVETS-2019-01-1382	plasmid	circularized	Animal	Pig	2019	caecal	Colonisation	SL113	R9.4.1 (SQK-LSK-109)	ligation	C4	27	C4_S0	27	ST113	Klebsiella pneumoniae	1546	0	0	0	-	0	-	0	-	0	-	0	-	0	-	-	-	-	-	-	-	-	-	-	-	-	-	-	-	-	-	SHV-1
KGVETS-2019-01-1759__chr	KGVETS-2019-01-1759	chromosome	circularized	Animal	Pig	2019	caecal	Colonisation	SL107	R9.4.1 (SQK-LSK-109)	ligation	-	-	-	-	ST219	Klebsiella pneumoniae	5228346	0	0	0	-	0	-	0	-	0	-	0	-	0	-	-	-	-	-	-	-	-	-	-	-	-	-	-	-	-	-	SHV-1^
KGVETS-2019-01-1759__pl_1	KGVETS-2019-01-1759	plasmid	circularized	Animal	Pig	2019	caecal	Colonisation	SL107	R9.4.1 (SQK-LSK-109)	ligation	C1	1119	C1_S430	12	ST219	Klebsiella pneumoniae	150155	3	0	0	-	0	-	0	iuc3	25	-	0	-	0	-	-	-	-	-	-	-	-	-	-	-	-	-	-	-	-	-	SHV-1^
KGVETS-2019-01-1759__pl_2	KGVETS-2019-01-1759	plasmid	circularized	Animal	Pig	2019	caecal	Colonisation	SL107	R9.4.1 (SQK-LSK-109)	ligation	C1	1119	C1_S436	34	ST219	Klebsiella pneumoniae	9294	0	0	0	-	0	-	0	-	0	-	0	-	0	-	-	-	-	-	-	-	-	-	-	-	-	-	-	-	-	-	SHV-1^
KGVETS-2019-01-1760__chr	KGVETS-2019-01-1760	chromosome	circularized	Animal	Pig	2019	caecal	Colonisation	SL107	R9.4.1 (SQK-LSK-109)	ligation	-	-	-	-	ST219	Klebsiella pneumoniae	5257891	0	0	0	-	0	-	0	-	0	-	0	-	0	-	-	-	-	-	-	-	-	-	-	-	-	-	-	-	-	-	SHV-1^
KGVETS-2019-01-1760__pl_1	KGVETS-2019-01-1760	plasmid	circularized	Animal	Pig	2019	caecal	Colonisation	SL107	R9.4.1 (SQK-LSK-109)	ligation	C1	1119	C1_S430	12	ST219	Klebsiella pneumoniae	150155	3	0	0	-	0	-	0	iuc3	25	-	0	-	0	-	-	-	-	-	-	-	-	-	-	-	-	-	-	-	-	-	SHV-1^
KGVETS-2019-01-1760__pl_2	KGVETS-2019-01-1760	plasmid	circularized	Animal	Pig	2019	caecal	Colonisation	SL107	R9.4.1 (SQK-LSK-109)	ligation	C9	24	C9_S8	12	ST219	Klebsiella pneumoniae	54253	0	0	0	-	0	-	0	-	0	-	0	-	0	-	-	-	-	-	-	-	-	-	-	-	-	-	-	-	-	-	SHV-1^
KGVETS-2019-01-1760__pl_3	KGVETS-2019-01-1760	plasmid	circularized	Animal	Pig	2019	caecal	Colonisation	SL107	R9.4.1 (SQK-LSK-109)	ligation	C1	1119	C1_S436	34	ST219	Klebsiella pneumoniae	9294	0	0	0	-	0	-	0	-	0	-	0	-	0	-	-	-	-	-	-	-	-	-	-	-	-	-	-	-	-	-	SHV-1^
KGVETS-2019-01-1761__chr	KGVETS-2019-01-1761	chromosome	circularized	Animal	Pig	2019	caecal	Colonisation	SL2411	R9.4.1 (SQK-LSK-109)	ligation	-	-	-	-	ST2411	Klebsiella pneumoniae	5420965	0	0	0	-	0	-	0	-	0	-	0	-	0	-	-	-	-	-	-	-	-	-	-	-	-	-	-	-	-	-	SHV-168*
KGVETS-2019-01-1761__pl_1	KGVETS-2019-01-1761	plasmid	circularized	Animal	Pig	2019	caecal	Colonisation	SL2411	R9.4.1 (SQK-LSK-109)	ligation	C1	1119	C1_S422	7	ST2411	Klebsiella pneumoniae	165959	3	0	0	-	0	-	0	iuc3	43	-	0	-	0	-	-	-	-	-	-	-	-	-	-	-	-	-	-	-	-	-	SHV-168*
KGVETS-2019-01-1806__chr	KGVETS-2019-01-1806	chromosome	circularized	Animal	Pig	2019	caecal	Colonisation	SL37	R9.4.1 (SQK-LSK-109)	ligation	-	-	-	-	ST37	Klebsiella pneumoniae	5366405	0	0	0	-	0	-	0	-	0	-	0	-	0	-	-	-	-	-	-	-	-	-	-	-	-	-	-	-	-	-	SHV-11^
KGVETS-2019-01-1806__pl_1	KGVETS-2019-01-1806	plasmid	circularized	Animal	Pig	2019	caecal	Colonisation	SL37	R9.4.1 (SQK-LSK-109)	ligation	C1	1119	C1_S430	12	ST37	Klebsiella pneumoniae	148386	3	0	0	-	0	-	0	iuc3	25	-	0	-	0	-	-	-	-	-	-	-	-	-	-	-	-	-	-	-	-	-	SHV-11^
KGVETS-2019-01-1806__pl_2	KGVETS-2019-01-1806	plasmid	circularized	Animal	Pig	2019	caecal	Colonisation	SL37	R9.4.1 (SQK-LSK-109)	ligation	C1	1119	C1_S4	1	ST37	Klebsiella pneumoniae	105968	0	0	0	-	0	-	0	-	0	-	0	-	0	-	-	-	-	-	-	-	-	-	-	-	-	-	-	-	-	-	SHV-11^
KGVETS-2019-01-1806__pl_3	KGVETS-2019-01-1806	plasmid	circularized	Animal	Pig	2019	caecal	Colonisation	SL37	R9.4.1 (SQK-LSK-109)	ligation	C1	1119	C1_S437A	61	ST37	Klebsiella pneumoniae	6871	0	0	0	-	0	-	0	-	0	-	0	-	0	-	-	-	-	-	-	-	-	-	-	-	-	-	-	-	-	-	SHV-11^
KGVETS-2019-01-1806__pl_4	KGVETS-2019-01-1806	plasmid	circularized	Animal	Pig	2019	caecal	Colonisation	SL37	R9.4.1 (SQK-LSK-109)	ligation	C1	1119	C1_S437A	61	ST37	Klebsiella pneumoniae	5932	0	0	0	-	0	-	0	-	0	-	0	-	0	-	-	-	-	-	-	-	-	-	-	-	-	-	-	-	-	-	SHV-11^
KGVETS-2019-01-1806__pl_5	KGVETS-2019-01-1806	plasmid	circularized	Animal	Pig	2019	caecal	Colonisation	SL37	R9.4.1 (SQK-LSK-109)	ligation	C4	27	C4_S0	27	ST37	Klebsiella pneumoniae	1549	0	0	0	-	0	-	0	-	0	-	0	-	0	-	-	-	-	-	-	-	-	-	-	-	-	-	-	-	-	-	SHV-11^
KGVETS-2019-01-1844__chr	KGVETS-2019-01-1844	chromosome	circularized	Animal	Pig	2019	caecal	Colonisation	SL113	R9.4.1 (SQK-LSK-109)	ligation	-	-	-	-	ST113	Klebsiella pneumoniae	5378252	1	0	0	ybt8;ICEKp3	399	-	0	-	0	-	0	-	0	-	-	-	-	-	-	-	-	-	-	-	-	-	-	-	-	-	SHV-1
KGVETS-2019-01-1844__pl_1	KGVETS-2019-01-1844	plasmid	circularized	Animal	Pig	2019	caecal	Colonisation	SL113	R9.4.1 (SQK-LSK-109)	ligation	C1	1119	C1_S376	2	ST113	Klebsiella pneumoniae	202186	3	0	0	-	0	-	0	iuc3	69	-	0	-	0	-	-	-	-	-	-	-	-	-	-	-	-	-	-	-	-	-	SHV-1
KGVETS-2019-01-1844__pl_2	KGVETS-2019-01-1844	plasmid	circularized	Animal	Pig	2019	caecal	Colonisation	SL113	R9.4.1 (SQK-LSK-109)	ligation	C25	2	C25_S1	1	ST113	Klebsiella pneumoniae	24916	0	0	0	-	0	-	0	-	0	-	0	-	0	-	-	-	-	-	-	-	-	-	-	-	-	-	-	-	-	-	SHV-1
KGVETS-2019-01-1844__pl_3	KGVETS-2019-01-1844	plasmid	circularized	Animal	Pig	2019	caecal	Colonisation	SL113	R9.4.1 (SQK-LSK-109)	ligation	C1	1119	C1_S436	34	ST113	Klebsiella pneumoniae	10058	0	0	0	-	0	-	0	-	0	-	0	-	0	-	-	-	-	-	-	-	-	-	-	-	-	-	-	-	-	-	SHV-1
KGVETS-2019-01-1844__pl_4	KGVETS-2019-01-1844	plasmid	circularized	Animal	Pig	2019	caecal	Colonisation	SL113	R9.4.1 (SQK-LSK-109)	ligation	C4	27	C4_S0	27	ST113	Klebsiella pneumoniae	1546	0	0	0	-	0	-	0	-	0	-	0	-	0	-	-	-	-	-	-	-	-	-	-	-	-	-	-	-	-	-	SHV-1
KGVETS-2019-01-1961__chr	KGVETS-2019-01-1961	chromosome	circularized	Animal	Pig	2019	caecal	Colonisation	SL10300	R9.4.1 (SQK-LSK-109)	ligation	-	-	-	-	ST2108	Klebsiella pneumoniae	5247455	0	0	0	-	0	-	0	-	0	-	0	-	0	-	-	-	-	-	-	-	-	-	-	-	-	-	-	-	-	-	SHV-1^
KGVETS-2019-01-1961__pl_1	KGVETS-2019-01-1961	plasmid	circularized	Animal	Pig	2019	caecal	Colonisation	SL10300	R9.4.1 (SQK-LSK-109)	ligation	C1	1119	C1_S422	7	ST2108	Klebsiella pneumoniae	142485	3	0	0	-	0	-	0	iuc3	88	-	0	-	0	-	-	-	-	-	-	-	-	-	-	-	-	-	-	-	-	-	SHV-1^
KGVETS-2019-01-1961__pl_2	KGVETS-2019-01-1961	plasmid	circularized	Animal	Pig	2019	caecal	Colonisation	SL10300	R9.4.1 (SQK-LSK-109)	ligation	C1	1119	C1_S5	1	ST2108	Klebsiella pneumoniae	109860	0	0	0	-	0	-	0	-	0	-	0	-	0	-	-	-	-	-	-	-	-	-	-	-	-	-	-	-	-	-	SHV-1^
KGVETS-2019-01-1961__pl_3	KGVETS-2019-01-1961	plasmid	circularized	Animal	Pig	2019	caecal	Colonisation	SL10300	R9.4.1 (SQK-LSK-109)	ligation	C1	1119	C1_S395	2	ST2108	Klebsiella pneumoniae	33148	0	0	1	-	0	-	0	-	0	-	0	-	0	strA;strB	-	-	-	-	-	-	-	-	-	-	-	-	-	-	-	-	SHV-1^
KGVETS-2019-01-2116__chr	KGVETS-2019-01-2116	chromosome	circularized	Animal	Pig	2019	caecal	Colonisation	SL2594	R9.4.1 (SQK-LSK-109)	ligation	-	-	-	-	ST2594	Klebsiella variicola subsp. variicola	5571553	0	0	0	-	0	-	0	-	0	-	0	-	0	-	-	-	-	-	-	-	-	-	-	-	-	-	-	-	-	-	LEN-13*
KGVETS-2019-01-2116__pl_1	KGVETS-2019-01-2116	plasmid	circularized	Animal	Pig	2019	caecal	Colonisation	SL2594	R9.4.1 (SQK-LSK-109)	ligation	C1	1119	C1_S408	3	ST2594	Klebsiella variicola subsp. variicola	160222	0	0	0	-	0	-	0	-	0	-	0	-	0	-	-	-	-	-	-	-	-	-	-	-	-	-	-	-	-	-	LEN-13*
KGVETS-2019-01-2201__chr	KGVETS-2019-01-2201	chromosome	circularized	Animal	Pig	2019	caecal	Colonisation	SL10130	R9.4.1 (SQK-LSK-109)	ligation	-	-	-	-	ST289	Klebsiella pneumoniae	5423540	0	0	0	-	0	-	0	-	0	-	0	-	0	-	-	-	-	-	-	-	-	-	-	-	-	-	-	-	-	-	SHV-11^
KGVETS-2019-01-2303__chr	KGVETS-2019-01-2303	chromosome	circularized	Animal	Pig	2019	caecal	Colonisation	SL138	R9.4.1 (SQK-LSK-109)	ligation	-	-	-	-	ST138	Klebsiella quasipneumoniae subsp. similipneumoniae	5222258	0	0	0	-	0	-	0	-	0	-	0	-	0	-	-	-	-	-	-	-	-	-	-	-	-	-	-	-	-	-	OKP-B-2
KGVETS-2019-01-2303__pl_1	KGVETS-2019-01-2303	plasmid	circularized	Animal	Pig	2019	caecal	Colonisation	SL138	R9.4.1 (SQK-LSK-109)	ligation	C1	1119	C1_S408	3	ST138	Klebsiella quasipneumoniae subsp. similipneumoniae	162526	0	0	0	-	0	-	0	-	0	-	0	-	0	-	-	-	-	-	-	-	-	-	-	-	-	-	-	-	-	-	OKP-B-2
KGVETS-2019-01-2870__chr	KGVETS-2019-01-2870	chromosome	circularized	Animal	Pig	2019	caecal	Colonisation	SL10880	R9.4.1 (SQK-LSK-109)	ligation	-	-	-	-	ST4717	Klebsiella pneumoniae	5172574	0	0	0	-	0	-	0	-	0	-	0	-	0	-	-	-	-	-	-	-	-	-	-	-	-	-	-	-	-	-	SHV-11^
KGVETS-2019-01-2870__pl_1	KGVETS-2019-01-2870	plasmid	circularized	Animal	Pig	2019	caecal	Colonisation	SL10880	R9.4.1 (SQK-LSK-109)	ligation	C1	1119	C1_S309	1	ST4717	Klebsiella pneumoniae	274370	1	0	0	ybtunknown	0	-	0	-	0	-	0	-	0	-	-	-	-	-	-	-	-	-	-	-	-	-	-	-	-	-	SHV-11^
KGVETS-2019-01-2870__pl_2	KGVETS-2019-01-2870	plasmid	circularized	Animal	Pig	2019	caecal	Colonisation	SL10880	R9.4.1 (SQK-LSK-109)	ligation	C1	1119	C1_S121	1	ST4717	Klebsiella pneumoniae	232019	0	0	1	-	0	-	0	-	0	-	0	-	0	strA;strB	-	-	-	-	-	-	-	-	-	-	-	-	-	-	-	-	SHV-11^
KGVETS-2019-01-2870__pl_3	KGVETS-2019-01-2870	plasmid	circularized	Animal	Pig	2019	caecal	Colonisation	SL10880	R9.4.1 (SQK-LSK-109)	ligation	C1	1119	C1_S439B	116	ST4717	Klebsiella pneumoniae	5263	0	0	0	-	0	-	0	-	0	-	0	-	0	-	-	-	-	-	-	-	-	-	-	-	-	-	-	-	-	-	SHV-11^
KGVETS-2019-01-2870__pl_4	KGVETS-2019-01-2870	plasmid	circularized	Animal	Pig	2019	caecal	Colonisation	SL10880	R9.4.1 (SQK-LSK-109)	ligation	C1	1119	C1_S435A	22	ST4717	Klebsiella pneumoniae	4678	0	0	0	-	0	-	0	-	0	-	0	-	0	-	-	-	-	-	-	-	-	-	-	-	-	-	-	-	-	-	SHV-11^
KGVETS-2019-01-2870__pl_5	KGVETS-2019-01-2870	plasmid	circularized	Animal	Pig	2019	caecal	Colonisation	SL10880	R9.4.1 (SQK-LSK-109)	ligation	C26	6	C26_S0	6	ST4717	Klebsiella pneumoniae	4055	0	0	0	-	0	-	0	-	0	-	0	-	0	-	-	-	-	-	-	-	-	-	-	-	-	-	-	-	-	-	SHV-11^
KGVETS-2019-01-2870__pl_6	KGVETS-2019-01-2870	plasmid	circularized	Animal	Pig	2019	caecal	Colonisation	SL10880	R9.4.1 (SQK-LSK-109)	ligation	C27	2	C27_S0	2	ST4717	Klebsiella pneumoniae	3967	0	0	0	-	0	-	0	-	0	-	0	-	0	-	-	-	-	-	-	-	-	-	-	-	-	-	-	-	-	-	SHV-11^
KGVETS-2019-01-2870__pl_7	KGVETS-2019-01-2870	plasmid	circularized	Animal	Pig	2019	caecal	Colonisation	SL10880	R9.4.1 (SQK-LSK-109)	ligation	C58	1	C58_S0	1	ST4717	Klebsiella pneumoniae	2924	0	0	0	-	0	-	0	-	0	-	0	-	0	-	-	-	-	-	-	-	-	-	-	-	-	-	-	-	-	-	SHV-11^
KGVETS-2019-01-2871__chr	KGVETS-2019-01-2871	chromosome	circularized	Animal	Pig	2019	caecal	Colonisation	SL200	R9.4.1 (SQK-LSK-109)	ligation	-	-	-	-	ST1537	Klebsiella pneumoniae	5148545	0	0	0	-	0	-	0	-	0	-	0	-	0	-	-	-	-	-	-	-	-	-	-	-	-	-	-	-	-	-	SHV-1^
KGVETS-2019-01-2871__pl_1	KGVETS-2019-01-2871	plasmid	circularized	Animal	Pig	2019	caecal	Colonisation	SL200	R9.4.1 (SQK-LSK-109)	ligation	C1	1119	C1_S6	1	ST1537	Klebsiella pneumoniae	112055	0	0	0	-	0	-	0	-	0	-	0	-	0	-	-	-	-	-	-	-	-	-	-	-	-	-	-	-	-	-	SHV-1^
KGVETS-2019-01-3127__chr	KGVETS-2019-01-3127	chromosome	circularized	Animal	Pig	2019	caecal	Colonisation	SL1626	R9.4.1 (SQK-LSK-109)	ligation	-	-	-	-	ST788	Klebsiella pneumoniae	5201600	0	0	1	-	0	-	0	-	0	-	0	-	0	-	-	-	-	-	-	-	-	-	-	-	-	-	SHV-52	-	-	-	-
KGVETS-2019-01-3127__pl_1	KGVETS-2019-01-3127	plasmid	circularized	Animal	Pig	2019	caecal	Colonisation	SL1626	R9.4.1 (SQK-LSK-109)	ligation	C1	1119	C1_S422	7	ST788	Klebsiella pneumoniae	135713	3	0	0	-	0	-	0	iuc3	88	-	0	-	0	-	-	-	-	-	-	-	-	-	-	-	-	-	-	-	-	-	-
KGVETS-2019-01-3127__pl_2	KGVETS-2019-01-3127	plasmid	circularized	Animal	Pig	2019	caecal	Colonisation	SL1626	R9.4.1 (SQK-LSK-109)	ligation	C1	1119	C1_S7	1	ST788	Klebsiella pneumoniae	111192	0	0	0	-	0	-	0	-	0	-	0	-	0	-	-	-	-	-	-	-	-	-	-	-	-	-	-	-	-	-	-
KGVETS-2019-01-3158__chr	KGVETS-2019-01-3158	chromosome	circularized	Animal	Pig	2019	caecal	Colonisation	SL10007	R9.4.1 (SQK-LSK-109)	ligation	-	-	-	-	ST347	Klebsiella variicola subsp. variicola	5412914	0	0	0	-	0	-	0	-	0	-	0	-	0	-	-	-	-	-	-	-	-	-	-	-	-	-	-	-	-	-	LEN-9
KGVETS-2019-01-3162__chr	KGVETS-2019-01-3162	chromosome	circularized	Animal	Pig	2019	caecal	Colonisation	SL290	R9.4.1 (SQK-LSK-109)	ligation	-	-	-	-	ST290	Klebsiella pneumoniae	5240090	1	0	0	ybt9;ICEKp3	404	-	0	-	0	-	0	-	0	-	-	-	-	-	-	-	-	-	-	-	-	-	-	-	-	-	SHV-1
KGVETS-2019-01-3162__pl_1	KGVETS-2019-01-3162	plasmid	circularized	Animal	Pig	2019	caecal	Colonisation	SL290	R9.4.1 (SQK-LSK-109)	ligation	C1	1119	C1_S323	1	ST290	Klebsiella pneumoniae	164800	3	0	0	-	0	-	0	iuc3	85	-	0	-	0	-	-	-	-	-	-	-	-	-	-	-	-	-	-	-	-	-	SHV-1
KGVETS-2019-01-3162__pl_2	KGVETS-2019-01-3162	plasmid	circularized	Animal	Pig	2019	caecal	Colonisation	SL290	R9.4.1 (SQK-LSK-109)	ligation	C1	1119	C1_S8	1	ST290	Klebsiella pneumoniae	107283	0	0	0	-	0	-	0	-	0	-	0	-	0	-	-	-	-	-	-	-	-	-	-	-	-	-	-	-	-	-	SHV-1
KGVETS-2019-01-3162__pl_3	KGVETS-2019-01-3162	plasmid	circularized	Animal	Pig	2019	caecal	Colonisation	SL290	R9.4.1 (SQK-LSK-109)	ligation	C1	1119	C1_S436	34	ST290	Klebsiella pneumoniae	10077	0	0	0	-	0	-	0	-	0	-	0	-	0	-	-	-	-	-	-	-	-	-	-	-	-	-	-	-	-	-	SHV-1
KGVETS-2019-01-3185__chr	KGVETS-2019-01-3185	chromosome	circularized	Animal	Pig	2019	caecal	Colonisation	SL10878	R9.4.1 (SQK-LSK-109)	ligation	-	-	-	-	ST3689	Klebsiella pneumoniae	5336402	0	0	0	-	0	-	0	-	0	-	0	-	0	-	-	-	-	-	-	-	-	-	-	-	-	-	-	-	-	-	SHV-1^
KGVETS-2019-01-3185__pl_1	KGVETS-2019-01-3185	plasmid	circularized	Animal	Pig	2019	caecal	Colonisation	SL10878	R9.4.1 (SQK-LSK-109)	ligation	C1	1119	C1_S157	1	ST3689	Klebsiella pneumoniae	210134	3	0	0	-	0	-	0	iuc3	71	-	0	-	0	-	-	-	-	-	-	-	-	-	-	-	-	-	-	-	-	-	SHV-1^
KGVETS-2019-01-3185__pl_2	KGVETS-2019-01-3185	plasmid	circularized	Animal	Pig	2019	caecal	Colonisation	SL10878	R9.4.1 (SQK-LSK-109)	ligation	C1	1119	C1_S9	1	ST3689	Klebsiella pneumoniae	108158	0	0	0	-	0	-	0	-	0	-	0	-	0	-	-	-	-	-	-	-	-	-	-	-	-	-	-	-	-	-	SHV-1^
KGVETS-2019-01-3185__pl_3	KGVETS-2019-01-3185	plasmid	circularized	Animal	Pig	2019	caecal	Colonisation	SL10878	R9.4.1 (SQK-LSK-109)	ligation	C9	24	C9_S8	12	ST3689	Klebsiella pneumoniae	54735	0	0	0	-	0	-	0	-	0	-	0	-	0	-	-	-	-	-	-	-	-	-	-	-	-	-	-	-	-	-	SHV-1^
KGVETS-2019-01-3185__pl_4	KGVETS-2019-01-3185	plasmid	circularized	Animal	Pig	2019	caecal	Colonisation	SL10878	R9.4.1 (SQK-LSK-109)	ligation	C1	1119	C1_S436	34	ST3689	Klebsiella pneumoniae	9294	0	0	0	-	0	-	0	-	0	-	0	-	0	-	-	-	-	-	-	-	-	-	-	-	-	-	-	-	-	-	SHV-1^
KGVETS-2019-01-3187__chr	KGVETS-2019-01-3187	chromosome	circularized	Animal	Pig	2019	caecal	Colonisation	SL37	R9.4.1 (SQK-LSK-109)	ligation	-	-	-	-	ST37	Klebsiella pneumoniae	5304093	0	0	0	-	0	-	0	-	0	-	0	-	0	-	-	-	-	-	-	-	-	-	-	-	-	-	-	-	-	-	SHV-11^
KGVETS-2019-01-3187__pl_1	KGVETS-2019-01-3187	plasmid	circularized	Animal	Pig	2019	caecal	Colonisation	SL37	R9.4.1 (SQK-LSK-109)	ligation	C1	1119	C1_S422	7	ST37	Klebsiella pneumoniae	134614	3	0	0	-	0	-	0	iuc3	88	-	0	-	0	-	-	-	-	-	-	-	-	-	-	-	-	-	-	-	-	-	SHV-11^
KGVETS-2019-01-326__chr	KGVETS-2019-01-326	chromosome	circularized	Animal	Pig	2019	caecal	Colonisation	SL35	R9.4.1 (SQK-LSK-109)	ligation	-	-	-	-	ST35	Klebsiella pneumoniae	5228899	0	0	0	-	0	-	0	-	0	-	0	-	0	-	-	-	-	-	-	-	-	-	-	-	-	-	-	-	-	-	SHV-33
KGVETS-2019-01-326__pl_1	KGVETS-2019-01-326	plasmid	circularized	Animal	Pig	2019	caecal	Colonisation	SL35	R9.4.1 (SQK-LSK-109)	ligation	C1	1119	C1_S423	7	ST35	Klebsiella pneumoniae	188202	3	0	0	-	0	-	0	iuc3	86	-	0	-	0	-	-	-	-	-	-	-	-	-	-	-	-	-	-	-	-	-	SHV-33
KGVETS-2019-01-376__chr	KGVETS-2019-01-376	chromosome	circularized	Animal	Pig	2019	caecal	Colonisation	SL1198	R9.4.1 (SQK-LSK-109)	ligation	-	-	-	-	ST866	Klebsiella pneumoniae	5348407	1	0	0	ybt18;ICEKp15	400	-	0	-	0	-	0	-	0	-	-	-	-	-	-	-	-	-	-	-	-	-	-	-	-	-	SHV-11^
KGVETS-2019-01-376__pl_1	KGVETS-2019-01-376	plasmid	circularized	Animal	Pig	2019	caecal	Colonisation	SL1198	R9.4.1 (SQK-LSK-109)	ligation	C1	1119	C1_S423	7	ST866	Klebsiella pneumoniae	191895	3	0	0	-	0	-	0	iuc3	74	-	0	-	0	-	-	-	-	-	-	-	-	-	-	-	-	-	-	-	-	-	SHV-11^
KGVETS-2019-01-3793__chr	KGVETS-2019-01-3793	chromosome	circularized	Animal	Pig	2019	caecal	Colonisation	SL301	R9.4.1 (SQK-LSK-109)	ligation	-	-	-	-	ST301	Klebsiella pneumoniae	5318074	0	0	0	-	0	-	0	-	0	-	0	-	0	-	-	-	-	-	-	-	-	-	-	-	-	-	-	-	-	-	SHV-27
KGVETS-2019-01-3793__pl_1	KGVETS-2019-01-3793	plasmid	circularized	Animal	Pig	2019	caecal	Colonisation	SL301	R9.4.1 (SQK-LSK-109)	ligation	C1	1119	C1_S430	12	ST301	Klebsiella pneumoniae	155822	3	0	0	-	0	-	0	iuc3(truncated)	83-1LV	-	0	-	0	-	-	-	-	-	-	-	-	-	-	-	-	-	-	-	-	-	SHV-27
KGVETS-2019-01-4118__chr	KGVETS-2019-01-4118	chromosome	circularized	Animal	Pig	2019	caecal	Colonisation	SL116	R9.4.1 (SQK-LSK-109)	ligation	-	-	-	-	ST116	Klebsiella pneumoniae	5199032	0	0	0	-	0	-	0	-	0	-	0	-	0	-	-	-	-	-	-	-	-	-	-	-	-	-	-	-	-	-	SHV-1^
KGVETS-2019-01-4118__pl_1	KGVETS-2019-01-4118	plasmid	circularized	Animal	Pig	2019	caecal	Colonisation	SL116	R9.4.1 (SQK-LSK-109)	ligation	C1	1119	C1_S430	12	ST116	Klebsiella pneumoniae	151087	3	0	0	-	0	-	0	iuc3	25	-	0	-	0	-	-	-	-	-	-	-	-	-	-	-	-	-	-	-	-	-	SHV-1^
KGVETS-2019-01-4380__chr	KGVETS-2019-01-4380	chromosome	circularized	Animal	Pig	2019	caecal	Colonisation	SL10572	R9.4.1 (SQK-LSK-109)	ligation	-	-	-	-	ST4709	Klebsiella pneumoniae	5311047	1	0	0	ybt14;ICEKp5	402	-	0	-	0	-	0	-	0	-	-	-	-	-	-	-	-	-	-	-	-	-	-	-	-	-	SHV-116*
KGVETS-2019-01-4380__pl_1	KGVETS-2019-01-4380	plasmid	circularized	Animal	Pig	2019	caecal	Colonisation	SL10572	R9.4.1 (SQK-LSK-109)	ligation	C1	1119	C1_S430	12	ST4709	Klebsiella pneumoniae	155817	3	0	0	-	0	-	0	iuc3	83	-	0	-	0	-	-	-	-	-	-	-	-	-	-	-	-	-	-	-	-	-	SHV-116*
KGVETS-2019-01-4380__pl_2	KGVETS-2019-01-4380	plasmid	circularized	Animal	Pig	2019	caecal	Colonisation	SL10572	R9.4.1 (SQK-LSK-109)	ligation	C1	1119	C1_S436	34	ST4709	Klebsiella pneumoniae	9294	0	0	0	-	0	-	0	-	0	-	0	-	0	-	-	-	-	-	-	-	-	-	-	-	-	-	-	-	-	-	SHV-116*
KGVETS-2019-01-4407__chr	KGVETS-2019-01-4407	chromosome	circularized	Animal	Pig	2019	caecal	Colonisation	SL10882	R9.4.1 (SQK-LSK-109)	ligation	-	-	-	-	ST3403	Klebsiella pneumoniae	5261907	0	0	0	-	0	-	0	-	0	-	0	-	0	-	-	-	-	-	-	-	-	-	-	-	-	-	-	-	-	-	SHV-11^
KGVETS-2019-01-4407__pl_1	KGVETS-2019-01-4407	plasmid	circularized	Animal	Pig	2019	caecal	Colonisation	SL10882	R9.4.1 (SQK-LSK-109)	ligation	C1	1119	C1_S430	12	ST3403	Klebsiella pneumoniae	155816	3	0	0	-	0	-	0	iuc3	83	-	0	-	0	-	-	-	-	-	-	-	-	-	-	-	-	-	-	-	-	-	SHV-11^
KGVETS-2019-01-4407__pl_2	KGVETS-2019-01-4407	plasmid	circularized	Animal	Pig	2019	caecal	Colonisation	SL10882	R9.4.1 (SQK-LSK-109)	ligation	C1	1119	C1_S10	1	ST3403	Klebsiella pneumoniae	109461	0	0	0	-	0	-	0	-	0	-	0	-	0	-	-	-	-	-	-	-	-	-	-	-	-	-	-	-	-	-	SHV-11^
KGVETS-2019-01-4407__pl_3	KGVETS-2019-01-4407	plasmid	circularized	Animal	Pig	2019	caecal	Colonisation	SL10882	R9.4.1 (SQK-LSK-109)	ligation	C9	24	C9_S8	12	ST3403	Klebsiella pneumoniae	54172	0	0	0	-	0	-	0	-	0	-	0	-	0	-	-	-	-	-	-	-	-	-	-	-	-	-	-	-	-	-	SHV-11^
KGVETS-2019-01-4548__chr	KGVETS-2019-01-4548	chromosome	circularized	Animal	Pig	2019	caecal	Colonisation	SL37	R9.4.1 (SQK-LSK-109)	ligation	-	-	-	-	ST727	Klebsiella pneumoniae	5269972	0	0	0	-	0	-	0	-	0	-	0	-	0	-	-	-	-	-	-	-	-	-	-	-	-	-	-	-	-	-	SHV-11^
KGVETS-2019-01-4548__pl_1	KGVETS-2019-01-4548	plasmid	circularized	Animal	Pig	2019	caecal	Colonisation	SL37	R9.4.1 (SQK-LSK-109)	ligation	C1	1119	C1_S423	7	ST727	Klebsiella pneumoniae	193286	3	0	0	-	0	-	0	iuc3	86	-	0	-	0	-	-	-	-	-	-	-	-	-	-	-	-	-	-	-	-	-	SHV-11^
KGVETS-2019-01-4548__pl_2	KGVETS-2019-01-4548	plasmid	circularized	Animal	Pig	2019	caecal	Colonisation	SL37	R9.4.1 (SQK-LSK-109)	ligation	C1	1119	C1_S364	2	ST727	Klebsiella pneumoniae	109590	0	0	0	-	0	-	0	-	0	-	0	-	0	-	-	-	-	-	-	-	-	-	-	-	-	-	-	-	-	-	SHV-11^
KGVETS-2019-01-4548__pl_3	KGVETS-2019-01-4548	plasmid	circularized	Animal	Pig	2019	caecal	Colonisation	SL37	R9.4.1 (SQK-LSK-109)	ligation	C28	3	C28_S1	2	ST727	Klebsiella pneumoniae	40392	0	0	0	-	0	-	0	-	0	-	0	-	0	-	-	-	-	-	-	-	-	-	-	-	-	-	-	-	-	-	SHV-11^
KGVETS-2019-01-4548__pl_4	KGVETS-2019-01-4548	plasmid	circularized	Animal	Pig	2019	caecal	Colonisation	SL37	R9.4.1 (SQK-LSK-109)	ligation	C1	1119	C1_S436	34	ST727	Klebsiella pneumoniae	5722	0	0	0	-	0	-	0	-	0	-	0	-	0	-	-	-	-	-	-	-	-	-	-	-	-	-	-	-	-	-	SHV-11^
KGVETS-2019-01-4637__chr	KGVETS-2019-01-4637	chromosome	circularized	Animal	Pig	2019	caecal	Colonisation	SL10885	R9.4.1 (SQK-LSK-109)	ligation	-	-	-	-	ST150	Klebsiella pneumoniae	5353997	0	0	0	-	0	-	0	-	0	-	0	-	0	-	-	-	-	-	-	-	-	-	-	-	-	-	-	-	-	-	SHV-11^
KGVETS-2019-01-4637__pl_1	KGVETS-2019-01-4637	plasmid	circularized	Animal	Pig	2019	caecal	Colonisation	SL10885	R9.4.1 (SQK-LSK-109)	ligation	C1	1119	C1_S430	12	ST150	Klebsiella pneumoniae	151171	3	0	0	-	0	-	0	iuc3	70	-	0	-	0	-	-	-	-	-	-	-	-	-	-	-	-	-	-	-	-	-	SHV-11^
KGVETS-2019-01-4637__pl_2	KGVETS-2019-01-4637	plasmid	circularized	Animal	Pig	2019	caecal	Colonisation	SL10885	R9.4.1 (SQK-LSK-109)	ligation	C1	1119	C1_S436	34	ST150	Klebsiella pneumoniae	10077	0	0	0	-	0	-	0	-	0	-	0	-	0	-	-	-	-	-	-	-	-	-	-	-	-	-	-	-	-	-	SHV-11^
KGVETS-2019-01-4639__chr	KGVETS-2019-01-4639	chromosome	circularized	Animal	Pig	2019	caecal	Colonisation	SL10176	R9.4.1 (SQK-LSK-109)	ligation	-	-	-	-	ST148	Klebsiella pneumoniae	5250843	0	0	0	-	0	-	0	-	0	-	0	-	0	-	-	-	-	-	-	-	-	-	-	-	-	-	-	-	-	-	SHV-196
KGVETS-2019-01-4639__pl_1	KGVETS-2019-01-4639	plasmid	circularized	Animal	Pig	2019	caecal	Colonisation	SL10176	R9.4.1 (SQK-LSK-109)	ligation	C1	1119	C1_S422	7	ST148	Klebsiella pneumoniae	134615	3	0	0	-	0	-	0	iuc3	88	-	0	-	0	-	-	-	-	-	-	-	-	-	-	-	-	-	-	-	-	-	SHV-196
KGVETS-2019-01-476__chr	KGVETS-2019-01-476	chromosome	circularized	Animal	Pig	2019	caecal	Colonisation	SL60	R9.4.1 (SQK-LSK-109)	ligation	-	-	-	-	ST60	Klebsiella pneumoniae	5377605	1	0	0	ybt2;ICEKp1	407	-	0	-	0	iro3(truncated)	25	rmp3;ICEKp1	47	-	-	-	-	-	-	-	-	-	-	-	-	-	-	-	-	-	SHV-11^
KGVETS-2019-01-476__pl_1	KGVETS-2019-01-476	plasmid	circularized	Animal	Pig	2019	caecal	Colonisation	SL60	R9.4.1 (SQK-LSK-109)	ligation	C5	4	C5_S0	4	ST60	Klebsiella pneumoniae	34786	0	0	0	-	0	-	0	-	0	-	0	-	0	-	-	-	-	-	-	-	-	-	-	-	-	-	-	-	-	-	SHV-11^
KGVETS-2019-01-476__pl_2	KGVETS-2019-01-476	plasmid	circularized	Animal	Pig	2019	caecal	Colonisation	SL60	R9.4.1 (SQK-LSK-109)	ligation	C1	1119	C1_S436	34	ST60	Klebsiella pneumoniae	9294	0	0	0	-	0	-	0	-	0	-	0	-	0	-	-	-	-	-	-	-	-	-	-	-	-	-	-	-	-	-	SHV-11^
KGVETS-2019-01-4848__chr	KGVETS-2019-01-4848	chromosome	circularized	Animal	Dog	2019	skin	Infection	SL37	R9.4.1 (SQK-LSK-109)	ligation	-	-	-	-	ST727	Klebsiella pneumoniae	5269972	0	0	0	-	0	-	0	-	0	-	0	-	0	-	-	-	-	-	-	-	-	-	-	-	-	-	-	-	-	-	SHV-11^
KGVETS-2019-01-4848__pl_1	KGVETS-2019-01-4848	plasmid	circularized	Animal	Dog	2019	skin	Infection	SL37	R9.4.1 (SQK-LSK-109)	ligation	C1	1119	C1_S423	7	ST727	Klebsiella pneumoniae	193286	3	0	0	-	0	-	0	iuc3	86	-	0	-	0	-	-	-	-	-	-	-	-	-	-	-	-	-	-	-	-	-	SHV-11^
KGVETS-2019-01-4848__pl_2	KGVETS-2019-01-4848	plasmid	circularized	Animal	Dog	2019	skin	Infection	SL37	R9.4.1 (SQK-LSK-109)	ligation	C1	1119	C1_S364	2	ST727	Klebsiella pneumoniae	109590	0	0	0	-	0	-	0	-	0	-	0	-	0	-	-	-	-	-	-	-	-	-	-	-	-	-	-	-	-	-	SHV-11^
KGVETS-2019-01-4848__pl_3	KGVETS-2019-01-4848	plasmid	circularized	Animal	Dog	2019	skin	Infection	SL37	R9.4.1 (SQK-LSK-109)	ligation	C28	3	C28_S1	2	ST727	Klebsiella pneumoniae	40392	0	0	0	-	0	-	0	-	0	-	0	-	0	-	-	-	-	-	-	-	-	-	-	-	-	-	-	-	-	-	SHV-11^
KGVETS-2019-01-4848__pl_4	KGVETS-2019-01-4848	plasmid	circularized	Animal	Dog	2019	skin	Infection	SL37	R9.4.1 (SQK-LSK-109)	ligation	C1	1119	C1_S436	34	ST727	Klebsiella pneumoniae	5722	0	0	0	-	0	-	0	-	0	-	0	-	0	-	-	-	-	-	-	-	-	-	-	-	-	-	-	-	-	-	SHV-11^
KGVETS-2019-01-4908__chr	KGVETS-2019-01-4908	chromosome	circularized	Animal	Pig	2019	caecal	Colonisation	SL10886	R9.4.1 (SQK-LSK-109)	ligation	-	-	-	-	ST5459	Klebsiella pneumoniae	5215663	0	0	0	-	0	-	0	-	0	-	0	-	0	-	-	-	-	-	-	-	-	-	-	-	-	-	-	-	-	-	SHV-11^
KGVETS-2019-01-4908__pl_1	KGVETS-2019-01-4908	plasmid	circularized	Animal	Pig	2019	caecal	Colonisation	SL10886	R9.4.1 (SQK-LSK-109)	ligation	C1	1119	C1_S11	1	ST5459	Klebsiella pneumoniae	106199	0	0	0	-	0	-	0	-	0	-	0	-	0	-	-	-	-	-	-	-	-	-	-	-	-	-	-	-	-	-	SHV-11^
KGVETS-2019-01-4908__pl_2	KGVETS-2019-01-4908	plasmid	circularized	Animal	Pig	2019	caecal	Colonisation	SL10886	R9.4.1 (SQK-LSK-109)	ligation	C1	1119	C1_S439B	116	ST5459	Klebsiella pneumoniae	5266	0	0	0	-	0	-	0	-	0	-	0	-	0	-	-	-	-	-	-	-	-	-	-	-	-	-	-	-	-	-	SHV-11^
KGVETS-2019-01-4908__pl_3	KGVETS-2019-01-4908	plasmid	circularized	Animal	Pig	2019	caecal	Colonisation	SL10886	R9.4.1 (SQK-LSK-109)	ligation	C59	1	C59_S0	1	ST5459	Klebsiella pneumoniae	4315	0	0	0	-	0	-	0	-	0	-	0	-	0	-	-	-	-	-	-	-	-	-	-	-	-	-	-	-	-	-	SHV-11^
KGVETS-2019-01-4908__pl_4	KGVETS-2019-01-4908	plasmid	circularized	Animal	Pig	2019	caecal	Colonisation	SL10886	R9.4.1 (SQK-LSK-109)	ligation	C1	1119	C1_S437A	61	ST5459	Klebsiella pneumoniae	1888	0	0	0	-	0	-	0	-	0	-	0	-	0	-	-	-	-	-	-	-	-	-	-	-	-	-	-	-	-	-	SHV-11^
KGVETS-2019-01-4937__chr	KGVETS-2019-01-4937	chromosome	circularized	Animal	Pig	2019	caecal	Colonisation	SL3607	R9.4.1 (SQK-LSK-109)	ligation	-	-	-	-	ST4730	Klebsiella pneumoniae	5219391	0	0	0	-	0	-	0	-	0	-	0	-	0	-	-	-	-	-	-	-	-	-	-	-	-	-	-	-	-	-	SHV-11^
KGVETS-2019-01-4937__pl_1	KGVETS-2019-01-4937	plasmid	circularized	Animal	Pig	2019	caecal	Colonisation	SL3607	R9.4.1 (SQK-LSK-109)	ligation	C1	1119	C1_S422	7	ST4730	Klebsiella pneumoniae	147121	3	0	0	-	0	-	0	iuc3	93	-	0	-	0	-	-	-	-	-	-	-	-	-	-	-	-	-	-	-	-	-	SHV-11^
KGVETS-2019-01-4937__pl_2	KGVETS-2019-01-4937	plasmid	circularized	Animal	Pig	2019	caecal	Colonisation	SL3607	R9.4.1 (SQK-LSK-109)	ligation	C0	4	C0_S1	1	ST4730	Klebsiella pneumoniae	109914	0	0	2	-	0	-	0	-	0	-	0	-	0	strA;strB	-	-	-	-	-	-	-	-	tet(B);tetR	-	-	-	-	-	-	-	SHV-11^
KGVETS-2019-01-5108__chr	KGVETS-2019-01-5108	chromosome	circularized	Animal	Pig	2019	caecal	Colonisation	SL1628	R9.4.1 (SQK-LSK-109)	ligation	-	-	-	-	ST5529	Klebsiella pneumoniae	5190342	0	0	0	-	0	-	0	-	0	-	0	-	0	-	-	-	-	-	-	-	-	-	-	-	-	-	-	-	-	-	SHV-11^
KGVETS-2019-01-5108__pl_1	KGVETS-2019-01-5108	plasmid	circularized	Animal	Pig	2019	caecal	Colonisation	SL1628	R9.4.1 (SQK-LSK-109)	ligation	C1	1119	C1_S423	7	ST5529	Klebsiella pneumoniae	191910	3	0	0	-	0	-	0	iuc3	86	-	0	-	0	-	-	-	-	-	-	-	-	-	-	-	-	-	-	-	-	-	SHV-11^
KGVETS-2019-01-587__chr	KGVETS-2019-01-587	chromosome	circularized	Animal	Pig	2019	caecal	Colonisation	SL44	R9.4.1 (SQK-LSK-109)	ligation	-	-	-	-	ST44	Klebsiella pneumoniae	5241878	0	0	0	-	0	-	0	-	0	-	0	-	0	-	-	-	-	-	-	-	-	-	-	-	-	-	-	-	-	-	SHV-1^
KGVETS-2019-01-587__pl_1	KGVETS-2019-01-587	plasmid	circularized	Animal	Pig	2019	caecal	Colonisation	SL44	R9.4.1 (SQK-LSK-109)	ligation	C1	1119	C1_S423	7	ST44	Klebsiella pneumoniae	191896	3	0	0	-	0	-	0	iuc3	87	-	0	-	0	-	-	-	-	-	-	-	-	-	-	-	-	-	-	-	-	-	SHV-1^
KGVETS-2019-01-587__pl_2	KGVETS-2019-01-587	plasmid	circularized	Animal	Pig	2019	caecal	Colonisation	SL44	R9.4.1 (SQK-LSK-109)	ligation	C1	1119	C1_S414	4	ST44	Klebsiella pneumoniae	109699	0	0	0	-	0	-	0	-	0	-	0	-	0	-	-	-	-	-	-	-	-	-	-	-	-	-	-	-	-	-	SHV-1^
KGVETS-2019-01-587__pl_3	KGVETS-2019-01-587	plasmid	circularized	Animal	Pig	2019	caecal	Colonisation	SL44	R9.4.1 (SQK-LSK-109)	ligation	C1	1119	C1_S435A	22	ST44	Klebsiella pneumoniae	1941	0	0	0	-	0	-	0	-	0	-	0	-	0	-	-	-	-	-	-	-	-	-	-	-	-	-	-	-	-	-	SHV-1^
KGVETS-2019-01-604__chr	KGVETS-2019-01-604	chromosome	circularized	Animal	Pig	2019	caecal	Colonisation	SL629	R9.4.1 (SQK-LSK-109)	ligation	-	-	-	-	ST629	Klebsiella pneumoniae	5258435	0	0	0	-	0	-	0	-	0	-	0	-	0	-	-	-	-	-	-	-	-	-	-	-	-	-	-	-	-	-	SHV-11^
KGVETS-2019-01-604__pl_1	KGVETS-2019-01-604	plasmid	circularized	Animal	Pig	2019	caecal	Colonisation	SL629	R9.4.1 (SQK-LSK-109)	ligation	C19	16	C19_S1	1	ST629	Klebsiella pneumoniae	110478	0	0	0	-	0	-	0	-	0	-	0	-	0	-	-	-	-	-	-	-	-	-	-	-	-	-	-	-	-	-	SHV-11^
KGVETS-2019-01-897__chr	KGVETS-2019-01-897	chromosome	circularized	Animal	Pig	2019	caecal	Colonisation	SL661	R9.4.1 (SQK-LSK-109)	ligation	-	-	-	-	ST661	Klebsiella pneumoniae	5252719	0	0	0	-	0	-	0	-	0	-	0	-	0	-	-	-	-	-	-	-	-	-	-	-	-	-	-	-	-	-	SHV-27
KGVETS-2019-01-897__pl_1	KGVETS-2019-01-897	plasmid	circularized	Animal	Pig	2019	caecal	Colonisation	SL661	R9.4.1 (SQK-LSK-109)	ligation	C1	1119	C1_S158	1	ST661	Klebsiella pneumoniae	168907	3	0	0	-	0	-	0	iuc3	32	-	0	-	0	-	-	-	-	-	-	-	-	-	-	-	-	-	-	-	-	-	SHV-27
KGVETS-2019-01-897__pl_2	KGVETS-2019-01-897	plasmid	circularized	Animal	Pig	2019	caecal	Colonisation	SL661	R9.4.1 (SQK-LSK-109)	ligation	C17	2	C17_S0	2	ST661	Klebsiella pneumoniae	1877	0	0	0	-	0	-	0	-	0	-	0	-	0	-	-	-	-	-	-	-	-	-	-	-	-	-	-	-	-	-	SHV-27
KGVETS-2019-01-901__chr	KGVETS-2019-01-901	chromosome	circularized	Animal	Pig	2019	caecal	Colonisation	SL3050	R9.4.1 (SQK-LSK-109)	ligation	-	-	-	-	ST4527	Klebsiella pneumoniae	5190271	0	0	0	-	0	-	0	-	0	-	0	-	0	-	-	-	-	-	-	-	-	-	-	-	-	-	-	-	-	-	SHV-1^
KGVETS-2019-01-901__pl_1	KGVETS-2019-01-901	plasmid	circularized	Animal	Pig	2019	caecal	Colonisation	SL3050	R9.4.1 (SQK-LSK-109)	ligation	C1	1119	C1_S159	1	ST4527	Klebsiella pneumoniae	141237	0	0	0	-	0	-	0	-	0	-	0	-	0	-	-	-	-	-	-	-	-	-	-	-	-	-	-	-	-	-	SHV-1^
KGVETS-2019-01-902__chr	KGVETS-2019-01-902	chromosome	circularized	Animal	Pig	2019	caecal	Colonisation	SL45	R9.4.1 (SQK-LSK-109)	ligation	-	-	-	-	ST485	Klebsiella pneumoniae	5422152	0	0	0	-	0	-	0	-	0	-	0	-	0	-	-	-	-	-	-	-	-	-	-	-	-	-	-	-	-	-	SHV-1
KGVETS-2019-01-902__pl_1	KGVETS-2019-01-902	plasmid	circularized	Animal	Pig	2019	caecal	Colonisation	SL45	R9.4.1 (SQK-LSK-109)	ligation	C1	1119	C1_S423	7	ST485	Klebsiella pneumoniae	189484	3	0	0	-	0	-	0	iuc3	72	-	0	-	0	-	-	-	-	-	-	-	-	-	-	-	-	-	-	-	-	-	SHV-1
KP_NORM_BLD_1032__chr	KP_NORM_BLD_1032	chromosome	circularized	Human	Human Infection	2005	blood	Infection	SL420	R9.4.1 (SQK-LSK-109)	ligation	-	-	-	-	ST420	Klebsiella pneumoniae	5470676	0	0	1	-	0	-	0	-	0	-	0	-	0	-	-	-	-	-	-	-	-	-	-	-	-	-	-	-	-	-	SHV-75
KP_NORM_BLD_1032__pl_1	KP_NORM_BLD_1032	plasmid	circularized	Human	Human Infection	2005	blood	Infection	SL420	R9.4.1 (SQK-LSK-109)	ligation	C1	1119	C1_S424	9	ST420	Klebsiella pneumoniae	204396	0	0	2	-	0	-	0	-	0	-	0	-	0	aadA	-	-	-	-	-	-	-	sul1	-	-	-	-	-	-	-	-	SHV-75
KP_NORM_BLD_1032__pl_2	KP_NORM_BLD_1032	plasmid	circularized	Human	Human Infection	2005	blood	Infection	SL420	R9.4.1 (SQK-LSK-109)	ligation	C1	1119	C1_S437A	61	ST420	Klebsiella pneumoniae	5251	0	0	0	-	0	-	0	-	0	-	0	-	0	-	-	-	-	-	-	-	-	-	-	-	-	-	-	-	-	-	SHV-75
KP_NORM_BLD_1032__pl_3	KP_NORM_BLD_1032	plasmid	circularized	Human	Human Infection	2005	blood	Infection	SL420	R9.4.1 (SQK-LSK-109)	ligation	C1	1119	C1_S439B	116	ST420	Klebsiella pneumoniae	4000	0	0	0	-	0	-	0	-	0	-	0	-	0	-	-	-	-	-	-	-	-	-	-	-	-	-	-	-	-	-	SHV-75
KP_NORM_BLD_1032__pl_4	KP_NORM_BLD_1032	plasmid	circularized	Human	Human Infection	2005	blood	Infection	SL420	R9.4.1 (SQK-LSK-109)	ligation	C29	7	C29_S0	7	ST420	Klebsiella pneumoniae	2495	0	0	0	-	0	-	0	-	0	-	0	-	0	-	-	-	-	-	-	-	-	-	-	-	-	-	-	-	-	-	SHV-75
KP_NORM_BLD_110772__chr	KP_NORM_BLD_110772	chromosome	circularized	Human	Human Infection	2015	blood	Infection	SL846	R9.4.1 (SQK-LSK-109)	ligation	-	-	-	-	ST2459	Klebsiella pneumoniae	5282656	0	0	0	-	0	-	0	-	0	-	0	-	0	-	-	-	-	-	-	-	-	-	-	-	-	-	-	-	-	-	SHV-1
KP_NORM_BLD_110772__pl_1	KP_NORM_BLD_110772	plasmid	circularized	Human	Human Infection	2015	blood	Infection	SL846	R9.4.1 (SQK-LSK-109)	ligation	C1	1119	C1_S234	1	ST2459	Klebsiella pneumoniae	129565	0	0	3	-	0	-	0	-	0	iro5	39	-	0	strA;strB	-	-	-	-	-	-	-	-	tet(B);tetR	-	-	TEM-1D	-	-	-	-	SHV-1
KP_NORM_BLD_110772__pl_2	KP_NORM_BLD_110772	plasmid	circularized	Human	Human Infection	2015	blood	Infection	SL846	R9.4.1 (SQK-LSK-109)	ligation	C1	1119	C1_S437A	61	ST2459	Klebsiella pneumoniae	10206	0	0	1	-	0	-	0	-	0	-	0	-	0	-	-	-	-	-	-	-	-	-	-	-	-	TEM-1D	-	-	-	-	SHV-1
KP_NORM_BLD_111588__chr	KP_NORM_BLD_111588	chromosome	circularized	Human	Human Infection	2015	blood	Infection	SL25	R9.4.1 (SQK-LSK-109)	ligation	-	-	-	-	ST25	Klebsiella pneumoniae	5265303	0	0	0	-	0	-	0	-	0	-	0	-	0	-	-	-	-	-	-	-	-	-	-	-	-	-	-	-	-	-	SHV-11^
KP_NORM_BLD_111588__pl_1	KP_NORM_BLD_111588	plasmid	circularized	Human	Human Infection	2015	blood	Infection	SL25	R9.4.1 (SQK-LSK-109)	ligation	C1	1119	C1_S438D	4	ST25	Klebsiella pneumoniae	181661	0	0	5	-	0	-	0	-	0	-	0	-	0	strA;strB	-	-	-	-	-	-	-	sul2	tet(D)	-	dfrA14	TEM-1D	-	-	-	-	SHV-11^
KP_NORM_BLD_111588__pl_2	KP_NORM_BLD_111588	plasmid	circularized	Human	Human Infection	2015	blood	Infection	SL25	R9.4.1 (SQK-LSK-109)	ligation	C12	7	C12_S0	7	ST25	Klebsiella pneumoniae	2667	0	0	0	-	0	-	0	-	0	-	0	-	0	-	-	-	-	-	-	-	-	-	-	-	-	-	-	-	-	-	SHV-11^
KP_NORM_BLD_111598__chr	KP_NORM_BLD_111598	chromosome	circularized	Human	Human Infection	2015	blood	Infection	SL925	R9.4.1 (SQK-LSK-109)	ligation	-	-	-	-	ST925	Klebsiella variicola subsp. variicola	5426082	0	0	0	-	0	-	0	-	0	-	0	-	0	-	-	-	-	-	-	-	-	-	-	-	-	-	-	-	-	-	LEN-2^
KP_NORM_BLD_111598__pl_1	KP_NORM_BLD_111598	plasmid	circularized	Human	Human Infection	2015	blood	Infection	SL925	R9.4.1 (SQK-LSK-109)	ligation	C1	1119	C1_S160	1	ST925	Klebsiella variicola subsp. variicola	237073	0	0	0	-	0	-	0	-	0	-	0	-	0	-	-	-	-	-	-	-	-	-	-	-	-	-	-	-	-	-	LEN-2^
KP_NORM_BLD_111598__pl_2	KP_NORM_BLD_111598	plasmid	circularized	Human	Human Infection	2015	blood	Infection	SL925	R9.4.1 (SQK-LSK-109)	ligation	C30	4	C30_S1	1	ST925	Klebsiella variicola subsp. variicola	107734	0	0	0	-	0	-	0	-	0	-	0	-	0	-	-	-	-	-	-	-	-	-	-	-	-	-	-	-	-	-	LEN-2^
KP_NORM_BLD_111598__pl_3	KP_NORM_BLD_111598	plasmid	circularized	Human	Human Infection	2015	blood	Infection	SL925	R9.4.1 (SQK-LSK-109)	ligation	C1	1119	C1_S438A	17	ST925	Klebsiella variicola subsp. variicola	5840	0	0	0	-	0	-	0	-	0	-	0	-	0	-	-	-	-	-	-	-	-	-	-	-	-	-	-	-	-	-	LEN-2^
KP_NORM_BLD_112590__chr	KP_NORM_BLD_112590	chromosome	circularized	Human	Human Infection	2015	blood	Infection	SL34	R9.4.1 (SQK-LSK-109)	ligation	-	-	-	-	ST643	Klebsiella pneumoniae	5208626	0	0	0	-	0	-	0	-	0	-	0	-	0	-	-	-	-	-	-	-	-	-	-	-	-	-	-	-	-	-	SHV-26
KP_NORM_BLD_112590__pl_1	KP_NORM_BLD_112590	plasmid	circularized	Human	Human Infection	2015	blood	Infection	SL34	R9.4.1 (SQK-LSK-109)	ligation	C1	1119	C1_S438-5	1	ST643	Klebsiella pneumoniae	235158	0	0	0	-	0	-	0	-	0	-	0	-	0	-	-	-	-	-	-	-	-	-	-	-	-	-	-	-	-	-	SHV-26
KP_NORM_BLD_112596__chr	KP_NORM_BLD_112596	chromosome	circularized	Human	Human Infection	2015	blood	Infection	SL1626	R9.4.1 (SQK-LSK-109)	ligation	-	-	-	-	ST485	Klebsiella pneumoniae	5216146	0	0	1	-	0	-	0	-	0	-	0	-	0	-	-	-	-	-	-	-	-	-	-	-	-	-	SHV-52	-	-	-	-
KP_NORM_BLD_112596__pl_1	KP_NORM_BLD_112596	plasmid	circularized	Human	Human Infection	2015	blood	Infection	SL1626	R9.4.1 (SQK-LSK-109)	ligation	C1	1119	C1_S235	1	ST485	Klebsiella pneumoniae	166371	0	0	0	-	0	-	0	-	0	-	0	-	0	-	-	-	-	-	-	-	-	-	-	-	-	-	-	-	-	-	-
KP_NORM_BLD_112596__pl_2	KP_NORM_BLD_112596	plasmid	circularized	Human	Human Infection	2015	blood	Infection	SL1626	R9.4.1 (SQK-LSK-109)	ligation	C1	1119	C1_S384	2	ST485	Klebsiella pneumoniae	61256	0	0	0	-	0	-	0	-	0	-	0	-	0	-	-	-	-	-	-	-	-	-	-	-	-	-	-	-	-	-	-
KP_NORM_BLD_112596__pl_3	KP_NORM_BLD_112596	plasmid	circularized	Human	Human Infection	2015	blood	Infection	SL1626	R9.4.1 (SQK-LSK-109)	ligation	C1	1119	C1_S439B	116	ST485	Klebsiella pneumoniae	4593	0	0	0	-	0	-	0	-	0	-	0	-	0	-	-	-	-	-	-	-	-	-	-	-	-	-	-	-	-	-	-
KP_NORM_BLD_112603__chr	KP_NORM_BLD_112603	chromosome	circularized	Human	Human Infection	2015	blood	Infection	SL10	R9.4.1 (SQK-LSK-109)	ligation	-	-	-	-	ST10	Klebsiella pneumoniae	5385730	0	0	0	-	0	-	0	-	0	-	0	-	0	-	-	-	-	-	-	-	-	-	-	-	-	-	-	-	-	-	SHV-1^
KP_NORM_BLD_112603__pl_1	KP_NORM_BLD_112603	plasmid	circularized	Human	Human Infection	2015	blood	Infection	SL10	R9.4.1 (SQK-LSK-109)	ligation	C1	1119	C1_S241	1	ST10	Klebsiella pneumoniae	195027	0	0	0	-	0	-	0	-	0	-	0	-	0	-	-	-	-	-	-	-	-	-	-	-	-	-	-	-	-	-	SHV-1^
KP_NORM_BLD_112603__pl_2	KP_NORM_BLD_112603	plasmid	circularized	Human	Human Infection	2015	blood	Infection	SL10	R9.4.1 (SQK-LSK-109)	ligation	C1	1119	C1_S439B	116	ST10	Klebsiella pneumoniae	5763	0	0	0	-	0	-	0	-	0	-	0	-	0	-	-	-	-	-	-	-	-	-	-	-	-	-	-	-	-	-	SHV-1^
KP_NORM_BLD_112904__chr	KP_NORM_BLD_112904	chromosome	circularized	Human	Human Infection	2015	blood	Infection	SL3010	R9.4.1 (SQK-LSK-109)	ligation	-	-	-	-	ST253	Klebsiella pneumoniae	5289121	0	0	1	-	0	-	0	-	0	-	0	-	0	-	-	-	-	-	-	-	-	-	-	-	-	-	-	-	-	-	SHV-36
KP_NORM_BLD_112904__pl_1	KP_NORM_BLD_112904	plasmid	circularized	Human	Human Infection	2015	blood	Infection	SL3010	R9.4.1 (SQK-LSK-109)	ligation	C1	1119	C1_S161	1	ST253	Klebsiella pneumoniae	226998	0	0	0	-	0	-	0	-	0	-	0	-	0	-	-	-	-	-	-	-	-	-	-	-	-	-	-	-	-	-	SHV-36
KP_NORM_BLD_112904__pl_2	KP_NORM_BLD_112904	plasmid	circularized	Human	Human Infection	2015	blood	Infection	SL3010	R9.4.1 (SQK-LSK-109)	ligation	C1	1119	C1_S431	13	ST253	Klebsiella pneumoniae	67243	0	0	0	-	0	-	0	-	0	-	0	-	0	-	-	-	-	-	-	-	-	-	-	-	-	-	-	-	-	-	SHV-36
KP_NORM_BLD_112904__pl_3	KP_NORM_BLD_112904	plasmid	circularized	Human	Human Infection	2015	blood	Infection	SL3010	R9.4.1 (SQK-LSK-109)	ligation	C1	1119	C1_S426	7	ST253	Klebsiella pneumoniae	52926	0	0	0	-	0	-	0	-	0	-	0	-	0	-	-	-	-	-	-	-	-	-	-	-	-	-	-	-	-	-	SHV-36
KP_NORM_BLD_112904__pl_4	KP_NORM_BLD_112904	plasmid	circularized	Human	Human Infection	2015	blood	Infection	SL3010	R9.4.1 (SQK-LSK-109)	ligation	C13	7	C13_S0	7	ST253	Klebsiella pneumoniae	1917	0	0	0	-	0	-	0	-	0	-	0	-	0	-	-	-	-	-	-	-	-	-	-	-	-	-	-	-	-	-	SHV-36
KP_NORM_BLD_112908__chr	KP_NORM_BLD_112908	chromosome	circularized	Human	Human Infection	2015	blood	Infection	SL1630	R9.4.1 (SQK-LSK-109)	ligation	-	-	-	-	ST1630	Klebsiella pneumoniae	5331064	0	0	0	-	0	-	0	-	0	-	0	-	0	-	-	-	-	-	-	-	-	-	-	-	-	-	-	-	-	-	SHV-1^
KP_NORM_BLD_112908__pl_1	KP_NORM_BLD_112908	plasmid	circularized	Human	Human Infection	2015	blood	Infection	SL1630	R9.4.1 (SQK-LSK-109)	ligation	C1	1119	C1_S162	1	ST1630	Klebsiella pneumoniae	142194	0	0	0	-	0	-	0	-	0	-	0	-	0	-	-	-	-	-	-	-	-	-	-	-	-	-	-	-	-	-	SHV-1^
KP_NORM_BLD_112911__chr	KP_NORM_BLD_112911	chromosome	circularized	Human	Human Infection	2015	blood	Infection	SL3937	R9.4.1 (SQK-LSK-109)	ligation	-	-	-	-	ST3937	Klebsiella variicola subsp. variicola	5542550	0	0	0	-	0	-	0	-	0	-	0	-	0	-	-	-	-	-	-	-	-	-	-	-	-	-	-	-	-	-	LEN-13
KP_NORM_BLD_112911__pl_1	KP_NORM_BLD_112911	plasmid	circularized	Human	Human Infection	2015	blood	Infection	SL3937	R9.4.1 (SQK-LSK-109)	ligation	C1	1119	C1_S438G	2	ST3937	Klebsiella variicola subsp. variicola	222371	0	0	0	-	0	-	0	-	0	-	0	-	0	-	-	-	-	-	-	-	-	-	-	-	-	-	-	-	-	-	LEN-13
KP_NORM_BLD_112916__chr	KP_NORM_BLD_112916	chromosome	circularized	Human	Human Infection	2015	blood	Infection	SL33	R9.4.1 (SQK-LSK-109)	ligation	-	-	-	-	ST33	Klebsiella pneumoniae	5308023	0	0	0	-	0	-	0	-	0	-	0	-	0	-	-	-	-	-	-	-	-	-	-	-	-	-	-	-	-	-	SHV-108
KP_NORM_BLD_112916__pl_1	KP_NORM_BLD_112916	plasmid	circularized	Human	Human Infection	2015	blood	Infection	SL33	R9.4.1 (SQK-LSK-109)	ligation	C1	1119	C1_S242	1	ST33	Klebsiella pneumoniae	201018	0	0	0	-	0	-	0	-	0	-	0	-	0	-	-	-	-	-	-	-	-	-	-	-	-	-	-	-	-	-	SHV-108
KP_NORM_BLD_112916__pl_2	KP_NORM_BLD_112916	plasmid	circularized	Human	Human Infection	2015	blood	Infection	SL33	R9.4.1 (SQK-LSK-109)	ligation	C15	2	C15_S0	2	ST33	Klebsiella pneumoniae	4891	0	0	0	-	0	-	0	-	0	-	0	-	0	-	-	-	-	-	-	-	-	-	-	-	-	-	-	-	-	-	SHV-108
KP_NORM_BLD_112916__pl_3	KP_NORM_BLD_112916	plasmid	circularized	Human	Human Infection	2015	blood	Infection	SL33	R9.4.1 (SQK-LSK-109)	ligation	C20	5	C20_S1	5	ST33	Klebsiella pneumoniae	2442	0	0	0	-	0	-	0	-	0	-	0	-	0	-	-	-	-	-	-	-	-	-	-	-	-	-	-	-	-	-	SHV-108
KP_NORM_BLD_112922__chr	KP_NORM_BLD_112922	chromosome	circularized	Human	Human Infection	2015	blood	Infection	SL34	R9.4.1 (SQK-LSK-109)	ligation	-	-	-	-	ST643	Klebsiella pneumoniae	5191172	0	0	0	-	0	-	0	-	0	-	0	-	0	-	-	-	-	-	-	-	-	-	-	-	-	-	-	-	-	-	SHV-26
KP_NORM_BLD_112922__pl_1	KP_NORM_BLD_112922	plasmid	circularized	Human	Human Infection	2015	blood	Infection	SL34	R9.4.1 (SQK-LSK-109)	ligation	C1	1119	C1_S437-2	1	ST643	Klebsiella pneumoniae	252094	0	0	0	-	0	-	0	-	0	-	0	-	0	-	-	-	-	-	-	-	-	-	-	-	-	-	-	-	-	-	SHV-26
KP_NORM_BLD_112922__pl_2	KP_NORM_BLD_112922	plasmid	circularized	Human	Human Infection	2015	blood	Infection	SL34	R9.4.1 (SQK-LSK-109)	ligation	C19	16	C19_S9	2	ST643	Klebsiella pneumoniae	115262	0	0	0	-	0	-	0	-	0	-	0	-	0	-	-	-	-	-	-	-	-	-	-	-	-	-	-	-	-	-	SHV-26
KP_NORM_BLD_112922__pl_3	KP_NORM_BLD_112922	plasmid	circularized	Human	Human Infection	2015	blood	Infection	SL34	R9.4.1 (SQK-LSK-109)	ligation	C1	1119	C1_S410	3	ST643	Klebsiella pneumoniae	69297	0	0	0	-	0	-	0	-	0	-	0	-	0	-	-	-	-	-	-	-	-	-	-	-	-	-	-	-	-	-	SHV-26
KP_NORM_BLD_112922__pl_4	KP_NORM_BLD_112922	plasmid	circularized	Human	Human Infection	2015	blood	Infection	SL34	R9.4.1 (SQK-LSK-109)	ligation	C31	2	C31_S0	2	ST643	Klebsiella pneumoniae	14959	0	0	0	-	0	-	0	-	0	-	0	-	0	-	-	-	-	-	-	-	-	-	-	-	-	-	-	-	-	-	SHV-26
KP_NORM_BLD_112922__pl_5	KP_NORM_BLD_112922	plasmid	circularized	Human	Human Infection	2015	blood	Infection	SL34	R9.4.1 (SQK-LSK-109)	ligation	C1	1119	C1_S440A	95	ST643	Klebsiella pneumoniae	3549	0	0	0	-	0	-	0	-	0	-	0	-	0	-	-	-	-	-	-	-	-	-	-	-	-	-	-	-	-	-	SHV-26
KP_NORM_BLD_112925__chr	KP_NORM_BLD_112925	chromosome	circularized	Human	Human Infection	2015	blood	Infection	SL180	R9.4.1 (SQK-LSK-109)	ligation	-	-	-	-	ST180	Klebsiella pneumoniae	5296984	0	0	0	-	0	-	0	-	0	-	0	-	0	-	-	-	-	-	-	-	-	-	-	-	-	-	-	-	-	-	SHV-28^
KP_NORM_BLD_112925__pl_1	KP_NORM_BLD_112925	plasmid	circularized	Human	Human Infection	2015	blood	Infection	SL180	R9.4.1 (SQK-LSK-109)	ligation	C1	1119	C1_S324	1	ST180	Klebsiella pneumoniae	126907	0	0	0	-	0	-	0	-	0	-	0	-	0	-	-	-	-	-	-	-	-	-	-	-	-	-	-	-	-	-	SHV-28^
KP_NORM_BLD_113315__chr	KP_NORM_BLD_113315	chromosome	circularized	Human	Human Infection	2015	blood	Infection	SL23	R9.4.1 (SQK-LSK-109)	ligation	-	-	-	-	ST23-1LV	Klebsiella pneumoniae	5471840	2	0	0	ybt1;ICEKp10	47	clb2	29	-	0	-	0	-	0	-	-	-	-	-	-	-	-	-	-	-	-	-	-	-	-	-	SHV-11^
KP_NORM_BLD_113315__pl_1	KP_NORM_BLD_113315	plasmid	circularized	Human	Human Infection	2015	blood	Infection	SL23	R9.4.1 (SQK-LSK-109)	ligation	C1	1119	C1_S418	4	ST23-1LV	Klebsiella pneumoniae	223815	3	0	0	-	0	-	0	iuc1	1	iro1	2	rmp1;KpVP-1	26	-	-	-	-	-	-	-	-	-	-	-	-	-	-	-	-	-	SHV-11^
KP_NORM_BLD_113315__pl_2	KP_NORM_BLD_113315	plasmid	circularized	Human	Human Infection	2015	blood	Infection	SL23	R9.4.1 (SQK-LSK-109)	ligation	C1	1119	C1_S440A	95	ST23-1LV	Klebsiella pneumoniae	4437	0	0	0	-	0	-	0	-	0	-	0	-	0	-	-	-	-	-	-	-	-	-	-	-	-	-	-	-	-	-	SHV-11^
KP_NORM_BLD_113321__chr	KP_NORM_BLD_113321	chromosome	circularized	Human	Human Infection	2015	blood	Infection	SL17	R9.4.1 (SQK-LSK-109)	ligation	-	-	-	-	ST20	Klebsiella pneumoniae	5246005	0	0	0	-	0	-	0	-	0	-	0	-	0	-	-	-	-	-	-	-	-	-	-	-	-	-	-	-	-	-	SHV-187
KP_NORM_BLD_113321__pl_1	KP_NORM_BLD_113321	plasmid	circularized	Human	Human Infection	2015	blood	Infection	SL17	R9.4.1 (SQK-LSK-109)	ligation	C1	1119	C1_S400	2	ST20	Klebsiella pneumoniae	187834	0	0	0	-	0	-	0	-	0	-	0	-	0	-	-	-	-	-	-	-	-	-	-	-	-	-	-	-	-	-	SHV-187
KP_NORM_BLD_113768__chr	KP_NORM_BLD_113768	chromosome	circularized	Human	Human Infection	2015	blood	Infection	SL363	R9.4.1 (SQK-LSK-109)	ligation	-	-	-	-	ST363	Klebsiella variicola subsp. variicola	5631658	0	0	0	-	0	-	0	-	0	-	0	-	0	-	-	-	-	-	-	-	-	-	-	-	-	-	-	-	-	-	LEN-13
KP_NORM_BLD_113768__pl_1	KP_NORM_BLD_113768	plasmid	circularized	Human	Human Infection	2015	blood	Infection	SL363	R9.4.1 (SQK-LSK-109)	ligation	C1	1119	C1_S408	3	ST363	Klebsiella variicola subsp. variicola	161254	0	0	0	-	0	-	0	-	0	-	0	-	0	-	-	-	-	-	-	-	-	-	-	-	-	-	-	-	-	-	LEN-13
KP_NORM_BLD_113768__pl_2	KP_NORM_BLD_113768	plasmid	circularized	Human	Human Infection	2015	blood	Infection	SL363	R9.4.1 (SQK-LSK-109)	ligation	C1	1119	C1_S12	1	ST363	Klebsiella variicola subsp. variicola	108001	0	0	0	-	0	-	0	-	0	-	0	-	0	-	-	-	-	-	-	-	-	-	-	-	-	-	-	-	-	-	LEN-13
KP_NORM_BLD_113768__pl_3	KP_NORM_BLD_113768	plasmid	circularized	Human	Human Infection	2015	blood	Infection	SL363	R9.4.1 (SQK-LSK-109)	ligation	C1	1119	C1_S49	1	ST363	Klebsiella variicola subsp. variicola	103974	0	0	0	-	0	-	0	-	0	-	0	-	0	-	-	-	-	-	-	-	-	-	-	-	-	-	-	-	-	-	LEN-13
KP_NORM_BLD_113768__pl_4	KP_NORM_BLD_113768	plasmid	circularized	Human	Human Infection	2015	blood	Infection	SL363	R9.4.1 (SQK-LSK-109)	ligation	C32	2	C32_S0	1	ST363	Klebsiella variicola subsp. variicola	71669	0	0	0	-	0	-	0	-	0	-	0	-	0	-	-	-	-	-	-	-	-	-	-	-	-	-	-	-	-	-	LEN-13
KP_NORM_BLD_113888__chr	KP_NORM_BLD_113888	chromosome	circularized	Human	Human Infection	2015	blood	Infection	SL37	R9.4.1 (SQK-LSK-109)	ligation	-	-	-	-	ST37	Klebsiella pneumoniae	5393244	0	0	0	-	0	-	0	-	0	-	0	-	0	-	-	-	-	-	-	-	-	-	-	-	-	-	-	-	-	-	SHV-11^
KP_NORM_BLD_113888__pl_1	KP_NORM_BLD_113888	plasmid	circularized	Human	Human Infection	2015	blood	Infection	SL37	R9.4.1 (SQK-LSK-109)	ligation	C1	1119	C1_S414	4	ST37	Klebsiella pneumoniae	111046	0	0	0	-	0	-	0	-	0	-	0	-	0	-	-	-	-	-	-	-	-	-	-	-	-	-	-	-	-	-	SHV-11^
KP_NORM_BLD_113888__pl_2	KP_NORM_BLD_113888	plasmid	circularized	Human	Human Infection	2015	blood	Infection	SL37	R9.4.1 (SQK-LSK-109)	ligation	C1	1119	C1_S290	1	ST37	Klebsiella pneumoniae	46272	0	0	0	-	0	-	0	-	0	-	0	-	0	-	-	-	-	-	-	-	-	-	-	-	-	-	-	-	-	-	SHV-11^
KP_NORM_BLD_113888__pl_3	KP_NORM_BLD_113888	plasmid	circularized	Human	Human Infection	2015	blood	Infection	SL37	R9.4.1 (SQK-LSK-109)	ligation	C1	1119	C1_S437A	61	ST37	Klebsiella pneumoniae	3223	0	0	0	-	0	-	0	-	0	-	0	-	0	-	-	-	-	-	-	-	-	-	-	-	-	-	-	-	-	-	SHV-11^
KP_NORM_BLD_113888__pl_4	KP_NORM_BLD_113888	plasmid	circularized	Human	Human Infection	2015	blood	Infection	SL37	R9.4.1 (SQK-LSK-109)	ligation	C1	1119	C1_S439B	116	ST37	Klebsiella pneumoniae	2789	0	0	0	-	0	-	0	-	0	-	0	-	0	-	-	-	-	-	-	-	-	-	-	-	-	-	-	-	-	-	SHV-11^
KP_NORM_BLD_113888__pl_5	KP_NORM_BLD_113888	plasmid	circularized	Human	Human Infection	2015	blood	Infection	SL37	R9.4.1 (SQK-LSK-109)	ligation	C14	2	C14_S0	2	ST37	Klebsiella pneumoniae	2670	0	0	0	-	0	-	0	-	0	-	0	-	0	-	-	-	-	-	-	-	-	-	-	-	-	-	-	-	-	-	SHV-11^
KP_NORM_BLD_113888__pl_6	KP_NORM_BLD_113888	plasmid	circularized	Human	Human Infection	2015	blood	Infection	SL37	R9.4.1 (SQK-LSK-109)	ligation	C60	1	C60_S0	1	ST37	Klebsiella pneumoniae	1488	0	0	0	-	0	-	0	-	0	-	0	-	0	-	-	-	-	-	-	-	-	-	-	-	-	-	-	-	-	-	SHV-11^
KP_NORM_BLD_114309__chr	KP_NORM_BLD_114309	chromosome	circularized	Human	Human Infection	2015	blood	Infection	SL596	R9.4.1 (SQK-LSK-109)	ligation	-	-	-	-	ST596	Klebsiella variicola subsp. variicola	5499779	0	0	0	-	0	-	0	-	0	-	0	-	0	-	-	-	-	-	-	-	-	-	-	-	-	-	-	-	-	-	LEN-16^
KP_NORM_BLD_114309__pl_1	KP_NORM_BLD_114309	plasmid	circularized	Human	Human Infection	2015	blood	Infection	SL596	R9.4.1 (SQK-LSK-109)	ligation	C1	1119	C1_S50	1	ST596	Klebsiella variicola subsp. variicola	88308	0	0	0	-	0	-	0	-	0	-	0	-	0	-	-	-	-	-	-	-	-	-	-	-	-	-	-	-	-	-	LEN-16^
KP_NORM_BLD_114453__chr	KP_NORM_BLD_114453	chromosome	circularized	Human	Human Infection	2015	blood	Infection	SL3235	R9.4.1 (SQK-LSK-109)	ligation	-	-	-	-	ST1845	Klebsiella variicola subsp. variicola	5479692	0	0	0	-	0	-	0	-	0	-	0	-	0	-	-	-	-	-	-	-	-	-	-	-	-	-	-	-	-	-	LEN-16^
KP_NORM_BLD_114453__pl_1	KP_NORM_BLD_114453	plasmid	circularized	Human	Human Infection	2015	blood	Infection	SL3235	R9.4.1 (SQK-LSK-109)	ligation	C1	1119	C1_S385	2	ST1845	Klebsiella variicola subsp. variicola	189360	0	0	0	-	0	-	0	-	0	-	0	-	0	-	-	-	-	-	-	-	-	-	-	-	-	-	-	-	-	-	LEN-16^
KP_NORM_BLD_114458__chr	KP_NORM_BLD_114458	chromosome	circularized	Human	Human Infection	2015	blood	Infection	SL15	R9.4.1 (SQK-LSK-109)	ligation	-	-	-	-	ST15	Klebsiella pneumoniae	5330791	1	0	1	ybt10;ICEKp4	381	-	0	-	0	-	0	-	0	-	-	-	-	-	-	-	-	-	-	-	-	-	-	-	-	-	SHV-28^
KP_NORM_BLD_114458__pl_1	KP_NORM_BLD_114458	plasmid	circularized	Human	Human Infection	2015	blood	Infection	SL15	R9.4.1 (SQK-LSK-109)	ligation	C1	1119	C1_S438B	11	ST15	Klebsiella pneumoniae	191396	0	0	1	-	0	-	0	-	0	-	0	-	0	aph3-Ia	-	-	-	-	-	-	-	-	-	-	-	-	-	-	-	-	SHV-28^
KP_NORM_BLD_114458__pl_2	KP_NORM_BLD_114458	plasmid	circularized	Human	Human Infection	2015	blood	Infection	SL15	R9.4.1 (SQK-LSK-109)	ligation	C1	1119	C1_S331	1	ST15	Klebsiella pneumoniae	61116	0	0	7	-	0	-	0	-	0	-	0	-	0	aac(3)-IId;aadA5;strA;strB	-	-	-	-	mphA	catII.2	-	sul1;sul2	tet(A)	-	dfrA17	TEM-1D	-	-	-	-	SHV-28^
KP_NORM_BLD_114458__pl_3	KP_NORM_BLD_114458	plasmid	circularized	Human	Human Infection	2015	blood	Infection	SL15	R9.4.1 (SQK-LSK-109)	ligation	C33	8	C33_S0	8	ST15	Klebsiella pneumoniae	2058	0	0	0	-	0	-	0	-	0	-	0	-	0	-	-	-	-	-	-	-	-	-	-	-	-	-	-	-	-	-	SHV-28^
KP_NORM_BLD_114473__chr	KP_NORM_BLD_114473	chromosome	circularized	Human	Human Infection	2015	blood	Infection	SL526	R9.4.1 (SQK-LSK-109)	ligation	-	-	-	-	ST338	Klebsiella quasipneumoniae subsp. quasipneumoniae	5187487	0	0	0	-	0	-	0	-	0	-	0	-	0	-	-	-	-	-	-	-	-	-	-	-	-	-	-	-	-	-	OKP-A-11*?
KP_NORM_BLD_114473__pl_1	KP_NORM_BLD_114473	plasmid	circularized	Human	Human Infection	2015	blood	Infection	SL526	R9.4.1 (SQK-LSK-109)	ligation	C1	1119	C1_S337	1	ST338	Klebsiella quasipneumoniae subsp. quasipneumoniae	292610	0	0	0	-	0	-	0	-	0	-	0	-	0	-	-	-	-	-	-	-	-	-	-	-	-	-	-	-	-	-	OKP-A-11*?
KP_NORM_BLD_114473__pl_10	KP_NORM_BLD_114473	plasmid	circularized	Human	Human Infection	2015	blood	Infection	SL526	R9.4.1 (SQK-LSK-109)	ligation	C18	3	C18_S0	3	ST338	Klebsiella quasipneumoniae subsp. quasipneumoniae	1240	0	0	0	-	0	-	0	-	0	-	0	-	0	-	-	-	-	-	-	-	-	-	-	-	-	-	-	-	-	-	OKP-A-11*?
KP_NORM_BLD_114473__pl_2	KP_NORM_BLD_114473	plasmid	circularized	Human	Human Infection	2015	blood	Infection	SL526	R9.4.1 (SQK-LSK-109)	ligation	C1	1119	C1_S369	2	ST338	Klebsiella quasipneumoniae subsp. quasipneumoniae	132080	0	0	0	-	0	-	0	-	0	-	0	-	0	-	-	-	-	-	-	-	-	-	-	-	-	-	-	-	-	-	OKP-A-11*?
KP_NORM_BLD_114473__pl_3	KP_NORM_BLD_114473	plasmid	circularized	Human	Human Infection	2015	blood	Infection	SL526	R9.4.1 (SQK-LSK-109)	ligation	C1	1119	C1_S282	1	ST338	Klebsiella quasipneumoniae subsp. quasipneumoniae	34466	0	0	0	-	0	-	0	-	0	-	0	-	0	-	-	-	-	-	-	-	-	-	-	-	-	-	-	-	-	-	OKP-A-11*?
KP_NORM_BLD_114473__pl_4	KP_NORM_BLD_114473	plasmid	circularized	Human	Human Infection	2015	blood	Infection	SL526	R9.4.1 (SQK-LSK-109)	ligation	C34	2	C34_S0	2	ST338	Klebsiella quasipneumoniae subsp. quasipneumoniae	8618	0	0	0	-	0	-	0	-	0	-	0	-	0	-	-	-	-	-	-	-	-	-	-	-	-	-	-	-	-	-	OKP-A-11*?
KP_NORM_BLD_114473__pl_5	KP_NORM_BLD_114473	plasmid	circularized	Human	Human Infection	2015	blood	Infection	SL526	R9.4.1 (SQK-LSK-109)	ligation	C35	2	C35_S0	2	ST338	Klebsiella quasipneumoniae subsp. quasipneumoniae	4605	0	0	0	-	0	-	0	-	0	-	0	-	0	-	-	-	-	-	-	-	-	-	-	-	-	-	-	-	-	-	OKP-A-11*?
KP_NORM_BLD_114473__pl_6	KP_NORM_BLD_114473	plasmid	circularized	Human	Human Infection	2015	blood	Infection	SL526	R9.4.1 (SQK-LSK-109)	ligation	C1	1119	C1_S437A	61	ST338	Klebsiella quasipneumoniae subsp. quasipneumoniae	3980	0	0	0	-	0	-	0	-	0	-	0	-	0	-	-	-	-	-	-	-	-	-	-	-	-	-	-	-	-	-	OKP-A-11*?
KP_NORM_BLD_114473__pl_7	KP_NORM_BLD_114473	plasmid	circularized	Human	Human Infection	2015	blood	Infection	SL526	R9.4.1 (SQK-LSK-109)	ligation	C1	1119	C1_S440A	95	ST338	Klebsiella quasipneumoniae subsp. quasipneumoniae	3904	0	0	0	-	0	-	0	-	0	-	0	-	0	-	-	-	-	-	-	-	-	-	-	-	-	-	-	-	-	-	OKP-A-11*?
KP_NORM_BLD_114473__pl_8	KP_NORM_BLD_114473	plasmid	circularized	Human	Human Infection	2015	blood	Infection	SL526	R9.4.1 (SQK-LSK-109)	ligation	C1	1119	C1_S437A	61	ST338	Klebsiella quasipneumoniae subsp. quasipneumoniae	3645	0	0	0	-	0	-	0	-	0	-	0	-	0	-	-	-	-	-	-	-	-	-	-	-	-	-	-	-	-	-	OKP-A-11*?
KP_NORM_BLD_114473__pl_9	KP_NORM_BLD_114473	plasmid	circularized	Human	Human Infection	2015	blood	Infection	SL526	R9.4.1 (SQK-LSK-109)	ligation	C20	5	C20_S1	5	ST338	Klebsiella quasipneumoniae subsp. quasipneumoniae	2693	0	0	0	-	0	-	0	-	0	-	0	-	0	-	-	-	-	-	-	-	-	-	-	-	-	-	-	-	-	-	OKP-A-11*?
KP_NORM_BLD_114482__chr	KP_NORM_BLD_114482	chromosome	circularized	Human	Human Infection	2015	blood	Infection	SL11198	R9.4.1 (SQK-LSK-109)	ligation	-	-	-	-	ST475	Klebsiella variicola subsp. variicola	5478915	0	0	0	-	0	-	0	-	0	-	0	-	0	-	-	-	-	-	-	-	-	-	-	-	-	-	-	-	-	-	LEN-2^
KP_NORM_BLD_114487__chr	KP_NORM_BLD_114487	chromosome	circularized	Human	Human Infection	2015	blood	Infection	SL101	R10.4.1 (SQK-RBK114-24)	rapid	-	-	-	-	ST101	Klebsiella pneumoniae	5308597	0	0	0	-	0	-	0	-	0	-	0	-	0	-	-	-	-	-	-	-	-	-	-	-	-	-	-	-	-	-	SHV-1^
KP_NORM_BLD_114487__pl_1	KP_NORM_BLD_114487	plasmid	circularized	Human	Human Infection	2015	blood	Infection	SL101	R10.4.1 (SQK-RBK114-24)	rapid	C1	1119	C1_S163	1	ST101	Klebsiella pneumoniae	227936	0	0	1	-	0	-	0	-	0	-	0	-	0	-	-	-	-	-	-	-	-	-	tet(A)	-	-	-	-	-	-	-	SHV-1^
KP_NORM_BLD_114603__chr	KP_NORM_BLD_114603	chromosome	circularized	Human	Human Infection	2015	blood	Infection	SL34	R9.4.1 (SQK-LSK-109)	ligation	-	-	-	-	ST592	Klebsiella pneumoniae	5073267	0	0	0	-	0	-	0	-	0	-	0	-	0	-	-	-	-	-	-	-	-	-	-	-	-	-	-	-	-	-	SHV-26
KP_NORM_BLD_114603__pl_1	KP_NORM_BLD_114603	plasmid	circularized	Human	Human Infection	2015	blood	Infection	SL34	R9.4.1 (SQK-LSK-109)	ligation	C1	1119	C1_S318	1	ST592	Klebsiella pneumoniae	201749	3	0	0	-	0	-	0	iuc1	75	iro1	40	rmp1;KpVP-1	26	-	-	-	-	-	-	-	-	-	-	-	-	-	-	-	-	-	SHV-26
KP_NORM_BLD_115332__chr	KP_NORM_BLD_115332	chromosome	circularized	Human	Human Infection	2015	blood	Infection	SL37	R9.4.1 (SQK-LSK-109)	ligation	-	-	-	-	ST37	Klebsiella pneumoniae	5322010	0	0	0	-	0	-	0	-	0	-	0	-	0	-	-	-	-	-	-	-	-	-	-	-	-	-	-	-	-	-	SHV-11^
KP_NORM_BLD_115351__chr	KP_NORM_BLD_115351	chromosome	circularized	Human	Human Infection	2015	blood	Infection	SL17	R10.4.1 (SQK-LSK-109)	ligation	-	-	-	-	ST20	Klebsiella pneumoniae	5361093	0	0	0	-	0	-	0	-	0	-	0	-	0	-	-	-	-	-	-	-	-	-	-	-	-	-	-	-	-	-	SHV-187
KP_NORM_BLD_115351__pl_1	KP_NORM_BLD_115351	plasmid	circularized	Human	Human Infection	2015	blood	Infection	SL17	R10.4.1 (SQK-LSK-109)	ligation	C1	1119	C1_S400	2	ST20	Klebsiella pneumoniae	164385	0	0	0	-	0	-	0	-	0	-	0	-	0	-	-	-	-	-	-	-	-	-	-	-	-	-	-	-	-	-	SHV-187
KP_NORM_BLD_115351__pl_2	KP_NORM_BLD_115351	plasmid	circularized	Human	Human Infection	2015	blood	Infection	SL17	R10.4.1 (SQK-LSK-109)	ligation	C1	1119	C1_S51	1	ST20	Klebsiella pneumoniae	110661	0	0	0	-	0	-	0	-	0	-	0	-	0	-	-	-	-	-	-	-	-	-	-	-	-	-	-	-	-	-	SHV-187
KP_NORM_BLD_115369__chr	KP_NORM_BLD_115369	chromosome	circularized	Human	Human Infection	2015	blood	Infection	SL37	R9.4.1 (SQK-LSK-109)	ligation	-	-	-	-	ST37	Klebsiella pneumoniae	5257765	0	0	0	-	0	-	0	-	0	-	0	-	0	-	-	-	-	-	-	-	-	-	-	-	-	-	-	-	-	-	SHV-11^
KP_NORM_BLD_115369__pl_1	KP_NORM_BLD_115369	plasmid	circularized	Human	Human Infection	2015	blood	Infection	SL37	R9.4.1 (SQK-LSK-109)	ligation	C1	1119	C1_S438-6	1	ST37	Klebsiella pneumoniae	145826	0	0	0	-	0	-	0	-	0	-	0	-	0	-	-	-	-	-	-	-	-	-	-	-	-	-	-	-	-	-	SHV-11^
KP_NORM_BLD_115369__pl_2	KP_NORM_BLD_115369	plasmid	circularized	Human	Human Infection	2015	blood	Infection	SL37	R9.4.1 (SQK-LSK-109)	ligation	C1	1119	C1_S314	1	ST37	Klebsiella pneumoniae	44253	0	0	4	-	0	-	0	-	0	-	0	-	0	aadA2;strA;strB	-	-	qnrS1	-	-	-	-	sul1;sul2	-	-	dfrA12	-	-	-	-	-	SHV-11^
KP_NORM_BLD_115706__chr	KP_NORM_BLD_115706	chromosome	circularized	Human	Human Infection	2015	blood	Infection	SL641	R9.4.1 (SQK-LSK-109)	ligation	-	-	-	-	ST641	Klebsiella variicola subsp. variicola	5523301	0	0	0	-	0	-	0	-	0	-	0	-	0	-	-	-	-	-	-	-	-	-	-	-	-	-	-	-	-	-	LEN-16
KP_NORM_BLD_115706__pl_1	KP_NORM_BLD_115706	plasmid	circularized	Human	Human Infection	2015	blood	Infection	SL641	R9.4.1 (SQK-LSK-109)	ligation	C1	1119	C1_S264	1	ST641	Klebsiella variicola subsp. variicola	107633	0	0	0	-	0	-	0	-	0	-	0	-	0	-	-	-	-	-	-	-	-	-	-	-	-	-	-	-	-	-	LEN-16
KP_NORM_BLD_115706__pl_2	KP_NORM_BLD_115706	plasmid	circularized	Human	Human Infection	2015	blood	Infection	SL641	R9.4.1 (SQK-LSK-109)	ligation	C1	1119	C1_S431	13	ST641	Klebsiella variicola subsp. variicola	66063	0	0	0	-	0	-	0	-	0	-	0	-	0	-	-	-	-	-	-	-	-	-	-	-	-	-	-	-	-	-	LEN-16
KP_NORM_BLD_115706__pl_3	KP_NORM_BLD_115706	plasmid	circularized	Human	Human Infection	2015	blood	Infection	SL641	R9.4.1 (SQK-LSK-109)	ligation	C1	1119	C1_S425	7	ST641	Klebsiella variicola subsp. variicola	5893	0	0	0	-	0	-	0	-	0	-	0	-	0	-	-	-	-	-	-	-	-	-	-	-	-	-	-	-	-	-	LEN-16
KP_NORM_BLD_115796__chr	KP_NORM_BLD_115796	chromosome	circularized	Human	Human Infection	2015	blood	Infection	SL11174	R9.4.1 (SQK-LSK-109)	ligation	-	-	-	-	ST4024	Klebsiella pneumoniae	5219081	0	0	0	-	0	-	0	-	0	-	0	-	0	-	-	-	-	-	-	-	-	-	-	-	-	-	-	-	-	-	SHV-77^
KP_NORM_BLD_115796__pl_1	KP_NORM_BLD_115796	plasmid	circularized	Human	Human Infection	2015	blood	Infection	SL11174	R9.4.1 (SQK-LSK-109)	ligation	C1	1119	C1_S438-7	1	ST4024	Klebsiella pneumoniae	242182	0	0	0	-	0	-	0	-	0	-	0	-	0	-	-	-	-	-	-	-	-	-	-	-	-	-	-	-	-	-	SHV-77^
KP_NORM_BLD_115796__pl_2	KP_NORM_BLD_115796	plasmid	circularized	Human	Human Infection	2015	blood	Infection	SL11174	R9.4.1 (SQK-LSK-109)	ligation	C61	1	C61_S0	1	ST4024	Klebsiella pneumoniae	3711	0	0	0	-	0	-	0	-	0	-	0	-	0	-	-	-	-	-	-	-	-	-	-	-	-	-	-	-	-	-	SHV-77^
KP_NORM_BLD_115796__pl_3	KP_NORM_BLD_115796	plasmid	circularized	Human	Human Infection	2015	blood	Infection	SL11174	R9.4.1 (SQK-LSK-109)	ligation	C20	5	C20_S1	5	ST4024	Klebsiella pneumoniae	2046	0	0	0	-	0	-	0	-	0	-	0	-	0	-	-	-	-	-	-	-	-	-	-	-	-	-	-	-	-	-	SHV-77^
KP_NORM_BLD_116239__chr	KP_NORM_BLD_116239	chromosome	circularized	Human	Human Infection	2015	blood	Infection	SL37	R9.4.1 (SQK-LSK-109)	ligation	-	-	-	-	ST37	Klebsiella pneumoniae	5315962	0	0	0	-	0	-	0	-	0	-	0	-	0	-	-	-	-	-	-	-	-	-	-	-	-	-	-	-	-	-	SHV-11^
KP_NORM_BLD_116241__chr	KP_NORM_BLD_116241	chromosome	circularized	Human	Human Infection	2015	blood	Infection	SL11502	R9.4.1 (SQK-LSK-109)	ligation	-	-	-	-	ST4252	Klebsiella pneumoniae	5334129	0	0	0	-	0	-	0	-	0	-	0	-	0	-	-	-	-	-	-	-	-	-	-	-	-	-	-	-	-	-	SHV-11^
KP_NORM_BLD_116378__chr	KP_NORM_BLD_116378	chromosome	circularized	Human	Human Infection	2015	blood	Infection	SL11152	R9.4.1 (SQK-LSK-109)	ligation	-	-	-	-	ST4283	Klebsiella pneumoniae	5215640	0	0	0	-	0	-	0	-	0	-	0	-	0	-	-	-	-	-	-	-	-	-	-	-	-	-	-	-	-	-	SHV-32
KP_NORM_BLD_116392__chr	KP_NORM_BLD_116392	chromosome	circularized	Human	Human Infection	2015	blood	Infection	SL147	R10.4.1 (SQK-LSK-109)	ligation	-	-	-	-	ST273	Klebsiella pneumoniae	5206636	0	0	1	-	0	-	0	-	0	-	0	-	0	-	-	-	-	-	-	-	-	-	-	-	-	-	-	-	-	-	SHV-11^
KP_NORM_BLD_116392__pl_1	KP_NORM_BLD_116392	plasmid	circularized	Human	Human Infection	2015	blood	Infection	SL147	R10.4.1 (SQK-LSK-109)	ligation	C1	1119	C1_S391	2	ST273	Klebsiella pneumoniae	46204	0	0	3	-	0	-	0	-	0	-	0	-	0	-	-	-	-	-	-	-	-	sul1	tet(A)	-	dfrA25	-	-	-	-	-	SHV-11^
KP_NORM_BLD_116392__pl_2	KP_NORM_BLD_116392	plasmid	circularized	Human	Human Infection	2015	blood	Infection	SL147	R10.4.1 (SQK-LSK-109)	ligation	C1	1119	C1_S439B	116	ST273	Klebsiella pneumoniae	4167	0	0	0	-	0	-	0	-	0	-	0	-	0	-	-	-	-	-	-	-	-	-	-	-	-	-	-	-	-	-	SHV-11^
KP_NORM_BLD_116566__chr	KP_NORM_BLD_116566	chromosome	circularized	Human	Human Infection	2015	blood	Infection	SL10833	R9.4.1 (SQK-LSK-109)	ligation	-	-	-	-	ST1114	Klebsiella pneumoniae	5344919	0	0	0	-	0	-	0	-	0	-	0	-	0	-	-	-	-	-	-	-	-	-	-	-	-	-	-	-	-	-	SHV-11^
KP_NORM_BLD_116566__pl_1	KP_NORM_BLD_116566	plasmid	circularized	Human	Human Infection	2015	blood	Infection	SL10833	R9.4.1 (SQK-LSK-109)	ligation	C1	1119	C1_S164	1	ST1114	Klebsiella pneumoniae	225738	0	0	2	-	0	-	0	-	0	-	0	-	0	strA;strB	-	-	-	-	-	-	-	-	tet(B);tetR	-	-	-	-	-	-	-	SHV-11^
KP_NORM_BLD_116570__chr	KP_NORM_BLD_116570	chromosome	circularized	Human	Human Infection	2015	blood	Infection	SL1373	R9.4.1 (SQK-LSK-109)	ligation	-	-	-	-	ST1664	Klebsiella pneumoniae	5172703	0	0	0	-	0	-	0	-	0	-	0	-	0	-	-	-	-	-	-	-	-	-	-	-	-	-	-	-	-	-	SHV-61^
KP_NORM_BLD_117477__chr	KP_NORM_BLD_117477	chromosome	circularized	Human	Human Infection	2015	blood	Infection	SL661	R9.4.1 (SQK-LSK-109)	ligation	-	-	-	-	ST661	Klebsiella pneumoniae	5219512	0	0	0	-	0	-	0	-	0	-	0	-	0	-	-	-	-	-	-	-	-	-	-	-	-	-	-	-	-	-	SHV-27
KP_NORM_BLD_117477__pl_1	KP_NORM_BLD_117477	plasmid	circularized	Human	Human Infection	2015	blood	Infection	SL661	R9.4.1 (SQK-LSK-109)	ligation	C1	1119	C1_S165	1	ST661	Klebsiella pneumoniae	163351	0	0	0	-	0	-	0	-	0	-	0	-	0	-	-	-	-	-	-	-	-	-	-	-	-	-	-	-	-	-	SHV-27
KP_NORM_BLD_12850__chr	KP_NORM_BLD_12850	chromosome	circularized	Human	Human Infection	2001	blood	Infection	SL37	R10.4.1 (SQK-LSK-109)	ligation	-	-	-	-	ST37	Klebsiella pneumoniae	5380178	0	0	0	-	0	-	0	-	0	-	0	-	0	-	-	-	-	-	-	-	-	-	-	-	-	-	-	-	-	-	SHV-11^
KP_NORM_BLD_12934__chr	KP_NORM_BLD_12934	chromosome	circularized	Human	Human Infection	2001	blood	Infection	SL1875	R9.4.1 (SQK-LSK-109)	ligation	-	-	-	-	ST360	Klebsiella variicola subsp. variicola	5465346	0	0	0	-	0	-	0	-	0	-	0	-	0	-	-	-	-	-	-	-	-	-	-	-	-	-	-	-	-	-	LEN-30
KP_NORM_BLD_12934__pl_1	KP_NORM_BLD_12934	plasmid	circularized	Human	Human Infection	2001	blood	Infection	SL1875	R9.4.1 (SQK-LSK-109)	ligation	C1	1119	C1_S166	1	ST360	Klebsiella variicola subsp. variicola	161044	0	0	0	-	0	-	0	-	0	-	0	-	0	-	-	-	-	-	-	-	-	-	-	-	-	-	-	-	-	-	LEN-30
KP_NORM_BLD_13123__chr	KP_NORM_BLD_13123	chromosome	circularized	Human	Human Infection	2001	blood	Infection	SL188	R9.4.1 (SQK-LSK-109)	ligation	-	-	-	-	ST188	Klebsiella pneumoniae	5302499	0	0	0	-	0	-	0	-	0	-	0	-	0	-	-	-	-	-	-	-	-	-	-	-	-	-	-	-	-	-	SHV-37
KP_NORM_BLD_13123__pl_1	KP_NORM_BLD_13123	plasmid	circularized	Human	Human Infection	2001	blood	Infection	SL188	R9.4.1 (SQK-LSK-109)	ligation	C1	1119	C1_S440A	95	ST188	Klebsiella pneumoniae	3681	0	0	0	-	0	-	0	-	0	-	0	-	0	-	-	-	-	-	-	-	-	-	-	-	-	-	-	-	-	-	SHV-37
KP_NORM_BLD_13123__pl_2	KP_NORM_BLD_13123	plasmid	circularized	Human	Human Infection	2001	blood	Infection	SL188	R9.4.1 (SQK-LSK-109)	ligation	C1	1119	C1_S439B	116	ST188	Klebsiella pneumoniae	3619	0	0	0	-	0	-	0	-	0	-	0	-	0	-	-	-	-	-	-	-	-	-	-	-	-	-	-	-	-	-	SHV-37
KP_NORM_BLD_13127__chr	KP_NORM_BLD_13127	chromosome	circularized	Human	Human Infection	2001	blood	Infection	SL641	R9.4.1 (SQK-LSK-109)	ligation	-	-	-	-	ST641	Klebsiella variicola subsp. variicola	5567709	0	0	0	-	0	-	0	-	0	-	0	-	0	-	-	-	-	-	-	-	-	-	-	-	-	-	-	-	-	-	LEN-16
KP_NORM_BLD_13127__pl_1	KP_NORM_BLD_13127	plasmid	circularized	Human	Human Infection	2001	blood	Infection	SL641	R9.4.1 (SQK-LSK-109)	ligation	C1	1119	C1_S302	1	ST641	Klebsiella variicola subsp. variicola	226042	0	0	0	-	0	-	0	-	0	-	0	-	0	-	-	-	-	-	-	-	-	-	-	-	-	-	-	-	-	-	LEN-16
KP_NORM_BLD_13127__pl_2	KP_NORM_BLD_13127	plasmid	circularized	Human	Human Infection	2001	blood	Infection	SL641	R9.4.1 (SQK-LSK-109)	ligation	C1	1119	C1_S439B	116	ST641	Klebsiella variicola subsp. variicola	5763	0	0	0	-	0	-	0	-	0	-	0	-	0	-	-	-	-	-	-	-	-	-	-	-	-	-	-	-	-	-	LEN-16
KP_NORM_BLD_13127__pl_3	KP_NORM_BLD_13127	plasmid	circularized	Human	Human Infection	2001	blood	Infection	SL641	R9.4.1 (SQK-LSK-109)	ligation	C1	1119	C1_S428	8	ST641	Klebsiella variicola subsp. variicola	3301	0	0	0	-	0	-	0	-	0	-	0	-	0	-	-	-	-	-	-	-	-	-	-	-	-	-	-	-	-	-	LEN-16
KP_NORM_BLD_13129__chr	KP_NORM_BLD_13129	chromosome	circularized	Human	Human Infection	2001	blood	Infection	SL6	R9.4.1 (SQK-LSK-109)	ligation	-	-	-	-	ST950	Klebsiella pneumoniae	5210170	0	0	0	-	0	-	0	-	0	-	0	-	0	-	-	-	-	-	-	-	-	-	-	-	-	-	-	-	-	-	SHV-1
KP_NORM_BLD_13129__pl_1	KP_NORM_BLD_13129	plasmid	circularized	Human	Human Infection	2001	blood	Infection	SL6	R9.4.1 (SQK-LSK-109)	ligation	C1	1119	C1_S52	1	ST950	Klebsiella pneumoniae	240583	0	0	0	-	0	-	0	-	0	-	0	-	0	-	-	-	-	-	-	-	-	-	-	-	-	-	-	-	-	-	SHV-1
KP_NORM_BLD_13129__pl_2	KP_NORM_BLD_13129	plasmid	circularized	Human	Human Infection	2001	blood	Infection	SL6	R9.4.1 (SQK-LSK-109)	ligation	C9	24	C9_S7	3	ST950	Klebsiella pneumoniae	55087	0	0	0	-	0	-	0	-	0	-	0	-	0	-	-	-	-	-	-	-	-	-	-	-	-	-	-	-	-	-	SHV-1
KP_NORM_BLD_13129__pl_3	KP_NORM_BLD_13129	plasmid	circularized	Human	Human Infection	2001	blood	Infection	SL6	R9.4.1 (SQK-LSK-109)	ligation	C1	1119	C1_S439B	116	ST950	Klebsiella pneumoniae	5763	0	0	0	-	0	-	0	-	0	-	0	-	0	-	-	-	-	-	-	-	-	-	-	-	-	-	-	-	-	-	SHV-1
KP_NORM_BLD_13129__pl_4	KP_NORM_BLD_13129	plasmid	circularized	Human	Human Infection	2001	blood	Infection	SL6	R9.4.1 (SQK-LSK-109)	ligation	C1	1119	C1_S440A	95	ST950	Klebsiella pneumoniae	4184	0	0	0	-	0	-	0	-	0	-	0	-	0	-	-	-	-	-	-	-	-	-	-	-	-	-	-	-	-	-	SHV-1
KP_NORM_BLD_13129__pl_5	KP_NORM_BLD_13129	plasmid	circularized	Human	Human Infection	2001	blood	Infection	SL6	R9.4.1 (SQK-LSK-109)	ligation	C1	1119	C1_S437A	61	ST950	Klebsiella pneumoniae	3544	0	0	0	-	0	-	0	-	0	-	0	-	0	-	-	-	-	-	-	-	-	-	-	-	-	-	-	-	-	-	SHV-1
KP_NORM_BLD_13129__pl_6	KP_NORM_BLD_13129	plasmid	circularized	Human	Human Infection	2001	blood	Infection	SL6	R9.4.1 (SQK-LSK-109)	ligation	C62	1	C62_S0	1	ST950	Klebsiella pneumoniae	3463	0	0	0	-	0	-	0	-	0	-	0	-	0	-	-	-	-	-	-	-	-	-	-	-	-	-	-	-	-	-	SHV-1
KP_NORM_BLD_13372__chr	KP_NORM_BLD_13372	chromosome	circularized	Human	Human Infection	2001	blood	Infection	SL322	R10.4.1 (SQK-RBK114-24)	rapid	-	-	-	-	ST322	Klebsiella pneumoniae	5192692	0	0	0	-	0	-	0	-	0	-	0	-	0	-	-	-	-	-	-	-	-	-	-	-	-	-	-	-	-	-	SHV-11^
KP_NORM_BLD_13372__pl_1	KP_NORM_BLD_13372	plasmid	circularized	Human	Human Infection	2001	blood	Infection	SL322	R10.4.1 (SQK-RBK114-24)	rapid	C1	1119	C1_S255	1	ST322	Klebsiella pneumoniae	142401	0	0	0	-	0	-	0	-	0	-	0	-	0	-	-	-	-	-	-	-	-	-	-	-	-	-	-	-	-	-	SHV-11^
KP_NORM_BLD_13372__pl_2	KP_NORM_BLD_13372	plasmid	circularized	Human	Human Infection	2001	blood	Infection	SL322	R10.4.1 (SQK-RBK114-24)	rapid	C30	4	C30_S2	1	ST322	Klebsiella pneumoniae	107813	0	0	0	-	0	-	0	-	0	-	0	-	0	-	-	-	-	-	-	-	-	-	-	-	-	-	-	-	-	-	SHV-11^
KP_NORM_BLD_13372__pl_3	KP_NORM_BLD_13372	plasmid	circularized	Human	Human Infection	2001	blood	Infection	SL322	R10.4.1 (SQK-RBK114-24)	rapid	C1	1119	C1_S432	13	ST322	Klebsiella pneumoniae	76641	0	0	0	-	0	-	0	-	0	-	0	-	0	-	-	-	-	-	-	-	-	-	-	-	-	-	-	-	-	-	SHV-11^
KP_NORM_BLD_13372__pl_4	KP_NORM_BLD_13372	plasmid	circularized	Human	Human Infection	2001	blood	Infection	SL322	R10.4.1 (SQK-RBK114-24)	rapid	C1	1119	C1_S431	13	ST322	Klebsiella pneumoniae	66056	0	0	0	-	0	-	0	-	0	-	0	-	0	-	-	-	-	-	-	-	-	-	-	-	-	-	-	-	-	-	SHV-11^
KP_NORM_BLD_13372__pl_5	KP_NORM_BLD_13372	plasmid	circularized	Human	Human Infection	2001	blood	Infection	SL322	R10.4.1 (SQK-RBK114-24)	rapid	C1	1119	C1_S437A	61	ST322	Klebsiella pneumoniae	4665	0	0	0	-	0	-	0	-	0	-	0	-	0	-	-	-	-	-	-	-	-	-	-	-	-	-	-	-	-	-	SHV-11^
KP_NORM_BLD_13375__chr	KP_NORM_BLD_13375	chromosome	circularized	Human	Human Infection	2001	blood	Infection	SL15	R9.4.1 (SQK-LSK-109)	ligation	-	-	-	-	ST15	Klebsiella pneumoniae	5260848	0	0	1	-	0	-	0	-	0	-	0	-	0	-	-	-	-	-	-	-	-	-	-	-	-	-	-	-	-	-	SHV-28^
KP_NORM_BLD_13375__pl_1	KP_NORM_BLD_13375	plasmid	circularized	Human	Human Infection	2001	blood	Infection	SL15	R9.4.1 (SQK-LSK-109)	ligation	C1	1119	C1_S424	9	ST15	Klebsiella pneumoniae	151327	0	0	0	-	0	-	0	-	0	-	0	-	0	-	-	-	-	-	-	-	-	-	-	-	-	-	-	-	-	-	SHV-28^
KP_NORM_BLD_13375__pl_2	KP_NORM_BLD_13375	plasmid	circularized	Human	Human Infection	2001	blood	Infection	SL15	R9.4.1 (SQK-LSK-109)	ligation	C1	1119	C1_S414	4	ST15	Klebsiella pneumoniae	109938	0	0	0	-	0	-	0	-	0	-	0	-	0	-	-	-	-	-	-	-	-	-	-	-	-	-	-	-	-	-	SHV-28^
KP_NORM_BLD_13375__pl_3	KP_NORM_BLD_13375	plasmid	circularized	Human	Human Infection	2001	blood	Infection	SL15	R9.4.1 (SQK-LSK-109)	ligation	C1	1119	C1_S287	1	ST15	Klebsiella pneumoniae	32074	0	0	1	-	0	-	0	-	0	-	0	-	0	strA;strB	-	-	-	-	-	-	-	-	-	-	-	-	-	-	-	-	SHV-28^
KP_NORM_BLD_13375__pl_4	KP_NORM_BLD_13375	plasmid	circularized	Human	Human Infection	2001	blood	Infection	SL15	R9.4.1 (SQK-LSK-109)	ligation	C1	1119	C1_S439B	116	ST15	Klebsiella pneumoniae	9859	0	0	0	-	0	-	0	-	0	-	0	-	0	-	-	-	-	-	-	-	-	-	-	-	-	-	-	-	-	-	SHV-28^
KP_NORM_BLD_13375__pl_5	KP_NORM_BLD_13375	plasmid	circularized	Human	Human Infection	2001	blood	Infection	SL15	R9.4.1 (SQK-LSK-109)	ligation	C33	8	C33_S0	8	ST15	Klebsiella pneumoniae	2058	0	0	0	-	0	-	0	-	0	-	0	-	0	-	-	-	-	-	-	-	-	-	-	-	-	-	-	-	-	-	SHV-28^
KP_NORM_BLD_13377__chr	KP_NORM_BLD_13377	chromosome	circularized	Human	Human Infection	2001	blood	Infection	SL11781	R9.4.1 (SQK-LSK-109)	ligation	-	-	-	-	ST4217	Klebsiella quasipneumoniae subsp. similipneumoniae	5085062	0	0	1	-	0	-	0	-	0	-	0	-	0	-	-	fosA7	-	-	-	-	-	-	-	-	-	-	-	-	-	-	OKP-B-7^
KP_NORM_BLD_13379__chr	KP_NORM_BLD_13379	chromosome	circularized	Human	Human Infection	2001	blood	Infection	SL10	R9.4.1 (SQK-LSK-109)	ligation	-	-	-	-	ST10	Klebsiella pneumoniae	5373551	0	0	0	-	0	-	0	-	0	-	0	-	0	-	-	-	-	-	-	-	-	-	-	-	-	-	-	-	-	-	SHV-1^
KP_NORM_BLD_13379__pl_1	KP_NORM_BLD_13379	plasmid	circularized	Human	Human Infection	2001	blood	Infection	SL10	R9.4.1 (SQK-LSK-109)	ligation	C1	1119	C1_S278	1	ST10	Klebsiella pneumoniae	147392	0	0	0	-	0	-	0	-	0	-	0	-	0	-	-	-	-	-	-	-	-	-	-	-	-	-	-	-	-	-	SHV-1^
KP_NORM_BLD_13379__pl_2	KP_NORM_BLD_13379	plasmid	circularized	Human	Human Infection	2001	blood	Infection	SL10	R9.4.1 (SQK-LSK-109)	ligation	C19	16	C19_S5	1	ST10	Klebsiella pneumoniae	109262	0	0	0	-	0	-	0	-	0	-	0	-	0	-	-	-	-	-	-	-	-	-	-	-	-	-	-	-	-	-	SHV-1^
KP_NORM_BLD_13379__pl_3	KP_NORM_BLD_13379	plasmid	circularized	Human	Human Infection	2001	blood	Infection	SL10	R9.4.1 (SQK-LSK-109)	ligation	C1	1119	C1_S279	1	ST10	Klebsiella pneumoniae	101870	0	0	0	-	0	-	0	-	0	-	0	-	0	-	-	-	-	-	-	-	-	-	-	-	-	-	-	-	-	-	SHV-1^
KP_NORM_BLD_13380__chr	KP_NORM_BLD_13380	chromosome	circularized	Human	Human Infection	2001	blood	Infection	SL76	R9.4.1 (SQK-LSK-109)	ligation	-	-	-	-	ST4327	Klebsiella pneumoniae	5290279	0	0	0	-	0	-	0	-	0	-	0	-	0	-	-	-	-	-	-	-	-	-	-	-	-	-	-	-	-	-	SHV-1^
KP_NORM_BLD_13380__pl_1	KP_NORM_BLD_13380	plasmid	circularized	Human	Human Infection	2001	blood	Infection	SL76	R9.4.1 (SQK-LSK-109)	ligation	C1	1119	C1_S416	4	ST4327	Klebsiella pneumoniae	207322	0	0	0	-	0	-	0	-	0	-	0	-	0	-	-	-	-	-	-	-	-	-	-	-	-	-	-	-	-	-	SHV-1^
KP_NORM_BLD_13380__pl_2	KP_NORM_BLD_13380	plasmid	circularized	Human	Human Infection	2001	blood	Infection	SL76	R9.4.1 (SQK-LSK-109)	ligation	C1	1119	C1_S338	1	ST4327	Klebsiella pneumoniae	128054	0	0	5	-	0	-	0	-	0	-	0	-	0	aadA1	-	-	-	-	mphB	-	-	sul1	tet(A)	-	dfrA1	-	-	-	-	-	SHV-1^
KP_NORM_BLD_13380__pl_3	KP_NORM_BLD_13380	plasmid	circularized	Human	Human Infection	2001	blood	Infection	SL76	R9.4.1 (SQK-LSK-109)	ligation	C1	1119	C1_S53	1	ST4327	Klebsiella pneumoniae	100945	0	0	0	-	0	-	0	-	0	-	0	-	0	-	-	-	-	-	-	-	-	-	-	-	-	-	-	-	-	-	SHV-1^
KP_NORM_BLD_13380__pl_4	KP_NORM_BLD_13380	plasmid	circularized	Human	Human Infection	2001	blood	Infection	SL76	R9.4.1 (SQK-LSK-109)	ligation	C1	1119	C1_S439B	116	ST4327	Klebsiella pneumoniae	4425	0	0	0	-	0	-	0	-	0	-	0	-	0	-	-	-	-	-	-	-	-	-	-	-	-	-	-	-	-	-	SHV-1^
KP_NORM_BLD_13380__pl_5	KP_NORM_BLD_13380	plasmid	circularized	Human	Human Infection	2001	blood	Infection	SL76	R9.4.1 (SQK-LSK-109)	ligation	C1	1119	C1_S428	8	ST4327	Klebsiella pneumoniae	3301	0	0	0	-	0	-	0	-	0	-	0	-	0	-	-	-	-	-	-	-	-	-	-	-	-	-	-	-	-	-	SHV-1^
KP_NORM_BLD_13382__chr	KP_NORM_BLD_13382	chromosome	circularized	Human	Human Infection	2001	blood	Infection	SL3010	R9.4.1 (SQK-LSK-109)	ligation	-	-	-	-	ST26	Klebsiella pneumoniae	5207570	0	0	0	-	0	-	0	-	0	-	0	-	0	-	-	-	-	-	-	-	-	-	-	-	-	-	-	-	-	-	SHV-36
KP_NORM_BLD_13382__pl_1	KP_NORM_BLD_13382	plasmid	circularized	Human	Human Infection	2001	blood	Infection	SL3010	R9.4.1 (SQK-LSK-109)	ligation	C1	1119	C1_S167	1	ST26	Klebsiella pneumoniae	165498	0	0	0	-	0	-	0	-	0	-	0	-	0	-	-	-	-	-	-	-	-	-	-	-	-	-	-	-	-	-	SHV-36
KP_NORM_BLD_13382__pl_2	KP_NORM_BLD_13382	plasmid	circularized	Human	Human Infection	2001	blood	Infection	SL3010	R9.4.1 (SQK-LSK-109)	ligation	C1	1119	C1_S426	7	ST26	Klebsiella pneumoniae	48195	0	0	0	-	0	-	0	-	0	-	0	-	0	-	-	-	-	-	-	-	-	-	-	-	-	-	-	-	-	-	SHV-36
KP_NORM_BLD_13382__pl_3	KP_NORM_BLD_13382	plasmid	circularized	Human	Human Infection	2001	blood	Infection	SL3010	R9.4.1 (SQK-LSK-109)	ligation	C1	1119	C1_S437A	61	ST26	Klebsiella pneumoniae	4666	0	0	0	-	0	-	0	-	0	-	0	-	0	-	-	-	-	-	-	-	-	-	-	-	-	-	-	-	-	-	SHV-36
KP_NORM_BLD_13382__pl_4	KP_NORM_BLD_13382	plasmid	circularized	Human	Human Infection	2001	blood	Infection	SL3010	R9.4.1 (SQK-LSK-109)	ligation	C36	4	C36_S0	4	ST26	Klebsiella pneumoniae	2809	0	0	0	-	0	-	0	-	0	-	0	-	0	-	-	-	-	-	-	-	-	-	-	-	-	-	-	-	-	-	SHV-36
KP_NORM_BLD_13383__chr	KP_NORM_BLD_13383	chromosome	circularized	Human	Human Infection	2001	blood	Infection	SL3370	R9.4.1 (SQK-LSK-109)	ligation	-	-	-	-	ST3370	Klebsiella pneumoniae	5383757	1	0	0	ybt24;ICEKp16	403	-	0	-	0	-	0	-	0	-	-	-	-	-	-	-	-	-	-	-	-	-	-	-	-	-	SHV-108^
KP_NORM_BLD_1339__chr	KP_NORM_BLD_1339	chromosome	circularized	Human	Human Infection	2005	blood	Infection	SL595	R9.4.1 (SQK-LSK-109)	ligation	-	-	-	-	ST595	Klebsiella variicola subsp. variicola	5527376	0	0	0	-	0	-	0	-	0	-	0	-	0	-	-	-	-	-	-	-	-	-	-	-	-	-	-	-	-	-	LEN-16*
KP_NORM_BLD_1347__chr	KP_NORM_BLD_1347	chromosome	circularized	Human	Human Infection	2005	blood	Infection	SL11065	R9.4.1 (SQK-LSK-109)	ligation	-	-	-	-	ST4228	Klebsiella pneumoniae	5304565	0	0	0	-	0	-	0	-	0	-	0	-	0	-	-	-	-	-	-	-	-	-	-	-	-	-	-	-	-	-	SHV-11^
KP_NORM_BLD_1347__pl_1	KP_NORM_BLD_1347	plasmid	circularized	Human	Human Infection	2005	blood	Infection	SL11065	R9.4.1 (SQK-LSK-109)	ligation	C63	1	C63_S0	1	ST4228	Klebsiella pneumoniae	104258	0	0	2	-	0	-	0	-	0	-	0	-	0	-	-	-	-	-	-	-	-	sul2	tet(D)	-	-	-	-	-	-	-	SHV-11^
KP_NORM_BLD_1348__chr	KP_NORM_BLD_1348	chromosome	circularized	Human	Human Infection	2005	blood	Infection	SL1875	R9.4.1 (SQK-LSK-109)	ligation	-	-	-	-	ST1875	Klebsiella variicola subsp. variicola	5395428	0	0	0	-	0	-	0	-	0	-	0	-	0	-	-	-	-	-	-	-	-	-	-	-	-	-	-	-	-	-	LEN-30
KP_NORM_BLD_1348__pl_1	KP_NORM_BLD_1348	plasmid	circularized	Human	Human Infection	2005	blood	Infection	SL1875	R9.4.1 (SQK-LSK-109)	ligation	C1	1119	C1_S13	1	ST1875	Klebsiella variicola subsp. variicola	110531	0	0	0	-	0	-	0	-	0	-	0	-	0	-	-	-	-	-	-	-	-	-	-	-	-	-	-	-	-	-	LEN-30
KP_NORM_BLD_1348__pl_2	KP_NORM_BLD_1348	plasmid	circularized	Human	Human Infection	2005	blood	Infection	SL1875	R9.4.1 (SQK-LSK-109)	ligation	C1	1119	C1_S437A	61	ST1875	Klebsiella variicola subsp. variicola	4830	0	0	0	-	0	-	0	-	0	-	0	-	0	-	-	-	-	-	-	-	-	-	-	-	-	-	-	-	-	-	LEN-30
KP_NORM_BLD_13534__chr	KP_NORM_BLD_13534	chromosome	circularized	Human	Human Infection	2001	blood	Infection	SL1082	R9.4.1 (SQK-LSK-109)	ligation	-	-	-	-	ST129	Klebsiella pneumoniae	5308841	0	0	0	-	0	-	0	-	0	-	0	-	0	-	-	-	-	-	-	-	-	-	-	-	-	-	-	-	-	-	SHV-28^
KP_NORM_BLD_13534__pl_1	KP_NORM_BLD_13534	plasmid	circularized	Human	Human Infection	2001	blood	Infection	SL1082	R9.4.1 (SQK-LSK-109)	ligation	C1	1119	C1_S262	1	ST129	Klebsiella pneumoniae	76284	0	0	0	-	0	-	0	-	0	-	0	-	0	-	-	-	-	-	-	-	-	-	-	-	-	-	-	-	-	-	SHV-28^
KP_NORM_BLD_13534__pl_2	KP_NORM_BLD_13534	plasmid	circularized	Human	Human Infection	2001	blood	Infection	SL1082	R9.4.1 (SQK-LSK-109)	ligation	C1	1119	C1_S89	1	ST129	Klebsiella pneumoniae	76053	0	0	0	-	0	-	0	-	0	-	0	-	0	-	-	-	-	-	-	-	-	-	-	-	-	-	-	-	-	-	SHV-28^
KP_NORM_BLD_13534__pl_3	KP_NORM_BLD_13534	plasmid	circularized	Human	Human Infection	2001	blood	Infection	SL1082	R9.4.1 (SQK-LSK-109)	ligation	C1	1119	C1_S432	13	ST129	Klebsiella pneumoniae	69237	0	0	0	-	0	-	0	-	0	-	0	-	0	-	-	-	-	-	-	-	-	-	-	-	-	-	-	-	-	-	SHV-28^
KP_NORM_BLD_13534__pl_4	KP_NORM_BLD_13534	plasmid	circularized	Human	Human Infection	2001	blood	Infection	SL1082	R9.4.1 (SQK-LSK-109)	ligation	C1	1119	C1_S437A	61	ST129	Klebsiella pneumoniae	3223	0	0	0	-	0	-	0	-	0	-	0	-	0	-	-	-	-	-	-	-	-	-	-	-	-	-	-	-	-	-	SHV-28^
KP_NORM_BLD_13738__chr	KP_NORM_BLD_13738	chromosome	circularized	Human	Human Infection	2001	blood	Infection	SL27	R9.4.1 (SQK-LSK-109)	ligation	-	-	-	-	ST27	Klebsiella pneumoniae	5320172	0	0	0	-	0	-	0	-	0	-	0	-	0	-	-	-	-	-	-	-	-	-	-	-	-	-	-	-	-	-	SHV-40
KP_NORM_BLD_13738__pl_1	KP_NORM_BLD_13738	plasmid	circularized	Human	Human Infection	2001	blood	Infection	SL27	R9.4.1 (SQK-LSK-109)	ligation	C1	1119	C1_S432	13	ST27	Klebsiella pneumoniae	68236	0	0	0	-	0	-	0	-	0	-	0	-	0	-	-	-	-	-	-	-	-	-	-	-	-	-	-	-	-	-	SHV-40
KP_NORM_BLD_13738__pl_2	KP_NORM_BLD_13738	plasmid	circularized	Human	Human Infection	2001	blood	Infection	SL27	R9.4.1 (SQK-LSK-109)	ligation	C1	1119	C1_S431	13	ST27	Klebsiella pneumoniae	66055	0	0	0	-	0	-	0	-	0	-	0	-	0	-	-	-	-	-	-	-	-	-	-	-	-	-	-	-	-	-	SHV-40
KP_NORM_BLD_13738__pl_3	KP_NORM_BLD_13738	plasmid	circularized	Human	Human Infection	2001	blood	Infection	SL27	R9.4.1 (SQK-LSK-109)	ligation	C1	1119	C1_S265	1	ST27	Klebsiella pneumoniae	52953	0	0	0	-	0	-	0	-	0	-	0	-	0	-	-	-	-	-	-	-	-	-	-	-	-	-	-	-	-	-	SHV-40
KP_NORM_BLD_13738__pl_4	KP_NORM_BLD_13738	plasmid	circularized	Human	Human Infection	2001	blood	Infection	SL27	R9.4.1 (SQK-LSK-109)	ligation	C1	1119	C1_S270	1	ST27	Klebsiella pneumoniae	21259	0	0	0	-	0	-	0	-	0	-	0	-	0	-	-	-	-	-	-	-	-	-	-	-	-	-	-	-	-	-	SHV-40
KP_NORM_BLD_13738__pl_5	KP_NORM_BLD_13738	plasmid	circularized	Human	Human Infection	2001	blood	Infection	SL27	R9.4.1 (SQK-LSK-109)	ligation	C35	2	C35_S0	2	ST27	Klebsiella pneumoniae	3733	0	0	0	-	0	-	0	-	0	-	0	-	0	-	-	-	-	-	-	-	-	-	-	-	-	-	-	-	-	-	SHV-40
KP_NORM_BLD_13738__pl_6	KP_NORM_BLD_13738	plasmid	circularized	Human	Human Infection	2001	blood	Infection	SL27	R9.4.1 (SQK-LSK-109)	ligation	C1	1119	C1_S440A	95	ST27	Klebsiella pneumoniae	3336	0	0	0	-	0	-	0	-	0	-	0	-	0	-	-	-	-	-	-	-	-	-	-	-	-	-	-	-	-	-	SHV-40
KP_NORM_BLD_13748__chr	KP_NORM_BLD_13748	chromosome	circularized	Human	Human Infection	2001	blood	Infection	SL6	R9.4.1 (SQK-LSK-109)	ligation	-	-	-	-	ST299	Klebsiella pneumoniae	5284064	0	0	0	-	0	-	0	-	0	-	0	-	0	-	-	-	-	-	-	-	-	-	-	-	-	-	-	-	-	-	SHV-1
KP_NORM_BLD_13748__pl_1	KP_NORM_BLD_13748	plasmid	circularized	Human	Human Infection	2001	blood	Infection	SL6	R9.4.1 (SQK-LSK-109)	ligation	C1	1119	C1_S243	1	ST299	Klebsiella pneumoniae	183227	0	0	0	-	0	-	0	-	0	-	0	-	0	-	-	-	-	-	-	-	-	-	-	-	-	-	-	-	-	-	SHV-1
KP_NORM_BLD_13748__pl_2	KP_NORM_BLD_13748	plasmid	circularized	Human	Human Infection	2001	blood	Infection	SL6	R9.4.1 (SQK-LSK-109)	ligation	C1	1119	C1_S369	2	ST299	Klebsiella pneumoniae	103454	0	0	0	-	0	-	0	-	0	-	0	-	0	-	-	-	-	-	-	-	-	-	-	-	-	-	-	-	-	-	SHV-1
KP_NORM_BLD_13748__pl_3	KP_NORM_BLD_13748	plasmid	circularized	Human	Human Infection	2001	blood	Infection	SL6	R9.4.1 (SQK-LSK-109)	ligation	C1	1119	C1_S339	1	ST299	Klebsiella pneumoniae	57067	0	0	0	-	0	-	0	-	0	-	0	-	0	-	-	-	-	-	-	-	-	-	-	-	-	-	-	-	-	-	SHV-1
KP_NORM_BLD_13748__pl_4	KP_NORM_BLD_13748	plasmid	circularized	Human	Human Infection	2001	blood	Infection	SL6	R9.4.1 (SQK-LSK-109)	ligation	C34	2	C34_S0	2	ST299	Klebsiella pneumoniae	8828	0	0	0	-	0	-	0	-	0	-	0	-	0	-	-	-	-	-	-	-	-	-	-	-	-	-	-	-	-	-	SHV-1
KP_NORM_BLD_13748__pl_5	KP_NORM_BLD_13748	plasmid	circularized	Human	Human Infection	2001	blood	Infection	SL6	R9.4.1 (SQK-LSK-109)	ligation	C10	6	C10_S0	6	ST299	Klebsiella pneumoniae	5032	0	0	0	-	0	-	0	-	0	-	0	-	0	-	-	-	-	-	-	-	-	-	-	-	-	-	-	-	-	-	SHV-1
KP_NORM_BLD_13748__pl_6	KP_NORM_BLD_13748	plasmid	circularized	Human	Human Infection	2001	blood	Infection	SL6	R9.4.1 (SQK-LSK-109)	ligation	C10	6	C10_S0	6	ST299	Klebsiella pneumoniae	4894	0	0	0	-	0	-	0	-	0	-	0	-	0	-	-	-	-	-	-	-	-	-	-	-	-	-	-	-	-	-	SHV-1
KP_NORM_BLD_13748__pl_7	KP_NORM_BLD_13748	plasmid	circularized	Human	Human Infection	2001	blood	Infection	SL6	R9.4.1 (SQK-LSK-109)	ligation	C1	1119	C1_S439B	116	ST299	Klebsiella pneumoniae	3629	0	0	0	-	0	-	0	-	0	-	0	-	0	-	-	-	-	-	-	-	-	-	-	-	-	-	-	-	-	-	SHV-1
KP_NORM_BLD_13748__pl_8	KP_NORM_BLD_13748	plasmid	circularized	Human	Human Infection	2001	blood	Infection	SL6	R9.4.1 (SQK-LSK-109)	ligation	C1	1119	C1_S437A	61	ST299	Klebsiella pneumoniae	1965	0	0	0	-	0	-	0	-	0	-	0	-	0	-	-	-	-	-	-	-	-	-	-	-	-	-	-	-	-	-	SHV-1
KP_NORM_BLD_13757__chr	KP_NORM_BLD_13757	chromosome	circularized	Human	Human Infection	2001	blood	Infection	SL1535	R9.4.1 (SQK-LSK-109)	ligation	-	-	-	-	ST1535	Klebsiella quasipneumoniae subsp. similipneumoniae	5172975	0	0	0	-	0	-	0	-	0	-	0	-	0	-	-	-	-	-	-	-	-	-	-	-	-	-	-	-	-	-	OKP-B-19*?
KP_NORM_BLD_13757__pl_1	KP_NORM_BLD_13757	plasmid	circularized	Human	Human Infection	2001	blood	Infection	SL1535	R9.4.1 (SQK-LSK-109)	ligation	C1	1119	C1_S14	1	ST1535	Klebsiella quasipneumoniae subsp. similipneumoniae	111174	0	0	0	-	0	-	0	-	0	-	0	-	0	-	-	-	-	-	-	-	-	-	-	-	-	-	-	-	-	-	OKP-B-19*?
KP_NORM_BLD_13757__pl_2	KP_NORM_BLD_13757	plasmid	circularized	Human	Human Infection	2001	blood	Infection	SL1535	R9.4.1 (SQK-LSK-109)	ligation	C1	1119	C1_S439B	116	ST1535	Klebsiella quasipneumoniae subsp. similipneumoniae	4841	0	0	0	-	0	-	0	-	0	-	0	-	0	-	-	-	-	-	-	-	-	-	-	-	-	-	-	-	-	-	OKP-B-19*?
KP_NORM_BLD_13757__pl_3	KP_NORM_BLD_13757	plasmid	circularized	Human	Human Infection	2001	blood	Infection	SL1535	R9.4.1 (SQK-LSK-109)	ligation	C1	1119	C1_S440A	95	ST1535	Klebsiella quasipneumoniae subsp. similipneumoniae	3574	0	0	0	-	0	-	0	-	0	-	0	-	0	-	-	-	-	-	-	-	-	-	-	-	-	-	-	-	-	-	OKP-B-19*?
KP_NORM_BLD_13880__chr	KP_NORM_BLD_13880	chromosome	circularized	Human	Human Infection	2001	blood	Infection	SL453	R9.4.1 (SQK-LSK-109)	ligation	-	-	-	-	ST453	Klebsiella pneumoniae	5450082	0	0	0	-	0	-	0	-	0	-	0	-	0	-	-	-	-	-	-	-	-	-	-	-	-	-	-	-	-	-	SHV-116
KP_NORM_BLD_13880__pl_1	KP_NORM_BLD_13880	plasmid	circularized	Human	Human Infection	2001	blood	Infection	SL453	R9.4.1 (SQK-LSK-109)	ligation	C1	1119	C1_S440-5	1	ST453	Klebsiella pneumoniae	218098	0	0	0	-	0	-	0	-	0	-	0	-	0	-	-	-	-	-	-	-	-	-	-	-	-	-	-	-	-	-	SHV-116
KP_NORM_BLD_13880__pl_2	KP_NORM_BLD_13880	plasmid	circularized	Human	Human Infection	2001	blood	Infection	SL453	R9.4.1 (SQK-LSK-109)	ligation	C19	16	C19_S7	1	ST453	Klebsiella pneumoniae	112869	0	0	0	-	0	-	0	-	0	-	0	-	0	-	-	-	-	-	-	-	-	-	-	-	-	-	-	-	-	-	SHV-116
KP_NORM_BLD_13880__pl_3	KP_NORM_BLD_13880	plasmid	circularized	Human	Human Infection	2001	blood	Infection	SL453	R9.4.1 (SQK-LSK-109)	ligation	C1	1119	C1_S440A	95	ST453	Klebsiella pneumoniae	10011	0	0	0	-	0	-	0	-	0	-	0	-	0	-	-	-	-	-	-	-	-	-	-	-	-	-	-	-	-	-	SHV-116
KP_NORM_BLD_13880__pl_4	KP_NORM_BLD_13880	plasmid	circularized	Human	Human Infection	2001	blood	Infection	SL453	R9.4.1 (SQK-LSK-109)	ligation	C13	7	C13_S0	7	ST453	Klebsiella pneumoniae	1917	0	0	0	-	0	-	0	-	0	-	0	-	0	-	-	-	-	-	-	-	-	-	-	-	-	-	-	-	-	-	SHV-116
KP_NORM_BLD_13886__chr	KP_NORM_BLD_13886	chromosome	circularized	Human	Human Infection	2001	blood	Infection	SL1169	R9.4.1 (SQK-LSK-109)	ligation	-	-	-	-	ST347	Klebsiella variicola subsp. variicola	5530897	0	0	1	-	0	-	0	-	0	-	0	-	0	-	-	fosA7	-	-	-	-	-	-	-	-	-	-	-	-	-	-	LEN-16^
KP_NORM_BLD_13886__pl_1	KP_NORM_BLD_13886	plasmid	circularized	Human	Human Infection	2001	blood	Infection	SL1169	R9.4.1 (SQK-LSK-109)	ligation	C1	1119	C1_S168	1	ST347	Klebsiella variicola subsp. variicola	187124	0	0	0	-	0	-	0	-	0	-	0	-	0	-	-	-	-	-	-	-	-	-	-	-	-	-	-	-	-	-	LEN-16^
KP_NORM_BLD_13889__chr	KP_NORM_BLD_13889	chromosome	circularized	Human	Human Infection	2001	blood	Infection	SL416	R9.4.1 (SQK-LSK-109)	ligation	-	-	-	-	ST416	Klebsiella pneumoniae	5125844	0	0	0	-	0	-	0	-	0	-	0	-	0	-	-	-	-	-	-	-	-	-	-	-	-	-	-	-	-	-	SHV-14^
KP_NORM_BLD_13889__pl_1	KP_NORM_BLD_13889	plasmid	circularized	Human	Human Infection	2001	blood	Infection	SL416	R9.4.1 (SQK-LSK-109)	ligation	C1	1119	C1_S435	3	ST416	Klebsiella pneumoniae	107159	0	0	0	-	0	-	0	-	0	-	0	-	0	-	-	-	-	-	-	-	-	-	-	-	-	-	-	-	-	-	SHV-14^
KP_NORM_BLD_13889__pl_2	KP_NORM_BLD_13889	plasmid	circularized	Human	Human Infection	2001	blood	Infection	SL416	R9.4.1 (SQK-LSK-109)	ligation	C1	1119	C1_S431	13	ST416	Klebsiella pneumoniae	68052	0	0	0	-	0	-	0	-	0	-	0	-	0	-	-	-	-	-	-	-	-	-	-	-	-	-	-	-	-	-	SHV-14^
KP_NORM_BLD_13889__pl_3	KP_NORM_BLD_13889	plasmid	circularized	Human	Human Infection	2001	blood	Infection	SL416	R9.4.1 (SQK-LSK-109)	ligation	C9	24	C9_S6	2	ST416	Klebsiella pneumoniae	53796	0	0	0	-	0	-	0	-	0	-	0	-	0	-	-	-	-	-	-	-	-	-	-	-	-	-	-	-	-	-	SHV-14^
KP_NORM_BLD_13889__pl_4	KP_NORM_BLD_13889	plasmid	circularized	Human	Human Infection	2001	blood	Infection	SL416	R9.4.1 (SQK-LSK-109)	ligation	C10	6	C10_S0	6	ST416	Klebsiella pneumoniae	4416	0	0	0	-	0	-	0	-	0	-	0	-	0	-	-	-	-	-	-	-	-	-	-	-	-	-	-	-	-	-	SHV-14^
KP_NORM_BLD_13889__pl_5	KP_NORM_BLD_13889	plasmid	circularized	Human	Human Infection	2001	blood	Infection	SL416	R9.4.1 (SQK-LSK-109)	ligation	C13	7	C13_S0	7	ST416	Klebsiella pneumoniae	1916	0	0	0	-	0	-	0	-	0	-	0	-	0	-	-	-	-	-	-	-	-	-	-	-	-	-	-	-	-	-	SHV-14^
KP_NORM_BLD_14164__chr	KP_NORM_BLD_14164	chromosome	circularized	Human	Human Infection	2001	blood	Infection	SL384	R9.4.1 (SQK-LSK-109)	ligation	-	-	-	-	ST384	Klebsiella quasipneumoniae subsp. similipneumoniae	5229386	0	0	0	-	0	-	0	-	0	-	0	-	0	-	-	-	-	-	-	-	-	-	-	-	-	-	-	-	-	-	OKP-B-3*
KP_NORM_BLD_14164__pl_1	KP_NORM_BLD_14164	plasmid	circularized	Human	Human Infection	2001	blood	Infection	SL384	R9.4.1 (SQK-LSK-109)	ligation	C1	1119	C1_S421	6	ST384	Klebsiella quasipneumoniae subsp. similipneumoniae	44090	0	0	0	-	0	-	0	-	0	-	0	-	0	-	-	-	-	-	-	-	-	-	-	-	-	-	-	-	-	-	OKP-B-3*
KP_NORM_BLD_14164__pl_2	KP_NORM_BLD_14164	plasmid	circularized	Human	Human Infection	2001	blood	Infection	SL384	R9.4.1 (SQK-LSK-109)	ligation	C1	1119	C1_S440A	95	ST384	Klebsiella quasipneumoniae subsp. similipneumoniae	4162	0	0	0	-	0	-	0	-	0	-	0	-	0	-	-	-	-	-	-	-	-	-	-	-	-	-	-	-	-	-	OKP-B-3*
KP_NORM_BLD_14164__pl_3	KP_NORM_BLD_14164	plasmid	circularized	Human	Human Infection	2001	blood	Infection	SL384	R9.4.1 (SQK-LSK-109)	ligation	C1	1119	C1_S437A	61	ST384	Klebsiella quasipneumoniae subsp. similipneumoniae	4052	0	0	0	-	0	-	0	-	0	-	0	-	0	-	-	-	-	-	-	-	-	-	-	-	-	-	-	-	-	-	OKP-B-3*
KP_NORM_BLD_14177__chr	KP_NORM_BLD_14177	chromosome	circularized	Human	Human Infection	2001	blood	Infection	SL3010	R9.4.1 (SQK-LSK-109)	ligation	-	-	-	-	ST253	Klebsiella pneumoniae	5346999	0	0	0	-	0	-	0	-	0	-	0	-	0	-	-	-	-	-	-	-	-	-	-	-	-	-	-	-	-	-	SHV-36
KP_NORM_BLD_14177__pl_1	KP_NORM_BLD_14177	plasmid	circularized	Human	Human Infection	2001	blood	Infection	SL3010	R9.4.1 (SQK-LSK-109)	ligation	C1	1119	C1_S426	7	ST253	Klebsiella pneumoniae	56348	0	0	0	-	0	-	0	-	0	-	0	-	0	-	-	-	-	-	-	-	-	-	-	-	-	-	-	-	-	-	SHV-36
KP_NORM_BLD_14177__pl_2	KP_NORM_BLD_14177	plasmid	circularized	Human	Human Infection	2001	blood	Infection	SL3010	R9.4.1 (SQK-LSK-109)	ligation	C1	1119	C1_hub	13	ST253	Klebsiella pneumoniae	32687	0	0	0	-	0	-	0	-	0	-	0	-	0	-	-	-	-	-	-	-	-	-	-	-	-	-	-	-	-	-	SHV-36
KP_NORM_BLD_14177__pl_3	KP_NORM_BLD_14177	plasmid	circularized	Human	Human Infection	2001	blood	Infection	SL3010	R9.4.1 (SQK-LSK-109)	ligation	C1	1119	C1_S440C	3	ST253	Klebsiella pneumoniae	31703	0	0	0	-	0	-	0	-	0	-	0	-	0	-	-	-	-	-	-	-	-	-	-	-	-	-	-	-	-	-	SHV-36
KP_NORM_BLD_14177__pl_4	KP_NORM_BLD_14177	plasmid	circularized	Human	Human Infection	2001	blood	Infection	SL3010	R9.4.1 (SQK-LSK-109)	ligation	C1	1119	C1_S439B	116	ST253	Klebsiella pneumoniae	4809	0	0	0	-	0	-	0	-	0	-	0	-	0	-	-	-	-	-	-	-	-	-	-	-	-	-	-	-	-	-	SHV-36
KP_NORM_BLD_14179__chr	KP_NORM_BLD_14179	chromosome	circularized	Human	Human Infection	2001	blood	Infection	SL359	R10.4.1 (SQK-LSK-109)	ligation	-	-	-	-	ST359	Klebsiella pneumoniae	5150123	0	0	0	-	0	-	0	-	0	-	0	-	0	-	-	-	-	-	-	-	-	-	-	-	-	-	-	-	-	-	SHV-1^
KP_NORM_BLD_14179__pl_1	KP_NORM_BLD_14179	plasmid	circularized	Human	Human Infection	2001	blood	Infection	SL359	R10.4.1 (SQK-LSK-109)	ligation	C1	1119	C1_S54	1	ST359	Klebsiella pneumoniae	255602	0	0	0	-	0	-	0	-	0	-	0	-	0	-	-	-	-	-	-	-	-	-	-	-	-	-	-	-	-	-	SHV-1^
KP_NORM_BLD_14179__pl_2	KP_NORM_BLD_14179	plasmid	circularized	Human	Human Infection	2001	blood	Infection	SL359	R10.4.1 (SQK-LSK-109)	ligation	C1	1119	C1_S425	7	ST359	Klebsiella pneumoniae	4166	0	0	0	-	0	-	0	-	0	-	0	-	0	-	-	-	-	-	-	-	-	-	-	-	-	-	-	-	-	-	SHV-1^
KP_NORM_BLD_14222__chr	KP_NORM_BLD_14222	chromosome	circularized	Human	Human Infection	2001	blood	Infection	SL30	R9.4.1 (SQK-LSK-109)	ligation	-	-	-	-	ST30	Klebsiella pneumoniae	5249680	0	0	0	-	0	-	0	-	0	-	0	-	0	-	-	-	-	-	-	-	-	-	-	-	-	-	-	-	-	-	SHV-71
KP_NORM_BLD_14222__pl_1	KP_NORM_BLD_14222	plasmid	circularized	Human	Human Infection	2001	blood	Infection	SL30	R9.4.1 (SQK-LSK-109)	ligation	C1	1119	C1_S370	2	ST30	Klebsiella pneumoniae	198549	0	0	0	-	0	-	0	-	0	-	0	-	0	-	-	-	-	-	-	-	-	-	-	-	-	-	-	-	-	-	SHV-71
KP_NORM_BLD_14222__pl_2	KP_NORM_BLD_14222	plasmid	circularized	Human	Human Infection	2001	blood	Infection	SL30	R9.4.1 (SQK-LSK-109)	ligation	C64	1	C64_S0	1	ST30	Klebsiella pneumoniae	4095	0	0	0	-	0	-	0	-	0	-	0	-	0	-	-	-	-	-	-	-	-	-	-	-	-	-	-	-	-	-	SHV-71
KP_NORM_BLD_14222__pl_3	KP_NORM_BLD_14222	plasmid	circularized	Human	Human Infection	2001	blood	Infection	SL30	R9.4.1 (SQK-LSK-109)	ligation	C1	1119	C1_S439B	116	ST30	Klebsiella pneumoniae	3556	0	0	0	-	0	-	0	-	0	-	0	-	0	-	-	-	-	-	-	-	-	-	-	-	-	-	-	-	-	-	SHV-71
KP_NORM_BLD_1692__chr	KP_NORM_BLD_1692	chromosome	circularized	Human	Human Infection	2005	blood	Infection	SL10375	R9.4.1 (SQK-LSK-109)	ligation	-	-	-	-	ST2344	Klebsiella pneumoniae	5207251	0	0	0	-	0	-	0	-	0	-	0	-	0	-	-	-	-	-	-	-	-	-	-	-	-	-	-	-	-	-	SHV-32
KP_NORM_BLD_1883__chr	KP_NORM_BLD_1883	chromosome	circularized	Human	Human Infection	2005	blood	Infection	SL3010	R9.4.1 (SQK-LSK-109)	ligation	-	-	-	-	ST163	Klebsiella pneumoniae	5239635	0	0	0	-	0	-	0	-	0	-	0	-	0	-	-	-	-	-	-	-	-	-	-	-	-	-	-	-	-	-	SHV-36
KP_NORM_BLD_1883__pl_1	KP_NORM_BLD_1883	plasmid	circularized	Human	Human Infection	2005	blood	Infection	SL3010	R9.4.1 (SQK-LSK-109)	ligation	C1	1119	C1_S122	1	ST163	Klebsiella pneumoniae	335741	0	0	0	-	0	-	0	-	0	-	0	-	0	-	-	-	-	-	-	-	-	-	-	-	-	-	-	-	-	-	SHV-36
KP_NORM_BLD_1883__pl_2	KP_NORM_BLD_1883	plasmid	circularized	Human	Human Infection	2005	blood	Infection	SL3010	R9.4.1 (SQK-LSK-109)	ligation	C1	1119	C1_S440-6	1	ST163	Klebsiella pneumoniae	221332	0	0	0	-	0	-	0	-	0	-	0	-	0	-	-	-	-	-	-	-	-	-	-	-	-	-	-	-	-	-	SHV-36
KP_NORM_BLD_1883__pl_3	KP_NORM_BLD_1883	plasmid	circularized	Human	Human Infection	2005	blood	Infection	SL3010	R9.4.1 (SQK-LSK-109)	ligation	C1	1119	C1_S438A	17	ST163	Klebsiella pneumoniae	5840	0	0	0	-	0	-	0	-	0	-	0	-	0	-	-	-	-	-	-	-	-	-	-	-	-	-	-	-	-	-	SHV-36
KP_NORM_BLD_1883__pl_4	KP_NORM_BLD_1883	plasmid	circularized	Human	Human Infection	2005	blood	Infection	SL3010	R9.4.1 (SQK-LSK-109)	ligation	C1	1119	C1_S428	8	ST163	Klebsiella pneumoniae	3302	0	0	0	-	0	-	0	-	0	-	0	-	0	-	-	-	-	-	-	-	-	-	-	-	-	-	-	-	-	-	SHV-36
KP_NORM_BLD_2005_1167__chr	KP_NORM_BLD_2005_1167	chromosome	circularized	Human	Human Infection	2005	blood	Infection	SL35	R9.4.1 (SQK-LSK-109)	ligation	-	-	-	-	ST35	Klebsiella pneumoniae	5366933	1	0	0	ybt8;ICEKp3	433	-	0	-	0	-	0	-	0	-	-	-	-	-	-	-	-	-	-	-	-	-	-	-	-	-	SHV-33*
KP_NORM_BLD_2005_1167__pl_1	KP_NORM_BLD_2005_1167	plasmid	circularized	Human	Human Infection	2005	blood	Infection	SL35	R9.4.1 (SQK-LSK-109)	ligation	C1	1119	C1_S438-8	1	ST35	Klebsiella pneumoniae	144473	0	0	0	-	0	-	0	-	0	-	0	-	0	-	-	-	-	-	-	-	-	-	-	-	-	-	-	-	-	-	SHV-33*
KP_NORM_BLD_2005_1167__pl_2	KP_NORM_BLD_2005_1167	plasmid	circularized	Human	Human Infection	2005	blood	Infection	SL35	R9.4.1 (SQK-LSK-109)	ligation	C1	1119	C1_S365	2	ST35	Klebsiella pneumoniae	110928	0	0	0	-	0	-	0	-	0	-	0	-	0	-	-	-	-	-	-	-	-	-	-	-	-	-	-	-	-	-	SHV-33*
KP_NORM_BLD_2005_1167__pl_3	KP_NORM_BLD_2005_1167	plasmid	circularized	Human	Human Infection	2005	blood	Infection	SL35	R9.4.1 (SQK-LSK-109)	ligation	C1	1119	C1_S297	1	ST35	Klebsiella pneumoniae	69708	0	0	0	-	0	-	0	-	0	-	0	-	0	-	-	-	-	-	-	-	-	-	-	-	-	-	-	-	-	-	SHV-33*
KP_NORM_BLD_2005_1167__pl_4	KP_NORM_BLD_2005_1167	plasmid	circularized	Human	Human Infection	2005	blood	Infection	SL35	R9.4.1 (SQK-LSK-109)	ligation	C1	1119	C1_S413	3	ST35	Klebsiella pneumoniae	43071	0	1	1	-	0	-	0	-	0	-	0	-	0	-	-	-	-	-	-	-	-	-	-	-	-	-	-	SHV-12	-	-	SHV-33*
KP_NORM_BLD_2005_1167__pl_5	KP_NORM_BLD_2005_1167	plasmid	circularized	Human	Human Infection	2005	blood	Infection	SL35	R9.4.1 (SQK-LSK-109)	ligation	C2	26	C2_S1	26	ST35	Klebsiella pneumoniae	5689	0	0	0	-	0	-	0	-	0	-	0	-	0	-	-	-	-	-	-	-	-	-	-	-	-	-	-	-	-	-	SHV-33*
KP_NORM_BLD_2006_36504__chr	KP_NORM_BLD_2006_36504	chromosome	circularized	Human	Human Infection	2006	blood	Infection	SL22	R9.4.1 (SQK-LSK-109)	ligation	-	-	-	-	ST22	Klebsiella pneumoniae	5299847	1	0	0	ybt9;ICEKp3	434	-	0	-	0	-	0	-	0	-	-	-	-	-	-	-	-	-	-	-	-	-	-	-	-	-	SHV-1^
KP_NORM_BLD_2006_36504__pl_1	KP_NORM_BLD_2006_36504	plasmid	circularized	Human	Human Infection	2006	blood	Infection	SL22	R9.4.1 (SQK-LSK-109)	ligation	C1	1119	C1_S440-7	1	ST22	Klebsiella pneumoniae	172255	0	1	8	-	0	-	0	-	0	-	0	-	0	aac(3)-IIa;aac(6')-Ib-cr;strA;strB	-	-	qnrB1	-	-	CatB4	-	sul2	tet(A)	-	dfrA14	OXA-1;TEM-1D	-	CTX-M-15	-	-	SHV-1^
KP_NORM_BLD_2006_36504__pl_2	KP_NORM_BLD_2006_36504	plasmid	circularized	Human	Human Infection	2006	blood	Infection	SL22	R9.4.1 (SQK-LSK-109)	ligation	C1	1119	C1_S15	1	ST22	Klebsiella pneumoniae	109838	0	0	0	-	0	-	0	-	0	-	0	-	0	-	-	-	-	-	-	-	-	-	-	-	-	-	-	-	-	-	SHV-1^
KP_NORM_BLD_2006_36504__pl_3	KP_NORM_BLD_2006_36504	plasmid	circularized	Human	Human Infection	2006	blood	Infection	SL22	R9.4.1 (SQK-LSK-109)	ligation	C1	1119	C1_S440A	95	ST22	Klebsiella pneumoniae	3960	0	0	0	-	0	-	0	-	0	-	0	-	0	-	-	-	-	-	-	-	-	-	-	-	-	-	-	-	-	-	SHV-1^
KP_NORM_BLD_2006_37102__chr	KP_NORM_BLD_2006_37102	chromosome	circularized	Human	Human Infection	2006	blood	Infection	SL874	R10.4.1 (SQK-RBK114-24)	rapid	-	-	-	-	ST874	Klebsiella pneumoniae	5302131	0	1	2	-	0	-	0	-	0	-	0	-	0	-	-	-	-	-	-	-	-	-	-	-	-	-	-	CTX-M-24	-	-	SHV-121
KP_NORM_BLD_2006_37102__pl_1	KP_NORM_BLD_2006_37102	plasmid	circularized	Human	Human Infection	2006	blood	Infection	SL874	R10.4.1 (SQK-RBK114-24)	rapid	C1	1119	C1_S55	1	ST874	Klebsiella pneumoniae	100973	0	1	3	-	0	-	0	-	0	-	0	-	0	strA;strB	-	-	-	-	-	-	-	-	-	-	-	TEM-1D	-	CTX-M-24	-	-	SHV-121
KP_NORM_BLD_2006_37102__pl_2	KP_NORM_BLD_2006_37102	plasmid	circularized	Human	Human Infection	2006	blood	Infection	SL874	R10.4.1 (SQK-RBK114-24)	rapid	C1	1119	C1_S332	1	ST874	Klebsiella pneumoniae	58182	0	0	5	-	0	-	0	-	0	-	0	-	0	aadA2;aph3-Ia;strA;strB	-	-	-	-	mphA	catII.2	-	sul1;sul2	-	-	dfrA12	-	-	-	-	-	SHV-121
KP_NORM_BLD_2006_37102__pl_3	KP_NORM_BLD_2006_37102	plasmid	circularized	Human	Human Infection	2006	blood	Infection	SL874	R10.4.1 (SQK-RBK114-24)	rapid	C1	1119	C1_S440A	95	ST874	Klebsiella pneumoniae	3852	0	0	0	-	0	-	0	-	0	-	0	-	0	-	-	-	-	-	-	-	-	-	-	-	-	-	-	-	-	-	SHV-121
KP_NORM_BLD_2007_46696__chr	KP_NORM_BLD_2007_46696	chromosome	circularized	Human	Human Infection	2007	blood	Infection	SL10971	R9.4.1 (SQK-LSK-109)	ligation	-	-	-	-	ST2946	Klebsiella pneumoniae	5270700	0	1	1	-	0	-	0	-	0	-	0	-	0	-	-	-	-	-	-	-	-	-	-	-	-	-	-	SHV-2;SHV-2	-	-	SHV-103*
KP_NORM_BLD_2007_46696__pl_1	KP_NORM_BLD_2007_46696	plasmid	circularized	Human	Human Infection	2007	blood	Infection	SL10971	R9.4.1 (SQK-LSK-109)	ligation	C1	1119	C1_S438F	2	ST2946	Klebsiella pneumoniae	217097	0	1	4	-	0	-	0	-	0	-	0	-	0	aadA	-	-	-	-	-	-	-	sul1	tet(D)	-	-	-	-	SHV-2	-	-	SHV-103*
KP_NORM_BLD_2007_46696__pl_2	KP_NORM_BLD_2007_46696	plasmid	circularized	Human	Human Infection	2007	blood	Infection	SL10971	R9.4.1 (SQK-LSK-109)	ligation	C1	1119	C1_hub	13	ST2946	Klebsiella pneumoniae	8810	0	1	1	-	0	-	0	-	0	-	0	-	0	-	-	-	-	-	-	-	-	-	-	-	-	-	-	SHV-2	-	-	SHV-103*
KP_NORM_BLD_2007_48102__chr	KP_NORM_BLD_2007_48102	chromosome	circularized	Human	Human Infection	2007	blood	Infection	SL45	R9.4.1 (SQK-LSK-109)	ligation	-	-	-	-	ST45	Klebsiella pneumoniae	5313537	1	0	0	ybt10;ICEKp4	78	-	0	-	0	-	0	-	0	-	-	-	-	-	-	-	-	-	-	-	-	-	-	-	-	-	SHV-1;SHV-1^;SHV-1^
KP_NORM_BLD_2007_48102__pl_1	KP_NORM_BLD_2007_48102	plasmid	circularized	Human	Human Infection	2007	blood	Infection	SL45	R9.4.1 (SQK-LSK-109)	ligation	C1	1119	C1_S438H	1	ST45	Klebsiella pneumoniae	204238	0	0	1	-	0	-	0	-	0	-	0	-	0	-	-	-	-	-	-	-	-	-	tet(D)	-	-	-	-	-	-	-	SHV-1;SHV-1^;SHV-1^
KP_NORM_BLD_2007_48102__pl_2	KP_NORM_BLD_2007_48102	plasmid	circularized	Human	Human Infection	2007	blood	Infection	SL45	R9.4.1 (SQK-LSK-109)	ligation	C1	1119	C1_S16	1	ST45	Klebsiella pneumoniae	111311	0	0	0	-	0	-	0	-	0	-	0	-	0	-	-	-	-	-	-	-	-	-	-	-	-	-	-	-	-	-	SHV-1;SHV-1^;SHV-1^
KP_NORM_BLD_2007_48114__chr	KP_NORM_BLD_2007_48114	chromosome	circularized	Human	Human Infection	2007	blood	Infection	SL111	R9.4.1 (SQK-LSK-109)	ligation	-	-	-	-	ST111	Klebsiella pneumoniae	5315965	0	0	0	-	0	-	0	-	0	-	0	-	0	-	-	-	-	-	-	-	-	-	-	-	-	-	-	-	-	-	SHV-11^
KP_NORM_BLD_2008_54367__chr	KP_NORM_BLD_2008_54367	chromosome	circularized	Human	Human Infection	2008	blood	Infection	SL231	R9.4.1 (SQK-LSK-109)	ligation	-	-	-	-	ST231	Klebsiella pneumoniae	5313767	1	0	1	ybt9;ICEKp3	183	-	0	-	0	-	0	-	0	-	-	-	-	-	-	-	-	-	-	-	-	-	-	-	-	-	SHV-1^
KP_NORM_BLD_2008_54367__pl_1	KP_NORM_BLD_2008_54367	plasmid	circularized	Human	Human Infection	2008	blood	Infection	SL231	R9.4.1 (SQK-LSK-109)	ligation	C1	1119	C1_S56	1	ST231	Klebsiella pneumoniae	129374	0	1	4	-	0	-	0	-	0	-	0	-	0	aac(3)-IId	-	-	-	-	-	-	-	-	tet(D)	-	-	TEM-1D;TEM-1D	-	SHV-12	-	-	SHV-1^
KP_NORM_BLD_2008_54367__pl_2	KP_NORM_BLD_2008_54367	plasmid	circularized	Human	Human Infection	2008	blood	Infection	SL231	R9.4.1 (SQK-LSK-109)	ligation	C1	1119	C1_S341	1	ST231	Klebsiella pneumoniae	102004	0	1	5	-	0	-	0	-	0	-	0	-	0	aac(6')-Iaf;aadA	-	-	qnrA1	-	-	-	-	sul1;sul1	-	-	dfrA14	-	-	SHV-12	-	-	SHV-1^
KP_NORM_BLD_2008_54367__pl_3	KP_NORM_BLD_2008_54367	plasmid	circularized	Human	Human Infection	2008	blood	Infection	SL231	R9.4.1 (SQK-LSK-109)	ligation	C1	1119	C1_S436	34	ST231	Klebsiella pneumoniae	10046	0	0	0	-	0	-	0	-	0	-	0	-	0	-	-	-	-	-	-	-	-	-	-	-	-	-	-	-	-	-	SHV-1^
KP_NORM_BLD_2008_54367__pl_4	KP_NORM_BLD_2008_54367	plasmid	circularized	Human	Human Infection	2008	blood	Infection	SL231	R9.4.1 (SQK-LSK-109)	ligation	C1	1119	C1_S439B	116	ST231	Klebsiella pneumoniae	4991	0	0	0	-	0	-	0	-	0	-	0	-	0	-	-	-	-	-	-	-	-	-	-	-	-	-	-	-	-	-	SHV-1^
KP_NORM_BLD_2008_54367__pl_5	KP_NORM_BLD_2008_54367	plasmid	circularized	Human	Human Infection	2008	blood	Infection	SL231	R9.4.1 (SQK-LSK-109)	ligation	C1	1119	C1_S440A	95	ST231	Klebsiella pneumoniae	4863	0	0	0	-	0	-	0	-	0	-	0	-	0	-	-	-	-	-	-	-	-	-	-	-	-	-	-	-	-	-	SHV-1^
KP_NORM_BLD_2008_54823__chr	KP_NORM_BLD_2008_54823	chromosome	circularized	Human	Human Infection	2008	blood	Infection	SL258	R9.4.1 (SQK-LSK-109)	ligation	-	-	-	-	ST258	Klebsiella pneumoniae	5384962	0	0	1	-	0	-	0	-	0	-	0	-	0	-	-	-	-	-	-	-	-	-	-	-	-	-	-	-	-	-	SHV-11
KP_NORM_BLD_2008_54823__pl_1	KP_NORM_BLD_2008_54823	plasmid	circularized	Human	Human Infection	2008	blood	Infection	SL258	R9.4.1 (SQK-LSK-109)	ligation	C1	1119	C1_S169	1	ST258	Klebsiella pneumoniae	206151	0	0	5	-	0	-	0	-	0	-	0	-	0	aadA2;aph3-Ia	-	-	-	-	mphA	catA1	-	sul1	-	-	dfrA12	-	-	-	-	-	SHV-11
KP_NORM_BLD_2008_54823__pl_2	KP_NORM_BLD_2008_54823	plasmid	circularized	Human	Human Infection	2008	blood	Infection	SL258	R9.4.1 (SQK-LSK-109)	ligation	C1	1119	C1_S440B	5	ST258	Klebsiella pneumoniae	113639	0	2	2	-	0	-	0	-	0	-	0	-	0	-	-	-	-	-	-	-	-	-	-	-	-	TEM-1D	-	-	-	KPC-2	SHV-11
KP_NORM_BLD_2008_54823__pl_3	KP_NORM_BLD_2008_54823	plasmid	circularized	Human	Human Infection	2008	blood	Infection	SL258	R9.4.1 (SQK-LSK-109)	ligation	C1	1119	C1_S413	3	ST258	Klebsiella pneumoniae	43382	0	1	1	-	0	-	0	-	0	-	0	-	0	-	-	-	-	-	-	-	-	-	-	-	-	-	-	SHV-12	-	-	SHV-11
KP_NORM_BLD_2008_54823__pl_4	KP_NORM_BLD_2008_54823	plasmid	circularized	Human	Human Infection	2008	blood	Infection	SL258	R9.4.1 (SQK-LSK-109)	ligation	C1	1119	C1_S436	34	ST258	Klebsiella pneumoniae	13841	0	0	1	-	0	-	0	-	0	-	0	-	0	aac(6')-Ib'	-	-	-	-	-	-	-	-	-	-	-	-	-	-	-	-	SHV-11
KP_NORM_BLD_2008_54824__chr	KP_NORM_BLD_2008_54824	chromosome	circularized	Human	Human Infection	2008	blood	Infection	SL397	R10.4.1 (SQK-RBK114-24)	rapid	-	-	-	-	ST397	Klebsiella pneumoniae	5304252	0	0	0	-	0	-	0	-	0	-	0	-	0	-	-	-	-	-	-	-	-	-	-	-	-	-	-	-	-	-	SHV-11^;SHV-1^
KP_NORM_BLD_2008_54824__pl_1	KP_NORM_BLD_2008_54824	plasmid	circularized	Human	Human Infection	2008	blood	Infection	SL397	R10.4.1 (SQK-RBK114-24)	rapid	C1	1119	C1_S438-9	1	ST397	Klebsiella pneumoniae	203765	0	0	5	-	0	-	0	-	0	-	0	-	0	strA;strB	-	-	-	-	-	catA1	-	sul1;sul2	tet(A)	-	dfrA5	-	-	-	-	-	SHV-11^;SHV-1^
KP_NORM_BLD_2008_55014__chr	KP_NORM_BLD_2008_55014	chromosome	circularized	Human	Human Infection	2008	blood	Infection	SL10194	R9.4.1 (SQK-LSK-109)	ligation	-	-	-	-	ST753	Klebsiella pneumoniae	5231607	0	0	1	-	0	-	0	-	0	-	0	-	0	-	-	-	-	-	-	-	-	-	-	-	-	-	-	-	-	-	SHV-27^
KP_NORM_BLD_2008_55014__pl_1	KP_NORM_BLD_2008_55014	plasmid	circularized	Human	Human Infection	2008	blood	Infection	SL10194	R9.4.1 (SQK-LSK-109)	ligation	C1	1119	C1_S123	1	ST753	Klebsiella pneumoniae	296678	0	0	0	-	0	-	0	-	0	-	0	-	0	-	-	-	-	-	-	-	-	-	-	-	-	-	-	-	-	-	SHV-27^
KP_NORM_BLD_2008_55014__pl_2	KP_NORM_BLD_2008_55014	plasmid	circularized	Human	Human Infection	2008	blood	Infection	SL10194	R9.4.1 (SQK-LSK-109)	ligation	C1	1119	C1_S439A	4	ST753	Klebsiella pneumoniae	46761	0	1	2	-	0	-	0	-	0	-	0	-	0	-	-	-	-	-	-	-	-	-	-	-	dfrA14	-	-	CTX-M-3	-	-	SHV-27^
KP_NORM_BLD_2008_55014__pl_3	KP_NORM_BLD_2008_55014	plasmid	circularized	Human	Human Infection	2008	blood	Infection	SL10194	R9.4.1 (SQK-LSK-109)	ligation	C1	1119	C1_S439B	116	ST753	Klebsiella pneumoniae	4858	0	0	0	-	0	-	0	-	0	-	0	-	0	-	-	-	-	-	-	-	-	-	-	-	-	-	-	-	-	-	SHV-27^
KP_NORM_BLD_2008_55153__chr	KP_NORM_BLD_2008_55153	chromosome	circularized	Human	Human Infection	2008	blood	Infection	SL27	R9.4.1 (SQK-LSK-109)	ligation	-	-	-	-	ST27	Klebsiella pneumoniae	5195711	0	0	1	-	0	-	0	-	0	-	0	-	0	-	-	-	-	-	-	-	-	-	-	-	-	-	-	-	-	-	SHV-40
KP_NORM_BLD_2008_55153__pl_1	KP_NORM_BLD_2008_55153	plasmid	circularized	Human	Human Infection	2008	blood	Infection	SL27	R9.4.1 (SQK-LSK-109)	ligation	C1	1119	C1_S57	1	ST27	Klebsiella pneumoniae	322368	0	1	4	-	0	-	0	-	0	-	0	-	0	aac(3)-IIa	-	-	-	-	-	-	-	sul1	-	-	dfrB3	-	-	TEM-3	-	-	SHV-40
KP_NORM_BLD_2008_55153__pl_2	KP_NORM_BLD_2008_55153	plasmid	circularized	Human	Human Infection	2008	blood	Infection	SL27	R9.4.1 (SQK-LSK-109)	ligation	C1	1119	C1_S431	13	ST27	Klebsiella pneumoniae	71365	0	0	0	-	0	-	0	-	0	-	0	-	0	-	-	-	-	-	-	-	-	-	-	-	-	-	-	-	-	-	SHV-40
KP_NORM_BLD_2008_55153__pl_3	KP_NORM_BLD_2008_55153	plasmid	circularized	Human	Human Infection	2008	blood	Infection	SL27	R9.4.1 (SQK-LSK-109)	ligation	C9	24	C9_S7	3	ST27	Klebsiella pneumoniae	54734	0	0	0	-	0	-	0	-	0	-	0	-	0	-	-	-	-	-	-	-	-	-	-	-	-	-	-	-	-	-	SHV-40
KP_NORM_BLD_2009_61298__chr	KP_NORM_BLD_2009_61298	chromosome	circularized	Human	Human Infection	2009	blood	Infection	SL14	R9.4.1 (SQK-LSK-109)	ligation	-	-	-	-	ST14	Klebsiella pneumoniae	5221833	0	0	0	-	0	-	0	-	0	-	0	-	0	-	-	-	-	-	-	-	-	-	-	-	-	-	-	-	-	-	SHV-28^
KP_NORM_BLD_2009_61298__pl_1	KP_NORM_BLD_2009_61298	plasmid	circularized	Human	Human Infection	2009	blood	Infection	SL14	R9.4.1 (SQK-LSK-109)	ligation	C1	1119	C1_S440F	2	ST14	Klebsiella pneumoniae	159298	0	1	8	-	0	-	0	-	0	-	0	-	0	aac(6')-Ib-cr;strA;strB	-	-	qnrB1	-	-	CatB4	-	sul2	tet(A)	-	dfrA14	OXA-1;TEM-1D	-	CTX-M-15	-	-	SHV-28^
KP_NORM_BLD_2009_61895__chr	KP_NORM_BLD_2009_61895	chromosome	circularized	Human	Human Infection	2009	blood	Infection	SL15	R9.4.1 (SQK-LSK-109)	ligation	-	-	-	-	ST15	Klebsiella pneumoniae	5325221	1	0	1	ybt16;ICEKp12	436	-	0	-	0	-	0	-	0	-	-	-	-	-	-	-	-	-	-	-	-	-	-	-	-	-	SHV-11^;SHV-28^
KP_NORM_BLD_2009_61895__pl_1	KP_NORM_BLD_2009_61895	plasmid	circularized	Human	Human Infection	2009	blood	Infection	SL15	R9.4.1 (SQK-LSK-109)	ligation	C1	1119	C1_S58	1	ST15	Klebsiella pneumoniae	117095	0	0	0	-	0	-	0	-	0	-	0	-	0	-	-	-	-	-	-	-	-	-	-	-	-	-	-	-	-	-	SHV-11^;SHV-28^
KP_NORM_BLD_2009_61895__pl_2	KP_NORM_BLD_2009_61895	plasmid	circularized	Human	Human Infection	2009	blood	Infection	SL15	R9.4.1 (SQK-LSK-109)	ligation	C1	1119	C1_S17	1	ST15	Klebsiella pneumoniae	114782	0	0	0	-	0	-	0	-	0	-	0	-	0	-	-	-	-	-	-	-	-	-	-	-	-	-	-	-	-	-	SHV-11^;SHV-28^
KP_NORM_BLD_2009_61895__pl_3	KP_NORM_BLD_2009_61895	plasmid	circularized	Human	Human Infection	2009	blood	Infection	SL15	R9.4.1 (SQK-LSK-109)	ligation	C1	1119	C1_S315	1	ST15	Klebsiella pneumoniae	84099	0	1	6	-	0	-	0	-	0	-	0	-	0	aac(3)-IId;aac(6')-Ib';aadA;strA;strB	-	-	qnrB1	-	-	-	-	sul2	-	-	dfrA14	OXA-9	-	CTX-M-15	-	-	SHV-11^;SHV-28^
KP_NORM_BLD_2009_61895__pl_4	KP_NORM_BLD_2009_61895	plasmid	circularized	Human	Human Infection	2009	blood	Infection	SL15	R9.4.1 (SQK-LSK-109)	ligation	C1	1119	C1_S440A	95	ST15	Klebsiella pneumoniae	4863	0	0	0	-	0	-	0	-	0	-	0	-	0	-	-	-	-	-	-	-	-	-	-	-	-	-	-	-	-	-	SHV-11^;SHV-28^
KP_NORM_BLD_2009_61895__pl_5	KP_NORM_BLD_2009_61895	plasmid	circularized	Human	Human Infection	2009	blood	Infection	SL15	R9.4.1 (SQK-LSK-109)	ligation	C1	1119	C1_S439B	116	ST15	Klebsiella pneumoniae	4163	0	0	0	-	0	-	0	-	0	-	0	-	0	-	-	-	-	-	-	-	-	-	-	-	-	-	-	-	-	-	SHV-11^;SHV-28^
KP_NORM_BLD_2009_61895__pl_6	KP_NORM_BLD_2009_61895	plasmid	circularized	Human	Human Infection	2009	blood	Infection	SL15	R9.4.1 (SQK-LSK-109)	ligation	C65	1	C65_S0	1	ST15	Klebsiella pneumoniae	3082	0	0	0	-	0	-	0	-	0	-	0	-	0	-	-	-	-	-	-	-	-	-	-	-	-	-	-	-	-	-	SHV-11^;SHV-28^
KP_NORM_BLD_2009_62172__chr	KP_NORM_BLD_2009_62172	chromosome	circularized	Human	Human Infection	2009	blood	Infection	SL231	R9.4.1 (SQK-LSK-109)	ligation	-	-	-	-	ST2947	Klebsiella pneumoniae	5309067	1	0	1	ybt14;ICEKp5	437	-	0	-	0	-	0	-	0	-	-	-	-	-	-	-	-	-	-	-	-	-	-	-	-	-	SHV-1^
KP_NORM_BLD_2009_62172__pl_1	KP_NORM_BLD_2009_62172	plasmid	circularized	Human	Human Infection	2009	blood	Infection	SL231	R9.4.1 (SQK-LSK-109)	ligation	C1	1119	C1_S438I	2	ST2947	Klebsiella pneumoniae	218732	0	0	4	-	0	-	0	-	0	-	0	-	0	aph3-Ia;strA;strB	-	-	-	-	-	-	-	sul2	-	-	dfrA14	TEM-1D	-	-	-	-	SHV-1^
KP_NORM_BLD_2009_62172__pl_2	KP_NORM_BLD_2009_62172	plasmid	circularized	Human	Human Infection	2009	blood	Infection	SL231	R9.4.1 (SQK-LSK-109)	ligation	C1	1119	C1_hub	13	ST2947	Klebsiella pneumoniae	149375	0	0	3	-	0	-	0	-	0	-	0	-	0	aac(6')-Ib-cr	-	-	-	-	-	-	arr-3	-	tet(A)	-	-	-	-	-	-	-	SHV-1^
KP_NORM_BLD_2009_62172__pl_3	KP_NORM_BLD_2009_62172	plasmid	circularized	Human	Human Infection	2009	blood	Infection	SL231	R9.4.1 (SQK-LSK-109)	ligation	C1	1119	C1_S395	2	ST2947	Klebsiella pneumoniae	65947	0	1	6	-	0	-	0	-	0	-	0	-	0	aac(3)-IId;aac(6')-Ib-cr;aadA16	-	-	qnrB6	-	-	CatB4	-	sul1;sul1	-	-	-	OXA-1	-	CTX-M-15	-	-	SHV-1^
KP_NORM_BLD_2009_62777__chr	KP_NORM_BLD_2009_62777	chromosome	circularized	Human	Human Infection	2009	blood	Infection	SL14	R9.4.1 (SQK-LSK-109)	ligation	-	-	-	-	ST14	Klebsiella pneumoniae	5221832	0	0	0	-	0	-	0	-	0	-	0	-	0	-	-	-	-	-	-	-	-	-	-	-	-	-	-	-	-	-	SHV-28^
KP_NORM_BLD_2009_62777__pl_1	KP_NORM_BLD_2009_62777	plasmid	circularized	Human	Human Infection	2009	blood	Infection	SL14	R9.4.1 (SQK-LSK-109)	ligation	C1	1119	C1_S440F	2	ST14	Klebsiella pneumoniae	160118	0	1	8	-	0	-	0	-	0	-	0	-	0	aac(6')-Ib-cr;strA;strB	-	-	qnrB1	-	-	CatB4	-	sul2	tet(A)	-	dfrA14	OXA-1;TEM-1D	-	CTX-M-15	-	-	SHV-28^
KP_NORM_BLD_2009_63475__chr	KP_NORM_BLD_2009_63475	chromosome	circularized	Human	Human Infection	2009	blood	Infection	SL35	R9.4.1 (SQK-LSK-109)	ligation	-	-	-	-	ST35	Klebsiella pneumoniae	5286108	1	0	0	ybt9;ICEKp3(truncated)	438	-	0	-	0	-	0	-	0	-	-	-	-	-	-	-	-	-	-	-	-	-	-	-	-	-	SHV-33^
KP_NORM_BLD_2009_63475__pl_2	KP_NORM_BLD_2009_63475	plasmid	circularized	Human	Human Infection	2009	blood	Infection	SL35	R9.4.1 (SQK-LSK-109)	ligation	C1	1119	C1_S437B	2	ST35	Klebsiella pneumoniae	209101	0	0	0	-	0	-	0	-	0	-	0	-	0	-	-	-	-	-	-	-	-	-	-	-	-	-	-	-	-	-	SHV-33^
KP_NORM_BLD_2009_63475__pl_3	KP_NORM_BLD_2009_63475	plasmid	circularized	Human	Human Infection	2009	blood	Infection	SL35	R9.4.1 (SQK-LSK-109)	ligation	C1	1119	C1_S437B	2	ST35	Klebsiella pneumoniae	118006	0	1	3	-	0	-	0	-	0	-	0	-	0	aadA	-	-	-	-	-	-	-	sul1	-	-	-	-	-	SHV-2	-	-	SHV-33^
KP_NORM_BLD_2009_63475__pl_4	KP_NORM_BLD_2009_63475	plasmid	circularized	Human	Human Infection	2009	blood	Infection	SL35	R9.4.1 (SQK-LSK-109)	ligation	C1	1119	C1_S439B	116	ST35	Klebsiella pneumoniae	4336	0	0	0	-	0	-	0	-	0	-	0	-	0	-	-	-	-	-	-	-	-	-	-	-	-	-	-	-	-	-	SHV-33^
KP_NORM_BLD_2009_63475__pl_5	KP_NORM_BLD_2009_63475	plasmid	circularized	Human	Human Infection	2009	blood	Infection	SL35	R9.4.1 (SQK-LSK-109)	ligation	C12	7	C12_S0	7	ST35	Klebsiella pneumoniae	2667	0	0	0	-	0	-	0	-	0	-	0	-	0	-	-	-	-	-	-	-	-	-	-	-	-	-	-	-	-	-	SHV-33^
KP_NORM_BLD_2009_63807__chr	KP_NORM_BLD_2009_63807	chromosome	circularized	Human	Human Infection	2009	blood	Infection	SL17	R9.4.1 (SQK-LSK-109)	ligation	-	-	-	-	ST336	Klebsiella pneumoniae	5192135	0	1	2	-	0	-	0	-	0	-	0	-	0	-	-	-	-	-	-	-	-	-	-	-	-	-	-	CTX-M-15	-	-	SHV-11^
KP_NORM_BLD_2009_63807__pl_1	KP_NORM_BLD_2009_63807	plasmid	circularized	Human	Human Infection	2009	blood	Infection	SL17	R9.4.1 (SQK-LSK-109)	ligation	C1	1119	C1_S438C	5	ST336	Klebsiella pneumoniae	216460	0	0	2	-	0	-	0	-	0	-	0	-	0	-	-	-	-	-	mphA	-	-	-	-	-	dfrA14	-	-	-	-	-	SHV-11^
KP_NORM_BLD_2009_63807__pl_2	KP_NORM_BLD_2009_63807	plasmid	circularized	Human	Human Infection	2009	blood	Infection	SL17	R9.4.1 (SQK-LSK-109)	ligation	C1	1119	C1_S440B	5	ST336	Klebsiella pneumoniae	35550	0	0	0	-	0	-	0	-	0	-	0	-	0	-	-	-	-	-	-	-	-	-	-	-	-	-	-	-	-	-	SHV-11^
KP_NORM_BLD_2009_63807__pl_3	KP_NORM_BLD_2009_63807	plasmid	circularized	Human	Human Infection	2009	blood	Infection	SL17	R9.4.1 (SQK-LSK-109)	ligation	C1	1119	C1_S439B	116	ST336	Klebsiella pneumoniae	4710	0	0	0	-	0	-	0	-	0	-	0	-	0	-	-	-	-	-	-	-	-	-	-	-	-	-	-	-	-	-	SHV-11^
KP_NORM_BLD_2010_70236__chr	KP_NORM_BLD_2010_70236	chromosome	circularized	Human	Human Infection	2010	blood	Infection	SL70	R10.4.1 (SQK-LSK-109)	ligation	-	-	-	-	ST70	Klebsiella pneumoniae	5315892	1	0	0	ybt8;ICEKp9	195	-	0	-	0	-	0	-	0	-	-	-	-	-	-	-	-	-	-	-	-	-	-	-	-	-	SHV-32
KP_NORM_BLD_2010_70236__pl_1	KP_NORM_BLD_2010_70236	plasmid	circularized	Human	Human Infection	2010	blood	Infection	SL70	R10.4.1 (SQK-LSK-109)	ligation	C1	1119	C1_S440-8	1	ST70	Klebsiella pneumoniae	195784	0	1	8	-	0	-	0	-	0	-	0	-	0	aac(3)-IIa;aac(6')-Ib-cr;strA;strB	-	-	qnrB1	-	-	CatB4	-	sul2	tet(A)	-	dfrA14	OXA-1;TEM-1D	-	CTX-M-15	-	-	SHV-32
KP_NORM_BLD_2010_70236__pl_2	KP_NORM_BLD_2010_70236	plasmid	circularized	Human	Human Infection	2010	blood	Infection	SL70	R10.4.1 (SQK-LSK-109)	ligation	C1	1119	C1_S440A	95	ST70	Klebsiella pneumoniae	4773	0	0	0	-	0	-	0	-	0	-	0	-	0	-	-	-	-	-	-	-	-	-	-	-	-	-	-	-	-	-	SHV-32
KP_NORM_BLD_2010_70364__chr	KP_NORM_BLD_2010_70364	chromosome	circularized	Human	Human Infection	2010	blood	Infection	SL10972	R9.4.1 (SQK-LSK-109)	ligation	-	-	-	-	ST2949	Klebsiella pneumoniae	5231088	0	0	0	-	0	-	0	-	0	-	0	-	0	-	-	-	-	-	-	-	-	-	-	-	-	-	-	-	-	-	SHV-11^
KP_NORM_BLD_2010_70364__pl_1	KP_NORM_BLD_2010_70364	plasmid	circularized	Human	Human Infection	2010	blood	Infection	SL10972	R9.4.1 (SQK-LSK-109)	ligation	C1	1119	C1_S170	1	ST2949	Klebsiella pneumoniae	191062	0	1	7	-	0	-	0	-	0	-	0	-	0	aac(3)-IIa;aac(6')-Ib-cr;strA;strB	-	-	qnrB1	-	-	CatB4	-	sul2	-	-	dfrA14	OXA-1;TEM-1D	-	CTX-M-15	-	-	SHV-11^
KP_NORM_BLD_2010_70364__pl_2	KP_NORM_BLD_2010_70364	plasmid	circularized	Human	Human Infection	2010	blood	Infection	SL10972	R9.4.1 (SQK-LSK-109)	ligation	C66	1	C66_S0	1	ST2949	Klebsiella pneumoniae	71828	0	0	0	-	0	-	0	-	0	-	0	-	0	-	-	-	-	-	-	-	-	-	-	-	-	-	-	-	-	-	SHV-11^
KP_NORM_BLD_2010_70364__pl_3	KP_NORM_BLD_2010_70364	plasmid	circularized	Human	Human Infection	2010	blood	Infection	SL10972	R9.4.1 (SQK-LSK-109)	ligation	C37	6	C37_S0	6	ST2949	Klebsiella pneumoniae	6944	0	0	0	-	0	-	0	-	0	-	0	-	0	-	-	-	-	-	-	-	-	-	-	-	-	-	-	-	-	-	SHV-11^
KP_NORM_BLD_2010_71621__chr	KP_NORM_BLD_2010_71621	chromosome	circularized	Human	Human Infection	2010	blood	Infection	SL258	R9.4.1 (SQK-LSK-109)	ligation	-	-	-	-	ST2948	Klebsiella pneumoniae	5316617	0	0	1	-	0	-	0	-	0	-	0	-	0	-	-	-	-	-	-	-	-	-	-	-	-	-	-	-	-	-	SHV-11^
KP_NORM_BLD_2010_71621__pl_1	KP_NORM_BLD_2010_71621	plasmid	circularized	Human	Human Infection	2010	blood	Infection	SL258	R9.4.1 (SQK-LSK-109)	ligation	C1	1119	C1_S430	12	ST2948	Klebsiella pneumoniae	155175	3	0	0	-	0	-	0	iuc3	25	-	0	-	0	-	-	-	-	-	-	-	-	-	-	-	-	-	-	-	-	-	SHV-11^
KP_NORM_BLD_2010_71621__pl_2	KP_NORM_BLD_2010_71621	plasmid	circularized	Human	Human Infection	2010	blood	Infection	SL258	R9.4.1 (SQK-LSK-109)	ligation	C1	1119	C1_S310	1	ST2948	Klebsiella pneumoniae	82998	0	1	5	-	0	-	0	-	0	-	0	-	0	aac(3)-IId;strA;strB	-	-	qnrS1	-	-	-	-	-	tet(A)	-	dfrA14	-	-	SHV-12	-	-	SHV-11^
KP_NORM_BLD_2010_71621__pl_3	KP_NORM_BLD_2010_71621	plasmid	circularized	Human	Human Infection	2010	blood	Infection	SL258	R9.4.1 (SQK-LSK-109)	ligation	C1	1119	C1_S436	34	ST2948	Klebsiella pneumoniae	8801	0	0	0	-	0	-	0	-	0	-	0	-	0	-	-	-	-	-	-	-	-	-	-	-	-	-	-	-	-	-	SHV-11^
KP_NORM_BLD_2010_71621__pl_4	KP_NORM_BLD_2010_71621	plasmid	circularized	Human	Human Infection	2010	blood	Infection	SL258	R9.4.1 (SQK-LSK-109)	ligation	C2	26	C2_S1	26	ST2948	Klebsiella pneumoniae	5463	0	0	0	-	0	-	0	-	0	-	0	-	0	-	-	-	-	-	-	-	-	-	-	-	-	-	-	-	-	-	SHV-11^
KP_NORM_BLD_2010_71621__pl_5	KP_NORM_BLD_2010_71621	plasmid	circularized	Human	Human Infection	2010	blood	Infection	SL258	R9.4.1 (SQK-LSK-109)	ligation	C1	1119	C1_S437A	61	ST2948	Klebsiella pneumoniae	4947	0	0	0	-	0	-	0	-	0	-	0	-	0	-	-	-	-	-	-	-	-	-	-	-	-	-	-	-	-	-	SHV-11^
KP_NORM_BLD_2011_74838__chr	KP_NORM_BLD_2011_74838	chromosome	circularized	Human	Human Infection	2011	blood	Infection	SL383	R10.4.1 (SQK-RBK114-24)	rapid	-	-	-	-	ST110	Klebsiella pneumoniae	5233598	0	0	0	-	0	-	0	-	0	-	0	-	0	-	-	-	-	-	-	-	-	-	-	-	-	-	-	-	-	-	SHV-1
KP_NORM_BLD_2011_74838__pl_1	KP_NORM_BLD_2011_74838	plasmid	circularized	Human	Human Infection	2011	blood	Infection	SL383	R10.4.1 (SQK-RBK114-24)	rapid	C1	1119	C1_S427	10	ST110	Klebsiella pneumoniae	145437	0	0	0	-	0	-	0	-	0	-	0	-	0	-	-	-	-	-	-	-	-	-	-	-	-	-	-	-	-	-	SHV-1
KP_NORM_BLD_2011_74838__pl_2	KP_NORM_BLD_2011_74838	plasmid	circularized	Human	Human Infection	2011	blood	Infection	SL383	R10.4.1 (SQK-RBK114-24)	rapid	C1	1119	C1_S432	13	ST110	Klebsiella pneumoniae	70946	0	0	0	-	0	-	0	-	0	-	0	-	0	-	-	-	-	-	-	-	-	-	-	-	-	-	-	-	-	-	SHV-1
KP_NORM_BLD_2011_74838__pl_3	KP_NORM_BLD_2011_74838	plasmid	circularized	Human	Human Infection	2011	blood	Infection	SL383	R10.4.1 (SQK-RBK114-24)	rapid	C1	1119	C1_S316	1	ST110	Klebsiella pneumoniae	62059	0	1	3	-	0	-	0	-	0	-	0	-	0	aac(3)-IId	-	-	qnrS1	-	-	-	-	-	-	-	-	-	-	SHV-12	-	-	SHV-1
KP_NORM_BLD_2011_75117__chr	KP_NORM_BLD_2011_75117	chromosome	circularized	Human	Human Infection	2011	blood	Infection	SL45	R9.4.1 (SQK-LSK-109)	ligation	-	-	-	-	ST45	Klebsiella pneumoniae	5472811	1	0	0	ybt9;ICEKp3	440	-	0	-	0	-	0	-	0	-	-	-	-	-	-	-	-	-	-	-	-	-	-	-	-	-	SHV-1;SHV-1^
KP_NORM_BLD_2011_75117__pl_1	KP_NORM_BLD_2011_75117	plasmid	circularized	Human	Human Infection	2011	blood	Infection	SL45	R9.4.1 (SQK-LSK-109)	ligation	C1	1119	C1_S438B	11	ST45	Klebsiella pneumoniae	216544	0	0	3	-	0	-	0	-	0	-	0	-	0	-	-	-	-	-	-	-	-	sul1	tet(D)	-	dfrA7	-	-	-	-	-	SHV-1;SHV-1^
KP_NORM_BLD_2011_75117__pl_2	KP_NORM_BLD_2011_75117	plasmid	circularized	Human	Human Infection	2011	blood	Infection	SL45	R9.4.1 (SQK-LSK-109)	ligation	C1	1119	C1_S342	1	ST45	Klebsiella pneumoniae	203961	0	1	9	-	0	-	0	-	0	-	0	-	0	aac(3)-IIa;aadA;aph(3')-Ia	-	-	qnrA1	-	-	catA1;floR	arr-2	sul1;sul1;sul1;sul2	tet(D)	-	dfrA14;dfrA5	OXA-10;SCO-1;TEM-1D;TEM-1D	-	CTX-M-15	-	-	SHV-1;SHV-1^
KP_NORM_BLD_2011_75117__pl_3	KP_NORM_BLD_2011_75117	plasmid	circularized	Human	Human Infection	2011	blood	Infection	SL45	R9.4.1 (SQK-LSK-109)	ligation	C1	1119	C1_S439B	116	ST45	Klebsiella pneumoniae	4391	0	0	0	-	0	-	0	-	0	-	0	-	0	-	-	-	-	-	-	-	-	-	-	-	-	-	-	-	-	-	SHV-1;SHV-1^
KP_NORM_BLD_2011_75461__chr	KP_NORM_BLD_2011_75461	chromosome	circularized	Human	Human Infection	2011	blood	Infection	SL37	R9.4.1 (SQK-LSK-109)	ligation	-	-	-	-	ST37	Klebsiella pneumoniae	5172910	0	0	0	-	0	-	0	-	0	-	0	-	0	-	-	-	-	-	-	-	-	-	-	-	-	-	-	-	-	-	SHV-11^
KP_NORM_BLD_2011_75461__pl_1	KP_NORM_BLD_2011_75461	plasmid	circularized	Human	Human Infection	2011	blood	Infection	SL37	R9.4.1 (SQK-LSK-109)	ligation	C1	1119	C1_S397	2	ST37	Klebsiella pneumoniae	353478	0	1	10	-	0	-	0	-	0	-	0	-	0	aac(3)-IIg;aac(6')-IIc;aac(6')-Ib-cr;aac(6')-Ib-cr;aph3-Ia;strA;strB	mcr-9.1	-	qnrB4	-	mphA	catB3;catB3	arr-3;arr-3	sul1;sul1;sul1;sul1	-	-	dfrA19	DHA-7;OXA-1;OXA-1;TEM-1D	-	SHV-12;SHV-12	-	-	SHV-11^
KP_NORM_BLD_2011_75461__pl_2	KP_NORM_BLD_2011_75461	plasmid	circularized	Human	Human Infection	2011	blood	Infection	SL37	R9.4.1 (SQK-LSK-109)	ligation	C1	1119	C1_S59	1	ST37	Klebsiella pneumoniae	85625	0	0	0	-	0	-	0	-	0	-	0	-	0	-	-	-	-	-	-	-	-	-	-	-	-	-	-	-	-	-	SHV-11^
KP_NORM_BLD_2011_75461__pl_3	KP_NORM_BLD_2011_75461	plasmid	circularized	Human	Human Infection	2011	blood	Infection	SL37	R9.4.1 (SQK-LSK-109)	ligation	C1	1119	C1_S391	2	ST37	Klebsiella pneumoniae	49136	0	0	4	-	0	-	0	-	0	-	0	-	0	aadA2;aadA	-	-	-	-	-	cmlA1	-	sul1	tet(A)	-	-	-	-	-	-	-	SHV-11^
KP_NORM_BLD_2011_75461__pl_4	KP_NORM_BLD_2011_75461	plasmid	circularized	Human	Human Infection	2011	blood	Infection	SL37	R9.4.1 (SQK-LSK-109)	ligation	C1	1119	C1_S397	2	ST37	Klebsiella pneumoniae	17891	0	1	6	-	0	-	0	-	0	-	0	-	0	aac(6')-Ib-cr	-	-	-	-	-	catB3	arr-3	sul1	-	-	-	OXA-1	-	SHV-12	-	-	SHV-11^
KP_NORM_BLD_2012_85054__chr	KP_NORM_BLD_2012_85054	chromosome	circularized	Human	Human Infection	2012	blood	Infection	SL307	R9.4.1 (SQK-LSK-109)	ligation	-	-	-	-	ST307	Klebsiella pneumoniae	5280684	0	0	1	-	0	-	0	-	0	-	0	-	0	-	-	-	-	-	-	-	-	-	-	-	-	-	-	-	-	-	SHV-28^
KP_NORM_BLD_2012_85054__pl_1	KP_NORM_BLD_2012_85054	plasmid	circularized	Human	Human Infection	2012	blood	Infection	SL307	R9.4.1 (SQK-LSK-109)	ligation	C1	1119	C1_S424	9	ST307	Klebsiella pneumoniae	247177	0	1	8	-	0	-	0	-	0	-	0	-	0	aac(3)-IIa;aac(6')-Ib-cr;strA;strB	-	-	qnrB1	-	-	CatB4	-	sul2	tet(A)	-	dfrA14	OXA-1;TEM-206	-	CTX-M-15	-	-	SHV-28^
KP_NORM_BLD_2012_85054__pl_2	KP_NORM_BLD_2012_85054	plasmid	circularized	Human	Human Infection	2012	blood	Infection	SL307	R9.4.1 (SQK-LSK-109)	ligation	C1	1119	C1_S440A	95	ST307	Klebsiella pneumoniae	3991	0	0	0	-	0	-	0	-	0	-	0	-	0	-	-	-	-	-	-	-	-	-	-	-	-	-	-	-	-	-	SHV-28^
KP_NORM_BLD_2012_85408__chr	KP_NORM_BLD_2012_85408	chromosome	circularized	Human	Human Infection	2012	blood	Infection	SL258	R9.4.1 (SQK-LSK-109)	ligation	-	-	-	-	ST340	Klebsiella pneumoniae	5216010	0	0	1	-	0	-	0	-	0	-	0	-	0	-	-	-	-	-	-	-	-	-	-	-	-	-	-	-	-	-	SHV-11
KP_NORM_BLD_2012_85408__pl_1	KP_NORM_BLD_2012_85408	plasmid	circularized	Human	Human Infection	2012	blood	Infection	SL258	R9.4.1 (SQK-LSK-109)	ligation	C1	1119	C1_S438B	11	ST340	Klebsiella pneumoniae	167682	0	0	3	-	0	-	0	-	0	-	0	-	0	aadA2	-	-	-	-	-	-	-	sul1	-	-	dfrA12	-	-	-	-	-	SHV-11
KP_NORM_BLD_2012_85408__pl_2	KP_NORM_BLD_2012_85408	plasmid	circularized	Human	Human Infection	2012	blood	Infection	SL258	R9.4.1 (SQK-LSK-109)	ligation	C0	4	C0_S2	1	ST340	Klebsiella pneumoniae	114752	0	0	3	-	0	-	0	-	0	-	0	-	0	aadA2;aadA;aph3-Ia	-	-	-	-	-	cmlA1	-	sul3	-	-	-	-	-	-	-	-	SHV-11
KP_NORM_BLD_2012_85408__pl_3	KP_NORM_BLD_2012_85408	plasmid	circularized	Human	Human Infection	2012	blood	Infection	SL258	R9.4.1 (SQK-LSK-109)	ligation	C38	2	C38_S0	2	ST340	Klebsiella pneumoniae	10974	0	2	2	-	0	-	0	-	0	-	0	-	0	aph(3')-VIa	-	-	-	-	-	-	-	-	-	-	-	-	-	-	-	KPC-2	SHV-11
KP_NORM_BLD_2012_85408__pl_4	KP_NORM_BLD_2012_85408	plasmid	circularized	Human	Human Infection	2012	blood	Infection	SL258	R9.4.1 (SQK-LSK-109)	ligation	C1	1119	C1_S439B	116	ST340	Klebsiella pneumoniae	5655	0	0	0	-	0	-	0	-	0	-	0	-	0	-	-	-	-	-	-	-	-	-	-	-	-	-	-	-	-	-	SHV-11
KP_NORM_BLD_2012_85408__pl_5	KP_NORM_BLD_2012_85408	plasmid	circularized	Human	Human Infection	2012	blood	Infection	SL258	R9.4.1 (SQK-LSK-109)	ligation	C1	1119	C1_S440A	95	ST340	Klebsiella pneumoniae	2989	0	0	1	-	0	-	0	-	0	-	0	-	0	-	-	-	qnrB19	-	-	-	-	-	-	-	-	-	-	-	-	-	SHV-11
KP_NORM_BLD_2012_86925__chr	KP_NORM_BLD_2012_86925	chromosome	circularized	Human	Human Infection	2012	blood	Infection	SL10395	R9.4.1 (SQK-LSK-109)	ligation	-	-	-	-	ST904	Klebsiella pneumoniae	5183370	0	0	0	-	0	-	0	-	0	-	0	-	0	-	-	-	-	-	-	-	-	-	-	-	-	-	-	-	-	-	SHV-65
KP_NORM_BLD_2012_86925__pl_1	KP_NORM_BLD_2012_86925	plasmid	circularized	Human	Human Infection	2012	blood	Infection	SL10395	R9.4.1 (SQK-LSK-109)	ligation	C1	1119	C1_S171	1	ST904	Klebsiella pneumoniae	184454	0	1	5	-	0	-	0	-	0	-	0	-	0	aadA	-	-	-	-	-	-	-	sul1	tet(A)	-	dfrA1	-	-	SHV-2A	-	-	SHV-65
KP_NORM_BLD_2012_86962__chr	KP_NORM_BLD_2012_86962	chromosome	circularized	Human	Human Infection	2012	blood	Infection	SL70	R9.4.1 (SQK-LSK-109)	ligation	-	-	-	-	ST70	Klebsiella pneumoniae	5316981	1	0	0	ybt8;ICEKp9	195	-	0	-	0	-	0	-	0	-	-	-	-	-	-	-	-	-	-	-	-	-	-	-	-	-	SHV-32
KP_NORM_BLD_2012_86962__pl_1	KP_NORM_BLD_2012_86962	plasmid	circularized	Human	Human Infection	2012	blood	Infection	SL70	R9.4.1 (SQK-LSK-109)	ligation	C1	1119	C1_S440-9	1	ST70	Klebsiella pneumoniae	183627	0	1	7	-	0	-	0	-	0	-	0	-	0	aac(3)-IIa;aac(6')-Ib-cr	-	-	qnrB1	-	-	CatB4	-	-	tet(A)	-	dfrA14	OXA-1	-	CTX-M-15	-	-	SHV-32
KP_NORM_BLD_2013_88977__chr	KP_NORM_BLD_2013_88977	chromosome	circularized	Human	Human Infection	2013	blood	Infection	SL258	R9.4.1 (SQK-LSK-109)	ligation	-	-	-	-	ST258	Klebsiella pneumoniae	5425881	0	0	4	-	0	-	0	-	0	-	0	-	0	aadA2	-	-	-	-	-	-	-	sul1	-	-	-	-	-	-	-	-	SHV-11;SHV-11
KP_NORM_BLD_2013_88977__pl_1	KP_NORM_BLD_2013_88977	plasmid	circularized	Human	Human Infection	2013	blood	Infection	SL258	R9.4.1 (SQK-LSK-109)	ligation	C1	1119	C1_hub	13	ST258	Klebsiella pneumoniae	97760	0	0	0	-	0	-	0	-	0	-	0	-	0	-	-	-	-	-	-	-	-	-	-	-	-	-	-	-	-	-	SHV-11;SHV-11
KP_NORM_BLD_2013_88977__pl_2	KP_NORM_BLD_2013_88977	plasmid	circularized	Human	Human Infection	2013	blood	Infection	SL258	R9.4.1 (SQK-LSK-109)	ligation	C1	1119	C1_S413	3	ST258	Klebsiella pneumoniae	53292	0	2	1	-	0	-	0	-	0	-	0	-	0	-	-	-	-	-	-	-	-	-	-	-	-	-	-	-	-	KPC-3	SHV-11;SHV-11
KP_NORM_BLD_2013_88977__pl_3	KP_NORM_BLD_2013_88977	plasmid	circularized	Human	Human Infection	2013	blood	Infection	SL258	R9.4.1 (SQK-LSK-109)	ligation	C1	1119	C1_S436	34	ST258	Klebsiella pneumoniae	13096	0	0	1	-	0	-	0	-	0	-	0	-	0	aac(6')-Ib'	-	-	-	-	-	-	-	-	-	-	-	-	-	-	-	-	SHV-11;SHV-11
KP_NORM_BLD_2013_90851__chr	KP_NORM_BLD_2013_90851	chromosome	circularized	Human	Human Infection	2013	blood	Infection	SL427	R9.4.1 (SQK-LSK-109)	ligation	-	-	-	-	ST2943	Klebsiella pneumoniae	5213805	0	0	0	-	0	-	0	-	0	-	0	-	0	-	-	-	-	-	-	-	-	-	-	-	-	-	-	-	-	-	SHV-27^;SHV-27^;SHV-27^;SHV-27^;SHV-27^;SHV-27^;SHV-27^;SHV-27^;SHV-27^;SHV-27^;SHV-27^;SHV-27^;SHV-27^;SHV-27^;SHV-27^
KP_NORM_BLD_2013_90851__pl_1	KP_NORM_BLD_2013_90851	plasmid	circularized	Human	Human Infection	2013	blood	Infection	SL427	R9.4.1 (SQK-LSK-109)	ligation	C1	1119	C1_S172	1	ST2943	Klebsiella pneumoniae	172099	0	0	0	-	0	-	0	-	0	-	0	-	0	-	-	-	-	-	-	-	-	-	-	-	-	-	-	-	-	-	SHV-27^;SHV-27^;SHV-27^;SHV-27^;SHV-27^;SHV-27^;SHV-27^;SHV-27^;SHV-27^;SHV-27^;SHV-27^;SHV-27^;SHV-27^;SHV-27^;SHV-27^
KP_NORM_BLD_2013_90851__pl_2	KP_NORM_BLD_2013_90851	plasmid	circularized	Human	Human Infection	2013	blood	Infection	SL427	R9.4.1 (SQK-LSK-109)	ligation	C67	1	C67_S0	1	ST2943	Klebsiella pneumoniae	14150	0	0	0	-	0	-	0	-	0	-	0	-	0	-	-	-	-	-	-	-	-	-	-	-	-	-	-	-	-	-	SHV-27^;SHV-27^;SHV-27^;SHV-27^;SHV-27^;SHV-27^;SHV-27^;SHV-27^;SHV-27^;SHV-27^;SHV-27^;SHV-27^;SHV-27^;SHV-27^;SHV-27^
KP_NORM_BLD_2013_90851__pl_3	KP_NORM_BLD_2013_90851	plasmid	circularized	Human	Human Infection	2013	blood	Infection	SL427	R9.4.1 (SQK-LSK-109)	ligation	C1	1119	C1_S439B	116	ST2943	Klebsiella pneumoniae	4345	0	0	0	-	0	-	0	-	0	-	0	-	0	-	-	-	-	-	-	-	-	-	-	-	-	-	-	-	-	-	SHV-27^;SHV-27^;SHV-27^;SHV-27^;SHV-27^;SHV-27^;SHV-27^;SHV-27^;SHV-27^;SHV-27^;SHV-27^;SHV-27^;SHV-27^;SHV-27^;SHV-27^
KP_NORM_BLD_2013_91198__chr	KP_NORM_BLD_2013_91198	chromosome	circularized	Human	Human Infection	2013	blood	Infection	SL231	R9.4.1 (SQK-LSK-109)	ligation	-	-	-	-	ST2947	Klebsiella pneumoniae	5310972	1	0	1	ybt14;ICEKp5	437	-	0	-	0	-	0	-	0	-	-	-	-	-	-	-	-	-	-	-	-	-	-	-	-	-	SHV-1^
KP_NORM_BLD_2013_91198__pl_1	KP_NORM_BLD_2013_91198	plasmid	circularized	Human	Human Infection	2013	blood	Infection	SL231	R9.4.1 (SQK-LSK-109)	ligation	C1	1119	C1_S438I	2	ST2947	Klebsiella pneumoniae	220888	0	0	4	-	0	-	0	-	0	-	0	-	0	aph3-Ia;strA;strB	-	-	-	-	-	-	-	sul2	-	-	dfrA14	TEM-1D	-	-	-	-	SHV-1^
KP_NORM_BLD_2013_91198__pl_2	KP_NORM_BLD_2013_91198	plasmid	circularized	Human	Human Infection	2013	blood	Infection	SL231	R9.4.1 (SQK-LSK-109)	ligation	C1	1119	C1_S439B	116	ST2947	Klebsiella pneumoniae	4991	0	0	0	-	0	-	0	-	0	-	0	-	0	-	-	-	-	-	-	-	-	-	-	-	-	-	-	-	-	-	SHV-1^
KP_NORM_BLD_2013_91444__chr	KP_NORM_BLD_2013_91444	chromosome	circularized	Human	Human Infection	2013	blood	Infection	SL258	R9.4.1 (SQK-LSK-109)	ligation	-	-	-	-	ST340	Klebsiella pneumoniae	5280692	0	0	3	-	0	-	0	-	0	-	0	-	0	aadA2	-	-	-	-	-	-	-	sul1	-	-	-	-	-	-	-	-	SHV-11
KP_NORM_BLD_2013_91444__pl_1	KP_NORM_BLD_2013_91444	plasmid	circularized	Human	Human Infection	2013	blood	Infection	SL258	R9.4.1 (SQK-LSK-109)	ligation	C1	1119	C1_S438B	11	ST340	Klebsiella pneumoniae	176360	0	0	4	-	0	-	0	-	0	-	0	-	0	aadA2;aph3-Ia	-	-	-	-	mphA	-	-	sul1	-	-	dfrA12	-	-	-	-	-	SHV-11
KP_NORM_BLD_2013_91444__pl_2	KP_NORM_BLD_2013_91444	plasmid	circularized	Human	Human Infection	2013	blood	Infection	SL258	R9.4.1 (SQK-LSK-109)	ligation	C1	1119	C1_S440-10	1	ST340	Klebsiella pneumoniae	160343	0	1	8	-	0	-	0	-	0	-	0	-	0	aac(3)-IIa;aac(6')-Ib-cr;strA;strB	-	-	qnrB1	-	-	CatB4	-	sul2	tet(A)	-	dfrA14	OXA-1;TEM-1D	-	CTX-M-15	-	-	SHV-11
KP_NORM_BLD_2013_91444__pl_3	KP_NORM_BLD_2013_91444	plasmid	circularized	Human	Human Infection	2013	blood	Infection	SL258	R9.4.1 (SQK-LSK-109)	ligation	C1	1119	C1_S439B	116	ST340	Klebsiella pneumoniae	4990	0	0	0	-	0	-	0	-	0	-	0	-	0	-	-	-	-	-	-	-	-	-	-	-	-	-	-	-	-	-	SHV-11
KP_NORM_BLD_2013_91444__pl_4	KP_NORM_BLD_2013_91444	plasmid	circularized	Human	Human Infection	2013	blood	Infection	SL258	R9.4.1 (SQK-LSK-109)	ligation	C1	1119	C1_S440A	95	ST340	Klebsiella pneumoniae	4510	0	0	0	-	0	-	0	-	0	-	0	-	0	-	-	-	-	-	-	-	-	-	-	-	-	-	-	-	-	-	SHV-11
KP_NORM_BLD_2013_92320__chr	KP_NORM_BLD_2013_92320	chromosome	circularized	Human	Human Infection	2013	blood	Infection	SL10147	R10.4.1 (SQK-RBK114-24)	rapid	-	-	-	-	ST2552	Klebsiella pneumoniae	5348969	0	0	0	-	0	-	0	-	0	-	0	-	0	-	-	-	-	-	-	-	-	-	-	-	-	-	-	-	-	-	SHV-214
KP_NORM_BLD_2013_92320__ctg_1	KP_NORM_BLD_2013_92320	plasmid	unclosed	Human	Human Infection	2013	blood	Infection	SL10147	R10.4.1 (SQK-RBK114-24)	rapid	-	-	-	-	ST2552	Klebsiella pneumoniae	206718	0	0	0	-	0	-	0	-	0	-	0	-	0	-	-	-	-	-	-	-	-	-	-	-	-	-	-	-	-	-	SHV-214
KP_NORM_BLD_2013_92320__pl_2	KP_NORM_BLD_2013_92320	plasmid	circularized	Human	Human Infection	2013	blood	Infection	SL10147	R10.4.1 (SQK-RBK114-24)	rapid	C1	1119	C1_S312	1	ST2552	Klebsiella pneumoniae	23891	0	1	5	-	0	-	0	-	0	-	0	-	0	aadA	-	-	-	-	-	-	-	sul1	tet(A)	-	dfrA1	-	-	SHV-2A	-	-	SHV-214
KP_NORM_BLD_2013_92328__chr	KP_NORM_BLD_2013_92328	chromosome	circularized	Human	Human Infection	2013	blood	Infection	SL6	R9.4.1 (SQK-LSK-109)	ligation	-	-	-	-	ST950	Klebsiella pneumoniae	5397762	0	0	0	-	0	-	0	-	0	-	0	-	0	-	-	-	-	-	-	-	-	-	-	-	-	-	-	-	-	-	SHV-1
KP_NORM_BLD_2013_92328__pl_1	KP_NORM_BLD_2013_92328	plasmid	circularized	Human	Human Infection	2013	blood	Infection	SL6	R9.4.1 (SQK-LSK-109)	ligation	C1	1119	C1_S256	1	ST950	Klebsiella pneumoniae	166983	0	0	0	-	0	-	0	-	0	-	0	-	0	-	-	-	-	-	-	-	-	-	-	-	-	-	-	-	-	-	SHV-1
KP_NORM_BLD_2013_92328__pl_2	KP_NORM_BLD_2013_92328	plasmid	circularized	Human	Human Infection	2013	blood	Infection	SL6	R9.4.1 (SQK-LSK-109)	ligation	C1	1119	C1_hub	13	ST950	Klebsiella pneumoniae	13149	0	1	2	-	0	-	0	-	0	-	0	-	0	-	-	-	-	-	-	-	-	-	-	-	-	TEM-1D	-	CTX-M-15	-	-	SHV-1
KP_NORM_BLD_2013_92328__pl_3	KP_NORM_BLD_2013_92328	plasmid	circularized	Human	Human Infection	2013	blood	Infection	SL6	R9.4.1 (SQK-LSK-109)	ligation	C21	11	C21_S0	11	ST950	Klebsiella pneumoniae	5943	0	0	0	-	0	-	0	-	0	-	0	-	0	-	-	-	-	-	-	-	-	-	-	-	-	-	-	-	-	-	SHV-1
KP_NORM_BLD_2013_92328__pl_4	KP_NORM_BLD_2013_92328	plasmid	circularized	Human	Human Infection	2013	blood	Infection	SL6	R9.4.1 (SQK-LSK-109)	ligation	C4	27	C4_S0	27	ST950	Klebsiella pneumoniae	1552	0	0	0	-	0	-	0	-	0	-	0	-	0	-	-	-	-	-	-	-	-	-	-	-	-	-	-	-	-	-	SHV-1
KP_NORM_BLD_2014_100833__chr	KP_NORM_BLD_2014_100833	chromosome	circularized	Human	Human Infection	2014	blood	Infection	SL258	R9.4.1 (SQK-LSK-109)	ligation	-	-	-	-	ST340	Klebsiella pneumoniae	5375683	1	0	1	ybt13;ICEKp2	303-1LV	-	0	-	0	-	0	-	0	-	-	-	-	-	-	-	-	-	-	-	-	-	-	-	-	-	SHV-11
KP_NORM_BLD_2014_100833__pl_1	KP_NORM_BLD_2014_100833	plasmid	circularized	Human	Human Infection	2014	blood	Infection	SL258	R9.4.1 (SQK-LSK-109)	ligation	C1	1119	C1_S438B	11	ST340	Klebsiella pneumoniae	226270	0	0	4	-	0	-	0	-	0	-	0	-	0	aadA2	-	-	-	-	mphA	-	-	sul1	-	-	dfrA12	-	-	-	-	-	SHV-11
KP_NORM_BLD_2014_100833__pl_2	KP_NORM_BLD_2014_100833	plasmid	circularized	Human	Human Infection	2014	blood	Infection	SL258	R9.4.1 (SQK-LSK-109)	ligation	C1	1119	C1_S440E	2	ST340	Klebsiella pneumoniae	51054	0	1	5	-	0	-	0	-	0	-	0	-	0	aac(6')-Ib-cr	-	-	-	-	-	CatB4	-	-	tet(A)	-	-	OXA-1	-	CTX-M-15	-	-	SHV-11
KP_NORM_BLD_2014_100833__pl_3	KP_NORM_BLD_2014_100833	plasmid	circularized	Human	Human Infection	2014	blood	Infection	SL258	R9.4.1 (SQK-LSK-109)	ligation	C1	1119	C1_S436	34	ST340	Klebsiella pneumoniae	10077	0	0	0	-	0	-	0	-	0	-	0	-	0	-	-	-	-	-	-	-	-	-	-	-	-	-	-	-	-	-	SHV-11
KP_NORM_BLD_2014_100833__pl_4	KP_NORM_BLD_2014_100833	plasmid	circularized	Human	Human Infection	2014	blood	Infection	SL258	R9.4.1 (SQK-LSK-109)	ligation	C26	6	C26_S0	6	ST340	Klebsiella pneumoniae	4125	0	0	0	-	0	-	0	-	0	-	0	-	0	-	-	-	-	-	-	-	-	-	-	-	-	-	-	-	-	-	SHV-11
KP_NORM_BLD_2014_100848__chr	KP_NORM_BLD_2014_100848	chromosome	circularized	Human	Human Infection	2014	blood	Infection	SL307	R9.4.1 (SQK-LSK-109)	ligation	-	-	-	-	ST307	Klebsiella pneumoniae	5261421	0	0	1	-	0	-	0	-	0	-	0	-	0	-	-	-	-	-	-	-	-	-	-	-	-	-	-	-	-	-	SHV-28^
KP_NORM_BLD_2014_100848__pl_1	KP_NORM_BLD_2014_100848	plasmid	circularized	Human	Human Infection	2014	blood	Infection	SL307	R9.4.1 (SQK-LSK-109)	ligation	C1	1119	C1_S424	9	ST307	Klebsiella pneumoniae	246725	0	1	8	-	0	-	0	-	0	-	0	-	0	aac(3)-IIa;aac(6')-Ib-cr;strA;strB	-	-	qnrB1	-	-	CatB4	-	sul2	tet(A)	-	dfrA14	OXA-1;TEM-1D	-	CTX-M-15	-	-	SHV-28^
KP_NORM_BLD_2014_101320__chr	KP_NORM_BLD_2014_101320	chromosome	circularized	Human	Human Infection	2014	blood	Infection	SL307	R9.4.1 (SQK-LSK-109)	ligation	-	-	-	-	ST307	Klebsiella pneumoniae	5292296	0	0	1	-	0	-	0	-	0	-	0	-	0	-	-	-	-	-	-	-	-	-	-	-	-	-	-	-	-	-	SHV-28^
KP_NORM_BLD_2014_101320__pl_1	KP_NORM_BLD_2014_101320	plasmid	circularized	Human	Human Infection	2014	blood	Infection	SL307	R9.4.1 (SQK-LSK-109)	ligation	C1	1119	C1_S440B	5	ST307	Klebsiella pneumoniae	221089	0	1	8	-	0	-	0	-	0	-	0	-	0	aac(3)-IIa;aac(6')-Ib-cr;aph3-Ia;strA;strB	-	-	qnrB1	-	-	CatB4	-	sul2	tet(A)	-	dfrA14	OXA-1;TEM-1D	-	CTX-M-15	-	-	SHV-28^
KP_NORM_BLD_2014_101821__chr	KP_NORM_BLD_2014_101821	chromosome	circularized	Human	Human Infection	2014	blood	Infection	SL147	R9.4.1 (SQK-LSK-109)	ligation	-	-	-	-	ST147	Klebsiella pneumoniae	5498474	1	0	1	ybt9;ICEKp3	444	-	0	-	0	-	0	-	0	-	-	-	-	-	-	-	-	-	-	-	-	-	-	-	-	-	SHV-11^
KP_NORM_BLD_2014_101821__pl_1	KP_NORM_BLD_2014_101821	plasmid	circularized	Human	Human Infection	2014	blood	Infection	SL147	R9.4.1 (SQK-LSK-109)	ligation	C1	1119	C1_S440-11	1	ST147	Klebsiella pneumoniae	76319	0	1	7	-	0	-	0	-	0	-	0	-	0	aac(3)-IIa;aac(6')-Ib';aac(6')-Ib-cr;aadA;aadA	-	-	-	-	ereA2	CatB4;cmlA5	arr-2	sul1	-	-	-	OXA-1;TEM-1D	-	CTX-M-15	-	-	SHV-11^
KP_NORM_BLD_2014_101821__pl_2	KP_NORM_BLD_2014_101821	plasmid	circularized	Human	Human Infection	2014	blood	Infection	SL147	R9.4.1 (SQK-LSK-109)	ligation	C1	1119	C1_S439B	116	ST147	Klebsiella pneumoniae	7832	0	0	0	-	0	-	0	-	0	-	0	-	0	-	-	-	-	-	-	-	-	-	-	-	-	-	-	-	-	-	SHV-11^
KP_NORM_BLD_2014_101821__pl_3	KP_NORM_BLD_2014_101821	plasmid	circularized	Human	Human Infection	2014	blood	Infection	SL147	R9.4.1 (SQK-LSK-109)	ligation	C1	1119	C1_S440A	95	ST147	Klebsiella pneumoniae	4261	0	0	0	-	0	-	0	-	0	-	0	-	0	-	-	-	-	-	-	-	-	-	-	-	-	-	-	-	-	-	SHV-11^
KP_NORM_BLD_2014_101821__pl_4	KP_NORM_BLD_2014_101821	plasmid	circularized	Human	Human Infection	2014	blood	Infection	SL147	R9.4.1 (SQK-LSK-109)	ligation	C1	1119	C1_S439B	116	ST147	Klebsiella pneumoniae	4167	0	0	0	-	0	-	0	-	0	-	0	-	0	-	-	-	-	-	-	-	-	-	-	-	-	-	-	-	-	-	SHV-11^
KP_NORM_BLD_2014_101821__pl_5	KP_NORM_BLD_2014_101821	plasmid	circularized	Human	Human Infection	2014	blood	Infection	SL147	R9.4.1 (SQK-LSK-109)	ligation	C39	2	C39_S0	2	ST147	Klebsiella pneumoniae	2101	0	0	0	-	0	-	0	-	0	-	0	-	0	-	-	-	-	-	-	-	-	-	-	-	-	-	-	-	-	-	SHV-11^
KP_NORM_BLD_2014_102946__chr	KP_NORM_BLD_2014_102946	chromosome	circularized	Human	Human Infection	2014	blood	Infection	SL15	R9.4.1 (SQK-LSK-109)	ligation	-	-	-	-	ST15	Klebsiella pneumoniae	5336499	1	0	1	ybt10;ICEKp4	17	-	0	-	0	-	0	-	0	-	-	-	-	-	-	-	-	-	-	-	-	-	-	-	-	-	SHV-28^
KP_NORM_BLD_2014_102946__pl_1	KP_NORM_BLD_2014_102946	plasmid	circularized	Human	Human Infection	2014	blood	Infection	SL15	R9.4.1 (SQK-LSK-109)	ligation	C1	1119	C1_S440-12	1	ST15	Klebsiella pneumoniae	250665	0	1	8	-	0	-	0	-	0	-	0	-	0	aac(3)-IIa;aac(6')-Ib-cr;strA;strB	-	-	qnrB1	-	-	CatB4	-	sul2	tet(A)	-	dfrA14	OXA-1;TEM-1D	-	CTX-M-15	-	-	SHV-28^
KP_NORM_BLD_2014_102946__pl_2	KP_NORM_BLD_2014_102946	plasmid	circularized	Human	Human Infection	2014	blood	Infection	SL15	R9.4.1 (SQK-LSK-109)	ligation	C9	24	C9_S3	1	ST15	Klebsiella pneumoniae	51513	0	0	0	-	0	-	0	-	0	-	0	-	0	-	-	-	-	-	-	-	-	-	-	-	-	-	-	-	-	-	SHV-28^
KP_NORM_BLD_2014_102946__pl_3	KP_NORM_BLD_2014_102946	plasmid	circularized	Human	Human Infection	2014	blood	Infection	SL15	R9.4.1 (SQK-LSK-109)	ligation	C21	11	C21_S0	11	ST15	Klebsiella pneumoniae	5627	0	0	0	-	0	-	0	-	0	-	0	-	0	-	-	-	-	-	-	-	-	-	-	-	-	-	-	-	-	-	SHV-28^
KP_NORM_BLD_2014_102946__pl_4	KP_NORM_BLD_2014_102946	plasmid	circularized	Human	Human Infection	2014	blood	Infection	SL15	R9.4.1 (SQK-LSK-109)	ligation	C33	8	C33_S0	8	ST15	Klebsiella pneumoniae	2058	0	0	0	-	0	-	0	-	0	-	0	-	0	-	-	-	-	-	-	-	-	-	-	-	-	-	-	-	-	-	SHV-28^
KP_NORM_BLD_2014_103381__chr	KP_NORM_BLD_2014_103381	chromosome	circularized	Human	Human Infection	2014	blood	Infection	SL307	R9.4.1 (SQK-LSK-109)	ligation	-	-	-	-	ST307	Klebsiella pneumoniae	5287605	0	0	1	-	0	-	0	-	0	-	0	-	0	-	-	-	-	-	-	-	-	-	-	-	-	-	-	-	-	-	SHV-28^
KP_NORM_BLD_2014_103381__pl_1	KP_NORM_BLD_2014_103381	plasmid	circularized	Human	Human Infection	2014	blood	Infection	SL307	R9.4.1 (SQK-LSK-109)	ligation	C1	1119	C1_S440-13	1	ST307	Klebsiella pneumoniae	194051	0	1	8	-	0	-	0	-	0	-	0	-	0	aac(3)-IIa;aac(6')-Ib-cr;strA;strB	-	-	qnrB1	-	-	CatB4	-	sul2	tet(A)	-	dfrA14	OXA-1;TEM-1D	-	CTX-M-15	-	-	SHV-28^
KP_NORM_BLD_2014_103381__pl_2	KP_NORM_BLD_2014_103381	plasmid	circularized	Human	Human Infection	2014	blood	Infection	SL307	R9.4.1 (SQK-LSK-109)	ligation	C1	1119	C1_S440A	95	ST307	Klebsiella pneumoniae	3996	0	0	0	-	0	-	0	-	0	-	0	-	0	-	-	-	-	-	-	-	-	-	-	-	-	-	-	-	-	-	SHV-28^
KP_NORM_BLD_2014_104014__chr	KP_NORM_BLD_2014_104014	chromosome	circularized	Human	Human Infection	2014	blood	Infection	SL15	R9.4.1 (SQK-LSK-109)	ligation	-	-	-	-	ST15	Klebsiella pneumoniae	5319653	1	1	3	ybt0;ICEKp4(truncated)	449-1LV	-	0	-	0	-	0	-	0	-	-	-	-	-	-	catA1	-	-	-	-	-	-	-	CTX-M-15	-	-	SHV-28^
KP_NORM_BLD_2014_104014__pl_1	KP_NORM_BLD_2014_104014	plasmid	circularized	Human	Human Infection	2014	blood	Infection	SL15	R9.4.1 (SQK-LSK-109)	ligation	C1	1119	C1_S124	1	ST15	Klebsiella pneumoniae	345775	3	1	5	-	0	-	0	iuc1	1	-	0	-	0	aac(3)-IIa;aadA;aph(3')-Ia;sat-2	-	-	-	-	-	-	-	sul1	-	-	dfrA1	TEM-1D	-	CTX-M-15;SHV-5	-	-	SHV-28^
KP_NORM_BLD_2014_104014__pl_2	KP_NORM_BLD_2014_104014	plasmid	circularized	Human	Human Infection	2014	blood	Infection	SL15	R9.4.1 (SQK-LSK-109)	ligation	C1	1119	C1_S366	2	ST15	Klebsiella pneumoniae	113143	0	0	0	-	0	-	0	-	0	-	0	-	0	-	-	-	-	-	-	-	-	-	-	-	-	-	-	-	-	-	SHV-28^
KP_NORM_BLD_2014_104014__pl_3	KP_NORM_BLD_2014_104014	plasmid	circularized	Human	Human Infection	2014	blood	Infection	SL15	R9.4.1 (SQK-LSK-109)	ligation	C1	1119	C1_S90	1	ST15	Klebsiella pneumoniae	76757	0	0	2	-	0	-	0	-	0	-	0	-	0	aac(6')-Ib-cr	-	-	-	-	-	-	-	-	-	-	-	OXA-1;TEM-1D	-	-	-	-	SHV-28^
KP_NORM_BLD_2014_104014__pl_4	KP_NORM_BLD_2014_104014	plasmid	circularized	Human	Human Infection	2014	blood	Infection	SL15	R9.4.1 (SQK-LSK-109)	ligation	C9	24	C9_S8	12	ST15	Klebsiella pneumoniae	54880	0	0	0	-	0	-	0	-	0	-	0	-	0	-	-	-	-	-	-	-	-	-	-	-	-	-	-	-	-	-	SHV-28^
KP_NORM_BLD_2014_104014__pl_5	KP_NORM_BLD_2014_104014	plasmid	circularized	Human	Human Infection	2014	blood	Infection	SL15	R9.4.1 (SQK-LSK-109)	ligation	C1	1119	C1_S435A	22	ST15	Klebsiella pneumoniae	4591	0	0	0	-	0	-	0	-	0	-	0	-	0	-	-	-	-	-	-	-	-	-	-	-	-	-	-	-	-	-	SHV-28^
KP_NORM_BLD_2014_104014__pl_6	KP_NORM_BLD_2014_104014	plasmid	circularized	Human	Human Infection	2014	blood	Infection	SL15	R9.4.1 (SQK-LSK-109)	ligation	C68	1	C68_S0	1	ST15	Klebsiella pneumoniae	3181	0	0	0	-	0	-	0	-	0	-	0	-	0	-	-	-	-	-	-	-	-	-	-	-	-	-	-	-	-	-	SHV-28^
KP_NORM_BLD_2014_104014__pl_7	KP_NORM_BLD_2014_104014	plasmid	circularized	Human	Human Infection	2014	blood	Infection	SL15	R9.4.1 (SQK-LSK-109)	ligation	C33	8	C33_S0	8	ST15	Klebsiella pneumoniae	2058	0	0	0	-	0	-	0	-	0	-	0	-	0	-	-	-	-	-	-	-	-	-	-	-	-	-	-	-	-	-	SHV-28^
KP_NORM_BLD_2014_104302__chr	KP_NORM_BLD_2014_104302	chromosome	circularized	Human	Human Infection	2014	blood	Infection	SL14	R9.4.1 (SQK-LSK-109)	ligation	-	-	-	-	ST14	Klebsiella pneumoniae	5235327	0	0	0	-	0	-	0	-	0	-	0	-	0	-	-	-	-	-	-	-	-	-	-	-	-	-	-	-	-	-	SHV-28^
KP_NORM_BLD_2014_104302__pl_1	KP_NORM_BLD_2014_104302	plasmid	circularized	Human	Human Infection	2014	blood	Infection	SL14	R9.4.1 (SQK-LSK-109)	ligation	C1	1119	C1_S440-14	1	ST14	Klebsiella pneumoniae	280779	0	1	7	-	0	-	0	-	0	-	0	-	0	strA;strB	-	-	qnrB1	-	-	-	-	sul2	tet(A)	-	dfrA14	TEM-1D	-	CTX-M-15	-	-	SHV-28^
KP_NORM_BLD_2014_96855__chr	KP_NORM_BLD_2014_96855	chromosome	circularized	Human	Human Infection	2014	blood	Infection	SL420	R9.4.1 (SQK-LSK-109)	ligation	-	-	-	-	ST420	Klebsiella pneumoniae	5222179	1	0	0	ybt9;ICEKp3	69	-	0	-	0	-	0	-	0	-	-	-	-	-	-	-	-	-	-	-	-	-	-	-	-	-	SHV-75
KP_NORM_BLD_2014_96855__pl_1	KP_NORM_BLD_2014_96855	plasmid	circularized	Human	Human Infection	2014	blood	Infection	SL420	R9.4.1 (SQK-LSK-109)	ligation	C1	1119	C1_S319	1	ST420	Klebsiella pneumoniae	218832	3	0	0	-	0	-	0	iuc1	5	iro1	1	rmp1;KpVP-1(truncated)	45-2LV	-	-	-	-	-	-	-	-	-	-	-	-	-	-	-	-	-	SHV-75
KP_NORM_BLD_2014_96855__pl_2	KP_NORM_BLD_2014_96855	plasmid	circularized	Human	Human Infection	2014	blood	Infection	SL420	R9.4.1 (SQK-LSK-109)	ligation	C1	1119	C1_S440B	5	ST420	Klebsiella pneumoniae	115132	0	1	7	-	0	-	0	-	0	-	0	-	0	aac(3)-IIa;aac(6')-Ib-cr;aadA	-	-	-	-	ereA2	CatB4;cmlA5	arr-2	sul1	-	-	-	OXA-1	-	CTX-M-15	-	-	SHV-75
KP_NORM_BLD_2014_96855__pl_3	KP_NORM_BLD_2014_96855	plasmid	circularized	Human	Human Infection	2014	blood	Infection	SL420	R9.4.1 (SQK-LSK-109)	ligation	C1	1119	C1_S18	1	ST420	Klebsiella pneumoniae	110542	0	0	0	-	0	-	0	-	0	-	0	-	0	-	-	-	-	-	-	-	-	-	-	-	-	-	-	-	-	-	SHV-75
KP_NORM_BLD_2014_96855__pl_4	KP_NORM_BLD_2014_96855	plasmid	circularized	Human	Human Infection	2014	blood	Infection	SL420	R9.4.1 (SQK-LSK-109)	ligation	C1	1119	C1_S439B	116	ST420	Klebsiella pneumoniae	4627	0	0	0	-	0	-	0	-	0	-	0	-	0	-	-	-	-	-	-	-	-	-	-	-	-	-	-	-	-	-	SHV-75
KP_NORM_BLD_2015_108843__chr	KP_NORM_BLD_2015_108843	chromosome	circularized	Human	Human Infection	2015	blood	Infection	SL14	R9.4.1 (SQK-LSK-109)	ligation	-	-	-	-	ST14	Klebsiella pneumoniae	5414952	0	0	1	-	0	-	0	-	0	-	0	-	0	-	-	-	-	-	-	-	-	-	-	-	-	-	-	-	-	-	SHV-28^
KP_NORM_BLD_2015_108843__pl_1	KP_NORM_BLD_2015_108843	plasmid	circularized	Human	Human Infection	2015	blood	Infection	SL14	R9.4.1 (SQK-LSK-109)	ligation	C1	1119	C1_S125	1	ST14	Klebsiella pneumoniae	259890	3	0	0	-	0	-	0	iuc1	1	-	0	rmp1;KpVP-1(truncated)	26-1LV	-	-	-	-	-	-	-	-	-	-	-	-	-	-	-	-	-	SHV-28^
KP_NORM_BLD_2015_108843__pl_2	KP_NORM_BLD_2015_108843	plasmid	circularized	Human	Human Infection	2015	blood	Infection	SL14	R9.4.1 (SQK-LSK-109)	ligation	C1	1119	C1_S60	1	ST14	Klebsiella pneumoniae	119925	0	0	3	-	0	-	0	-	0	-	0	-	0	aac(6')-Ib7;armA;strA;strA;strB;strB	-	-	-	-	mphE;msrE	-	-	sul1;sul2	-	-	-	-	-	-	-	-	SHV-28^
KP_NORM_BLD_2015_108843__pl_3	KP_NORM_BLD_2015_108843	plasmid	circularized	Human	Human Infection	2015	blood	Infection	SL14	R9.4.1 (SQK-LSK-109)	ligation	C1	1119	C1_S417	6	ST14	Klebsiella pneumoniae	61749	0	2	1	-	0	-	0	-	0	-	0	-	0	-	-	-	-	-	-	-	-	-	-	-	-	-	-	-	-	OXA-48	SHV-28^
KP_NORM_BLD_2015_108843__pl_4	KP_NORM_BLD_2015_108843	plasmid	circularized	Human	Human Infection	2015	blood	Infection	SL14	R9.4.1 (SQK-LSK-109)	ligation	C5	4	C5_S0	4	ST14	Klebsiella pneumoniae	34348	0	0	0	-	0	-	0	-	0	-	0	-	0	-	-	-	-	-	-	-	-	-	-	-	-	-	-	-	-	-	SHV-28^
KP_NORM_BLD_2015_108843__pl_5	KP_NORM_BLD_2015_108843	plasmid	circularized	Human	Human Infection	2015	blood	Infection	SL14	R9.4.1 (SQK-LSK-109)	ligation	C1	1119	C1_S436	34	ST14	Klebsiella pneumoniae	9730	0	0	0	-	0	-	0	-	0	-	0	-	0	-	-	-	-	-	-	-	-	-	-	-	-	-	-	-	-	-	SHV-28^
KP_NORM_BLD_2015_108843__pl_6	KP_NORM_BLD_2015_108843	plasmid	circularized	Human	Human Infection	2015	blood	Infection	SL14	R9.4.1 (SQK-LSK-109)	ligation	C38	2	C38_S0	2	ST14	Klebsiella pneumoniae	6925	0	0	1	-	0	-	0	-	0	-	0	-	0	-	-	-	-	-	-	-	-	-	-	-	-	CMY-4	-	-	-	-	SHV-28^
KP_NORM_BLD_2015_111587__chr	KP_NORM_BLD_2015_111587	chromosome	circularized	Human	Human Infection	2015	blood	Infection	SL258	R9.4.1 (SQK-LSK-109)	ligation	-	-	-	-	ST11	Klebsiella pneumoniae	5284210	1	0	1	ybt9;ICEKp3	183	-	0	-	0	-	0	-	0	-	-	-	-	-	-	-	-	-	-	-	-	-	-	-	-	-	SHV-11
KP_NORM_BLD_2015_111587__pl_1	KP_NORM_BLD_2015_111587	plasmid	circularized	Human	Human Infection	2015	blood	Infection	SL258	R9.4.1 (SQK-LSK-109)	ligation	C1	1119	C1_S438-10	1	ST11	Klebsiella pneumoniae	189723	0	1	7	-	0	-	0	-	0	-	0	-	0	aac(3)-IIa;aac(6')-Ib-cr;aadA2;aph3-Ia	-	-	-	-	mphA	CatB4	-	sul1	-	-	dfrA12	OXA-1	-	CTX-M-15	-	-	SHV-11
KP_NORM_BLD_2015_111587__pl_2	KP_NORM_BLD_2015_111587	plasmid	circularized	Human	Human Infection	2015	blood	Infection	SL258	R9.4.1 (SQK-LSK-109)	ligation	C1	1119	C1_S345	1	ST11	Klebsiella pneumoniae	85165	0	0	6	-	0	-	0	-	0	-	0	-	0	strA;strB	-	-	qnrS1	-	-	floR	-	sul2	tet(A)	-	-	LAP-2	-	-	-	-	SHV-11
KP_NORM_BLD_2015_111587__pl_3	KP_NORM_BLD_2015_111587	plasmid	circularized	Human	Human Infection	2015	blood	Infection	SL258	R9.4.1 (SQK-LSK-109)	ligation	C1	1119	C1_S437A	61	ST11	Klebsiella pneumoniae	5216	0	0	0	-	0	-	0	-	0	-	0	-	0	-	-	-	-	-	-	-	-	-	-	-	-	-	-	-	-	-	SHV-11
KP_NORM_BLD_2015_111587__pl_4	KP_NORM_BLD_2015_111587	plasmid	circularized	Human	Human Infection	2015	blood	Infection	SL258	R9.4.1 (SQK-LSK-109)	ligation	C1	1119	C1_S440A	95	ST11	Klebsiella pneumoniae	4510	0	0	0	-	0	-	0	-	0	-	0	-	0	-	-	-	-	-	-	-	-	-	-	-	-	-	-	-	-	-	SHV-11
KP_NORM_BLD_2015_111587__pl_5	KP_NORM_BLD_2015_111587	plasmid	circularized	Human	Human Infection	2015	blood	Infection	SL258	R9.4.1 (SQK-LSK-109)	ligation	C21	11	C21_S0	11	ST11	Klebsiella pneumoniae	4389	0	0	0	-	0	-	0	-	0	-	0	-	0	-	-	-	-	-	-	-	-	-	-	-	-	-	-	-	-	-	SHV-11
KP_NORM_BLD_2015_111587__pl_6	KP_NORM_BLD_2015_111587	plasmid	circularized	Human	Human Infection	2015	blood	Infection	SL258	R9.4.1 (SQK-LSK-109)	ligation	C1	1119	C1_S440A	95	ST11	Klebsiella pneumoniae	3559	0	0	0	-	0	-	0	-	0	-	0	-	0	-	-	-	-	-	-	-	-	-	-	-	-	-	-	-	-	-	SHV-11
KP_NORM_BLD_2015_112126__chr	KP_NORM_BLD_2015_112126	chromosome	circularized	Human	Human Infection	2015	blood	Infection	SL15	R9.4.1 (SQK-LSK-109)	ligation	-	-	-	-	ST15	Klebsiella pneumoniae	5284191	1	0	2	ybt0;ICEKp4	449	-	0	-	0	-	0	-	0	-	-	-	-	-	-	catA1	-	-	-	-	-	-	-	-	-	-	SHV-28^
KP_NORM_BLD_2015_112126__pl_1	KP_NORM_BLD_2015_112126	plasmid	circularized	Human	Human Infection	2015	blood	Infection	SL15	R9.4.1 (SQK-LSK-109)	ligation	C1	1119	C1_S126	1	ST15	Klebsiella pneumoniae	299188	3	0	2	-	0	-	0	iuc1	1	-	0	-	0	aac(3)-IIa	-	-	-	-	-	-	-	-	-	-	-	TEM-1D	-	-	-	-	SHV-28^
KP_NORM_BLD_2015_112126__pl_2	KP_NORM_BLD_2015_112126	plasmid	circularized	Human	Human Infection	2015	blood	Infection	SL15	R9.4.1 (SQK-LSK-109)	ligation	C1	1119	C1_S366	2	ST15	Klebsiella pneumoniae	113131	0	0	0	-	0	-	0	-	0	-	0	-	0	-	-	-	-	-	-	-	-	-	-	-	-	-	-	-	-	-	SHV-28^
KP_NORM_BLD_2015_112126__pl_3	KP_NORM_BLD_2015_112126	plasmid	circularized	Human	Human Infection	2015	blood	Infection	SL15	R9.4.1 (SQK-LSK-109)	ligation	C1	1119	C1_S440-15	1	ST15	Klebsiella pneumoniae	89709	0	1	5	-	0	-	0	-	0	-	0	-	0	aac(6')-Ib-cr	-	-	-	-	-	CatB4	-	-	tet(A)	-	-	OXA-1;TEM-1D	-	CTX-M-15	-	-	SHV-28^
KP_NORM_BLD_2015_112126__pl_4	KP_NORM_BLD_2015_112126	plasmid	circularized	Human	Human Infection	2015	blood	Infection	SL15	R9.4.1 (SQK-LSK-109)	ligation	C9	24	C9_S8	12	ST15	Klebsiella pneumoniae	54880	0	0	0	-	0	-	0	-	0	-	0	-	0	-	-	-	-	-	-	-	-	-	-	-	-	-	-	-	-	-	SHV-28^
KP_NORM_BLD_2015_115359__chr	KP_NORM_BLD_2015_115359	chromosome	circularized	Human	Human Infection	2015	blood	Infection	SL45	R9.4.1 (SQK-LSK-109)	ligation	-	-	-	-	ST2954	Klebsiella pneumoniae	5278596	1	0	0	ybt10;ICEKp4	78	-	0	-	0	-	0	-	0	-	-	-	-	-	-	-	-	-	-	-	-	-	-	-	-	-	SHV-1
KP_NORM_BLD_2015_115359__pl_1	KP_NORM_BLD_2015_115359	plasmid	circularized	Human	Human Infection	2015	blood	Infection	SL45	R9.4.1 (SQK-LSK-109)	ligation	C1	1119	C1_S173	1	ST2954	Klebsiella pneumoniae	225831	3	0	0	-	0	-	0	iuc3	25	-	0	-	0	-	-	-	-	-	-	-	-	-	-	-	-	-	-	-	-	-	SHV-1
KP_NORM_BLD_2015_115359__pl_2	KP_NORM_BLD_2015_115359	plasmid	circularized	Human	Human Infection	2015	blood	Infection	SL45	R9.4.1 (SQK-LSK-109)	ligation	C1	1119	C1_S392	2	ST2954	Klebsiella pneumoniae	40128	0	1	1	-	0	-	0	-	0	-	0	-	0	-	-	-	-	-	-	-	-	-	-	-	-	-	-	CTX-M-1	-	-	SHV-1
KP_NORM_BLD_2247__chr	KP_NORM_BLD_2247	chromosome	circularized	Human	Human Infection	2005	blood	Infection	SL17	R9.4.1 (SQK-LSK-109)	ligation	-	-	-	-	ST1412	Klebsiella pneumoniae	5185857	1	0	0	ybt0;ICEKp?	451	-	0	-	0	-	0	-	0	-	-	-	-	-	-	-	-	-	-	-	-	-	-	-	-	-	SHV-1
KP_NORM_BLD_225__chr	KP_NORM_BLD_225	chromosome	circularized	Human	Human Infection	2005	blood	Infection	SL11207	R9.4.1 (SQK-LSK-109)	ligation	-	-	-	-	ST248	Klebsiella pneumoniae	5308943	0	0	0	-	0	-	0	-	0	-	0	-	0	-	-	-	-	-	-	-	-	-	-	-	-	-	-	-	-	-	SHV-11^
KP_NORM_BLD_225__pl_1	KP_NORM_BLD_225	plasmid	circularized	Human	Human Infection	2005	blood	Infection	SL11207	R9.4.1 (SQK-LSK-109)	ligation	C69	1	C69_S0	1	ST248	Klebsiella pneumoniae	106698	0	0	2	-	0	-	0	-	0	-	0	-	0	-	-	-	qnrS1	-	-	-	-	-	-	-	-	LAP-2	-	-	-	-	SHV-11^
KP_NORM_BLD_225__pl_2	KP_NORM_BLD_225	plasmid	circularized	Human	Human Infection	2005	blood	Infection	SL11207	R9.4.1 (SQK-LSK-109)	ligation	C1	1119	C1_S311	1	ST248	Klebsiella pneumoniae	70109	0	0	2	-	0	-	0	-	0	-	0	-	0	aadA2	-	-	-	-	-	-	-	sul1	-	-	-	-	-	-	-	-	SHV-11^
KP_NORM_BLD_225__pl_3	KP_NORM_BLD_225	plasmid	circularized	Human	Human Infection	2005	blood	Infection	SL11207	R9.4.1 (SQK-LSK-109)	ligation	C1	1119	C1_S347	1	ST248	Klebsiella pneumoniae	39859	0	0	0	-	0	-	0	-	0	-	0	-	0	-	-	-	-	-	-	-	-	-	-	-	-	-	-	-	-	-	SHV-11^
KP_NORM_BLD_225__pl_4	KP_NORM_BLD_225	plasmid	circularized	Human	Human Infection	2005	blood	Infection	SL11207	R9.4.1 (SQK-LSK-109)	ligation	C33	8	C33_S0	8	ST248	Klebsiella pneumoniae	1692	0	0	0	-	0	-	0	-	0	-	0	-	0	-	-	-	-	-	-	-	-	-	-	-	-	-	-	-	-	-	SHV-11^
KP_NORM_BLD_2254__chr	KP_NORM_BLD_2254	chromosome	circularized	Human	Human Infection	2005	blood	Infection	SL152	R9.4.1 (SQK-LSK-109)	ligation	-	-	-	-	ST105	Klebsiella pneumoniae	5204006	1	0	0	ybt0;ICEKp?	452	-	0	-	0	-	0	-	0	-	-	-	-	-	-	-	-	-	-	-	-	-	-	-	-	-	SHV-1^
KP_NORM_BLD_2254__pl_1	KP_NORM_BLD_2254	plasmid	circularized	Human	Human Infection	2005	blood	Infection	SL152	R9.4.1 (SQK-LSK-109)	ligation	C1	1119	C1_S365	2	ST105	Klebsiella pneumoniae	110962	0	0	0	-	0	-	0	-	0	-	0	-	0	-	-	-	-	-	-	-	-	-	-	-	-	-	-	-	-	-	SHV-1^
KP_NORM_BLD_228__chr	KP_NORM_BLD_228	chromosome	circularized	Human	Human Infection	2005	blood	Infection	SL76	R9.4.1 (SQK-LSK-109)	ligation	-	-	-	-	ST76	Klebsiella pneumoniae	5152033	0	0	1	-	0	-	0	-	0	-	0	-	0	-	-	-	-	-	-	-	-	-	-	-	-	-	-	-	-	-	SHV-1^;SHV-1^
KP_NORM_BLD_231__chr	KP_NORM_BLD_231	chromosome	circularized	Human	Human Infection	2005	blood	Infection	SL416	R9.4.1 (SQK-LSK-109)	ligation	-	-	-	-	ST416	Klebsiella pneumoniae	5218152	0	0	0	-	0	-	0	-	0	-	0	-	0	-	-	-	-	-	-	-	-	-	-	-	-	-	-	-	-	-	SHV-14^
KP_NORM_BLD_231__pl_1	KP_NORM_BLD_231	plasmid	circularized	Human	Human Infection	2005	blood	Infection	SL416	R9.4.1 (SQK-LSK-109)	ligation	C1	1119	C1_S174	1	ST416	Klebsiella pneumoniae	157714	0	0	0	-	0	-	0	-	0	-	0	-	0	-	-	-	-	-	-	-	-	-	-	-	-	-	-	-	-	-	SHV-14^
KP_NORM_BLD_231__pl_2	KP_NORM_BLD_231	plasmid	circularized	Human	Human Infection	2005	blood	Infection	SL416	R9.4.1 (SQK-LSK-109)	ligation	C1	1119	C1_S298	1	ST416	Klebsiella pneumoniae	94316	0	0	0	-	0	-	0	-	0	-	0	-	0	-	-	-	-	-	-	-	-	-	-	-	-	-	-	-	-	-	SHV-14^
KP_NORM_BLD_231__pl_3	KP_NORM_BLD_231	plasmid	circularized	Human	Human Infection	2005	blood	Infection	SL416	R9.4.1 (SQK-LSK-109)	ligation	C1	1119	C1_S440A	95	ST416	Klebsiella pneumoniae	7499	0	0	0	-	0	-	0	-	0	-	0	-	0	-	-	-	-	-	-	-	-	-	-	-	-	-	-	-	-	-	SHV-14^
KP_NORM_BLD_231__pl_4	KP_NORM_BLD_231	plasmid	circularized	Human	Human Infection	2005	blood	Infection	SL416	R9.4.1 (SQK-LSK-109)	ligation	C1	1119	C1_S439B	116	ST416	Klebsiella pneumoniae	5763	0	0	0	-	0	-	0	-	0	-	0	-	0	-	-	-	-	-	-	-	-	-	-	-	-	-	-	-	-	-	SHV-14^
KP_NORM_BLD_2395__chr	KP_NORM_BLD_2395	chromosome	circularized	Human	Human Infection	2005	blood	Infection	SL107	R9.4.1 (SQK-LSK-109)	ligation	-	-	-	-	ST107	Klebsiella pneumoniae	5327342	0	0	0	-	0	-	0	-	0	-	0	-	0	-	-	-	-	-	-	-	-	-	-	-	-	-	-	-	-	-	SHV-1^
KP_NORM_BLD_2395__pl_1	KP_NORM_BLD_2395	plasmid	circularized	Human	Human Infection	2005	blood	Infection	SL107	R9.4.1 (SQK-LSK-109)	ligation	C1	1119	C1_S438-11	1	ST107	Klebsiella pneumoniae	139805	0	0	5	-	0	-	0	-	0	-	0	-	0	-	-	-	qnrS1	-	-	-	-	sul2	tet(A)	-	dfrA14	LAP-2	-	-	-	-	SHV-1^
KP_NORM_BLD_2497__chr	KP_NORM_BLD_2497	chromosome	circularized	Human	Human Infection	2005	blood	Infection	SL870	R9.4.1 (SQK-LSK-109)	ligation	-	-	-	-	ST870	Klebsiella pneumoniae	5198494	0	0	0	-	0	-	0	-	0	-	0	-	0	-	-	-	-	-	-	-	-	-	-	-	-	-	-	-	-	-	SHV-1^
KP_NORM_BLD_2497__pl_1	KP_NORM_BLD_2497	plasmid	circularized	Human	Human Infection	2005	blood	Infection	SL870	R9.4.1 (SQK-LSK-109)	ligation	C1	1119	C1_S406	3	ST870	Klebsiella pneumoniae	203618	0	0	2	-	0	-	0	-	0	-	0	-	0	strA;strB	-	-	-	-	-	-	-	-	tet(B);tetR	-	-	-	-	-	-	-	SHV-1^
KP_NORM_BLD_2497__pl_2	KP_NORM_BLD_2497	plasmid	circularized	Human	Human Infection	2005	blood	Infection	SL870	R9.4.1 (SQK-LSK-109)	ligation	C1	1119	C1_S438A	17	ST870	Klebsiella pneumoniae	5840	0	0	0	-	0	-	0	-	0	-	0	-	0	-	-	-	-	-	-	-	-	-	-	-	-	-	-	-	-	-	SHV-1^
KP_NORM_BLD_2508__chr	KP_NORM_BLD_2508	chromosome	circularized	Human	Human Infection	2005	blood	Infection	SL10300	R9.4.1 (SQK-LSK-109)	ligation	-	-	-	-	ST2108	Klebsiella pneumoniae	5179889	0	0	0	-	0	-	0	-	0	-	0	-	0	-	-	-	-	-	-	-	-	-	-	-	-	-	-	-	-	-	SHV-1^
KP_NORM_BLD_2508__pl_1	KP_NORM_BLD_2508	plasmid	circularized	Human	Human Infection	2005	blood	Infection	SL10300	R9.4.1 (SQK-LSK-109)	ligation	C1	1119	C1_S390	2	ST2108	Klebsiella pneumoniae	69616	0	0	0	-	0	-	0	-	0	-	0	-	0	-	-	-	-	-	-	-	-	-	-	-	-	-	-	-	-	-	SHV-1^
KP_NORM_BLD_2508__pl_2	KP_NORM_BLD_2508	plasmid	circularized	Human	Human Infection	2005	blood	Infection	SL10300	R9.4.1 (SQK-LSK-109)	ligation	C40	3	C40_S1	1	ST2108	Klebsiella pneumoniae	55056	0	0	0	-	0	-	0	-	0	-	0	-	0	-	-	-	-	-	-	-	-	-	-	-	-	-	-	-	-	-	SHV-1^
KP_NORM_BLD_2799__chr	KP_NORM_BLD_2799	chromosome	circularized	Human	Human Infection	2005	blood	Infection	SL35	R10.4.1 (SQK-LSK-109)	ligation	-	-	-	-	ST35	Klebsiella pneumoniae	5447815	1	0	0	ybt14;ICEKp2	454	-	0	-	0	-	0	-	0	-	-	-	-	-	-	-	-	-	-	-	-	-	-	-	-	-	SHV-33
KP_NORM_BLD_2799__pl_1	KP_NORM_BLD_2799	plasmid	circularized	Human	Human Infection	2005	blood	Infection	SL35	R10.4.1 (SQK-LSK-109)	ligation	C1	1119	C1_S61	1	ST35	Klebsiella pneumoniae	96213	0	0	0	-	0	-	0	-	0	-	0	-	0	-	-	-	-	-	-	-	-	-	-	-	-	-	-	-	-	-	SHV-33
KP_NORM_BLD_3074__chr	KP_NORM_BLD_3074	chromosome	circularized	Human	Human Infection	2005	blood	Infection	SL134	R9.4.1 (SQK-LSK-109)	ligation	-	-	-	-	ST134	Klebsiella pneumoniae	5374805	0	0	0	-	0	-	0	-	0	-	0	-	0	-	-	-	-	-	-	-	-	-	-	-	-	-	-	-	-	-	SHV-60
KP_NORM_BLD_3074__pl_1	KP_NORM_BLD_3074	plasmid	circularized	Human	Human Infection	2005	blood	Infection	SL134	R9.4.1 (SQK-LSK-109)	ligation	C1	1119	C1_S374	2	ST134	Klebsiella pneumoniae	132601	0	0	0	-	0	-	0	-	0	-	0	-	0	-	-	-	-	-	-	-	-	-	-	-	-	-	-	-	-	-	SHV-60
KP_NORM_BLD_3074__pl_2	KP_NORM_BLD_3074	plasmid	circularized	Human	Human Infection	2005	blood	Infection	SL134	R9.4.1 (SQK-LSK-109)	ligation	C1	1119	C1_S363	2	ST134	Klebsiella pneumoniae	110504	0	0	0	-	0	-	0	-	0	-	0	-	0	-	-	-	-	-	-	-	-	-	-	-	-	-	-	-	-	-	SHV-60
KP_NORM_BLD_3074__pl_3	KP_NORM_BLD_3074	plasmid	circularized	Human	Human Infection	2005	blood	Infection	SL134	R9.4.1 (SQK-LSK-109)	ligation	C27	2	C27_S0	2	ST134	Klebsiella pneumoniae	3954	0	0	0	-	0	-	0	-	0	-	0	-	0	-	-	-	-	-	-	-	-	-	-	-	-	-	-	-	-	-	SHV-60
KP_NORM_BLD_60429__chr	KP_NORM_BLD_60429	chromosome	circularized	Human	Human Infection	2009	blood	Infection	SL3010	R10.4.1 (SQK-RBK114-24)	rapid	-	-	-	-	ST163	Klebsiella pneumoniae	5291908	0	0	0	-	0	-	0	-	0	-	0	-	0	-	-	-	-	-	-	-	-	-	-	-	-	-	-	-	-	-	SHV-36
KP_NORM_BLD_60429__pl_1	KP_NORM_BLD_60429	plasmid	circularized	Human	Human Infection	2009	blood	Infection	SL3010	R10.4.1 (SQK-RBK114-24)	rapid	C1	1119	C1_S100	1	ST163	Klebsiella pneumoniae	301218	0	0	0	-	0	-	0	-	0	-	0	-	0	-	-	-	-	-	-	-	-	-	-	-	-	-	-	-	-	-	SHV-36
KP_NORM_BLD_60429__pl_2	KP_NORM_BLD_60429	plasmid	circularized	Human	Human Infection	2009	blood	Infection	SL3010	R10.4.1 (SQK-RBK114-24)	rapid	C1	1119	C1_S19	1	ST163	Klebsiella pneumoniae	110897	0	0	0	-	0	-	0	-	0	-	0	-	0	-	-	-	-	-	-	-	-	-	-	-	-	-	-	-	-	-	SHV-36
KP_NORM_BLD_60429__pl_3	KP_NORM_BLD_60429	plasmid	circularized	Human	Human Infection	2009	blood	Infection	SL3010	R10.4.1 (SQK-RBK114-24)	rapid	C1	1119	C1_S432	13	ST163	Klebsiella pneumoniae	86425	0	0	0	-	0	-	0	-	0	-	0	-	0	-	-	-	-	-	-	-	-	-	-	-	-	-	-	-	-	-	SHV-36
KP_NORM_BLD_60429__pl_4	KP_NORM_BLD_60429	plasmid	circularized	Human	Human Infection	2009	blood	Infection	SL3010	R10.4.1 (SQK-RBK114-24)	rapid	C1	1119	C1_S349	1	ST163	Klebsiella pneumoniae	57573	0	0	0	-	0	-	0	-	0	-	0	-	0	-	-	-	-	-	-	-	-	-	-	-	-	-	-	-	-	-	SHV-36
KP_NORM_BLD_60429__pl_5	KP_NORM_BLD_60429	plasmid	circularized	Human	Human Infection	2009	blood	Infection	SL3010	R10.4.1 (SQK-RBK114-24)	rapid	C1	1119	C1_S440A	95	ST163	Klebsiella pneumoniae	3346	0	0	0	-	0	-	0	-	0	-	0	-	0	-	-	-	-	-	-	-	-	-	-	-	-	-	-	-	-	-	SHV-36
KP_NORM_BLD_60429__pl_6	KP_NORM_BLD_60429	plasmid	circularized	Human	Human Infection	2009	blood	Infection	SL3010	R10.4.1 (SQK-RBK114-24)	rapid	C70	1	C70_S0	1	ST163	Klebsiella pneumoniae	2892	0	0	0	-	0	-	0	-	0	-	0	-	0	-	-	-	-	-	-	-	-	-	-	-	-	-	-	-	-	-	SHV-36
KP_NORM_BLD_60562__chr	KP_NORM_BLD_60562	chromosome	circularized	Human	Human Infection	2009	blood	Infection	SL595	R9.4.1 (SQK-LSK-109)	ligation	-	-	-	-	ST906	Klebsiella variicola subsp. variicola	5426211	0	0	0	-	0	-	0	-	0	-	0	-	0	-	-	-	-	-	-	-	-	-	-	-	-	-	-	-	-	-	LEN-16^
KP_NORM_BLD_60562__pl_1	KP_NORM_BLD_60562	plasmid	circularized	Human	Human Infection	2009	blood	Infection	SL595	R9.4.1 (SQK-LSK-109)	ligation	C1	1119	C1_S175	1	ST906	Klebsiella variicola subsp. variicola	166582	0	0	0	-	0	-	0	-	0	-	0	-	0	-	-	-	-	-	-	-	-	-	-	-	-	-	-	-	-	-	LEN-16^
KP_NORM_BLD_60562__pl_2	KP_NORM_BLD_60562	plasmid	circularized	Human	Human Infection	2009	blood	Infection	SL595	R9.4.1 (SQK-LSK-109)	ligation	C1	1119	C1_S20	1	ST906	Klebsiella variicola subsp. variicola	112621	0	0	2	-	0	-	0	-	0	-	0	-	0	-	-	-	-	-	-	-	-	sul1	-	-	dfrA21	-	-	-	-	-	LEN-16^
KP_NORM_BLD_60723__chr	KP_NORM_BLD_60723	chromosome	circularized	Human	Human Infection	2009	blood	Infection	SL11107	R9.4.1 (SQK-LSK-109)	ligation	-	-	-	-	ST4334	Klebsiella pneumoniae	5303313	0	0	0	-	0	-	0	-	0	-	0	-	0	-	-	-	-	-	-	-	-	-	-	-	-	-	-	-	-	-	SHV-11^
KP_NORM_BLD_60723__pl_1	KP_NORM_BLD_60723	plasmid	circularized	Human	Human Infection	2009	blood	Infection	SL11107	R9.4.1 (SQK-LSK-109)	ligation	C1	1119	C1_S407	3	ST4334	Klebsiella pneumoniae	139019	0	0	0	-	0	-	0	-	0	-	0	-	0	-	-	-	-	-	-	-	-	-	-	-	-	-	-	-	-	-	SHV-11^
KP_NORM_BLD_60723__pl_2	KP_NORM_BLD_60723	plasmid	circularized	Human	Human Infection	2009	blood	Infection	SL11107	R9.4.1 (SQK-LSK-109)	ligation	C1	1119	C1_S439B	116	ST4334	Klebsiella pneumoniae	2197	0	0	0	-	0	-	0	-	0	-	0	-	0	-	-	-	-	-	-	-	-	-	-	-	-	-	-	-	-	-	SHV-11^
KP_NORM_BLD_60778__chr	KP_NORM_BLD_60778	chromosome	circularized	Human	Human Infection	2009	blood	Infection	SL1478	R9.4.1 (SQK-LSK-109)	ligation	-	-	-	-	ST1478	Klebsiella variicola subsp. variicola	5429164	0	0	0	-	0	-	0	-	0	-	0	-	0	-	-	-	-	-	-	-	-	-	-	-	-	-	-	-	-	-	LEN-2^
KP_NORM_BLD_60778__pl_1	KP_NORM_BLD_60778	plasmid	circularized	Human	Human Infection	2009	blood	Infection	SL1478	R9.4.1 (SQK-LSK-109)	ligation	C1	1119	C1_S176	1	ST1478	Klebsiella variicola subsp. variicola	124645	0	0	0	-	0	-	0	-	0	-	0	-	0	-	-	-	-	-	-	-	-	-	-	-	-	-	-	-	-	-	LEN-2^
KP_NORM_BLD_60803__chr	KP_NORM_BLD_60803	chromosome	circularized	Human	Human Infection	2009	blood	Infection	SL11785	R9.4.1 (SQK-LSK-109)	ligation	-	-	-	-	ST4350	Klebsiella quasipneumoniae subsp. quasipneumoniae	5339445	0	0	0	-	0	-	0	-	0	-	0	-	0	-	-	-	-	-	-	-	-	-	-	-	-	-	-	-	-	-	OKP-A-8^
KP_NORM_BLD_60874__chr	KP_NORM_BLD_60874	chromosome	circularized	Human	Human Infection	2009	blood	Infection	SL10874	R9.4.1 (SQK-LSK-109)	ligation	-	-	-	-	ST3048	Klebsiella pneumoniae	5252942	0	0	0	-	0	-	0	-	0	-	0	-	0	-	-	-	-	-	-	-	-	-	-	-	-	-	-	-	-	-	SHV-115*
KP_NORM_BLD_60874__pl_1	KP_NORM_BLD_60874	plasmid	circularized	Human	Human Infection	2009	blood	Infection	SL10874	R9.4.1 (SQK-LSK-109)	ligation	C1	1119	C1_S271	1	ST3048	Klebsiella pneumoniae	118065	0	0	0	-	0	-	0	-	0	-	0	-	0	-	-	-	-	-	-	-	-	-	-	-	-	-	-	-	-	-	SHV-115*
KP_NORM_BLD_61273__chr	KP_NORM_BLD_61273	chromosome	circularized	Human	Human Infection	2009	blood	Infection	SL526	R9.4.1 (SQK-LSK-109)	ligation	-	-	-	-	ST526	Klebsiella quasipneumoniae subsp. quasipneumoniae	5199578	0	0	0	-	0	-	0	-	0	-	0	-	0	-	-	-	-	-	-	-	-	-	-	-	-	-	-	-	-	-	OKP-A-11^
KP_NORM_BLD_61273__pl_1	KP_NORM_BLD_61273	plasmid	circularized	Human	Human Infection	2009	blood	Infection	SL526	R9.4.1 (SQK-LSK-109)	ligation	C1	1119	C1_S350	1	ST526	Klebsiella quasipneumoniae subsp. quasipneumoniae	259982	0	0	0	-	0	-	0	-	0	-	0	-	0	-	-	-	-	-	-	-	-	-	-	-	-	-	-	-	-	-	OKP-A-11^
KP_NORM_BLD_61273__pl_2	KP_NORM_BLD_61273	plasmid	circularized	Human	Human Infection	2009	blood	Infection	SL526	R9.4.1 (SQK-LSK-109)	ligation	C1	1119	C1_S416	4	ST526	Klebsiella quasipneumoniae subsp. quasipneumoniae	220652	0	0	0	-	0	-	0	-	0	-	0	-	0	-	-	-	-	-	-	-	-	-	-	-	-	-	-	-	-	-	OKP-A-11^
KP_NORM_BLD_61295__chr	KP_NORM_BLD_61295	chromosome	circularized	Human	Human Infection	2009	blood	Infection	SL323	R9.4.1 (SQK-LSK-109)	ligation	-	-	-	-	ST323	Klebsiella pneumoniae	5279307	0	0	1	-	0	-	0	-	0	-	0	-	0	-	-	-	-	-	-	-	-	-	-	-	-	-	-	-	-	-	SHV-1^
KP_NORM_BLD_61295__pl_1	KP_NORM_BLD_61295	plasmid	circularized	Human	Human Infection	2009	blood	Infection	SL323	R9.4.1 (SQK-LSK-109)	ligation	C1	1119	C1_S438G	2	ST323	Klebsiella pneumoniae	218424	0	0	0	-	0	-	0	-	0	-	0	-	0	-	-	-	-	-	-	-	-	-	-	-	-	-	-	-	-	-	SHV-1^
KP_NORM_BLD_61439__chr	KP_NORM_BLD_61439	chromosome	circularized	Human	Human Infection	2009	blood	Infection	SL461	R9.4.1 (SQK-LSK-109)	ligation	-	-	-	-	ST461	Klebsiella pneumoniae	5442266	0	0	0	-	0	-	0	-	0	-	0	-	0	-	-	-	-	-	-	-	-	-	-	-	-	-	-	-	-	-	SHV-1^
KP_NORM_BLD_61439__pl_1	KP_NORM_BLD_61439	plasmid	circularized	Human	Human Infection	2009	blood	Infection	SL461	R9.4.1 (SQK-LSK-109)	ligation	C1	1119	C1_S177	1	ST461	Klebsiella pneumoniae	240045	0	0	0	-	0	-	0	-	0	-	0	-	0	-	-	-	-	-	-	-	-	-	-	-	-	-	-	-	-	-	SHV-1^
KP_NORM_BLD_61439__pl_2	KP_NORM_BLD_61439	plasmid	circularized	Human	Human Infection	2009	blood	Infection	SL461	R9.4.1 (SQK-LSK-109)	ligation	C1	1119	C1_S21	1	ST461	Klebsiella pneumoniae	115517	0	0	0	-	0	-	0	-	0	-	0	-	0	-	-	-	-	-	-	-	-	-	-	-	-	-	-	-	-	-	SHV-1^
KP_NORM_BLD_61444__chr	KP_NORM_BLD_61444	chromosome	circularized	Human	Human Infection	2009	blood	Infection	SL11203	R9.4.1 (SQK-LSK-109)	ligation	-	-	-	-	ST1778	Klebsiella variicola subsp. variicola	5560656	1	0	0	ybt26;ICEKp18	460	-	0	-	0	-	0	-	0	-	-	-	-	-	-	-	-	-	-	-	-	-	-	-	-	-	LEN-13*
KP_NORM_BLD_61459__chr	KP_NORM_BLD_61459	chromosome	circularized	Human	Human Infection	2009	blood	Infection	SL38	R9.4.1 (SQK-LSK-109)	ligation	-	-	-	-	ST776	Klebsiella pneumoniae	5285305	0	0	0	-	0	-	0	-	0	-	0	-	0	-	-	-	-	-	-	-	-	-	-	-	-	-	-	-	-	-	SHV-11^
KP_NORM_BLD_61459__pl_1	KP_NORM_BLD_61459	plasmid	circularized	Human	Human Infection	2009	blood	Infection	SL38	R9.4.1 (SQK-LSK-109)	ligation	C1	1119	C1_S407	3	ST776	Klebsiella pneumoniae	139007	0	0	0	-	0	-	0	-	0	-	0	-	0	-	-	-	-	-	-	-	-	-	-	-	-	-	-	-	-	-	SHV-11^
KP_NORM_BLD_61886__chr	KP_NORM_BLD_61886	chromosome	circularized	Human	Human Infection	2009	blood	Infection	SL11133	R9.4.1 (SQK-LSK-109)	ligation	-	-	-	-	ST4169	Klebsiella variicola subsp. variicola	5454094	0	0	0	-	0	-	0	-	0	-	0	-	0	-	-	-	-	-	-	-	-	-	-	-	-	-	-	-	-	-	LEN-17^
KP_NORM_BLD_61894__chr	KP_NORM_BLD_61894	chromosome	circularized	Human	Human Infection	2009	blood	Infection	SL12	R9.4.1 (SQK-LSK-109)	ligation	-	-	-	-	ST876	Klebsiella pneumoniae	5322844	0	0	2	-	0	-	0	-	0	-	0	-	0	strA;strB	-	-	-	-	-	-	-	-	tet(A)	-	-	-	-	-	-	-	SHV-11^
KP_NORM_BLD_61894__pl_1	KP_NORM_BLD_61894	plasmid	circularized	Human	Human Infection	2009	blood	Infection	SL12	R9.4.1 (SQK-LSK-109)	ligation	C1	1119	C1_S258	1	ST876	Klebsiella pneumoniae	187533	0	0	0	-	0	-	0	-	0	-	0	-	0	-	-	-	-	-	-	-	-	-	-	-	-	-	-	-	-	-	SHV-11^
KP_NORM_BLD_61894__pl_2	KP_NORM_BLD_61894	plasmid	circularized	Human	Human Infection	2009	blood	Infection	SL12	R9.4.1 (SQK-LSK-109)	ligation	C1	1119	C1_S178	1	ST876	Klebsiella pneumoniae	116168	0	0	0	-	0	-	0	-	0	-	0	-	0	-	-	-	-	-	-	-	-	-	-	-	-	-	-	-	-	-	SHV-11^
KP_NORM_BLD_62164__chr	KP_NORM_BLD_62164	chromosome	circularized	Human	Human Infection	2009	blood	Infection	SL43	R9.4.1 (SQK-LSK-109)	ligation	-	-	-	-	ST43	Klebsiella pneumoniae	5226802	0	0	1	-	0	-	0	-	0	-	0	-	0	-	-	-	-	-	-	-	-	-	tet(A);tet(A)	-	-	-	-	-	-	-	SHV-11^
KP_NORM_BLD_62164__pl_1	KP_NORM_BLD_62164	plasmid	circularized	Human	Human Infection	2009	blood	Infection	SL43	R9.4.1 (SQK-LSK-109)	ligation	C1	1119	C1_hub	13	ST43	Klebsiella pneumoniae	6768	0	0	3	-	0	-	0	-	0	-	0	-	0	strB	-	-	-	-	-	-	-	sul2	-	-	dfrA14	-	-	-	-	-	SHV-11^
KP_NORM_BLD_62164__pl_2	KP_NORM_BLD_62164	plasmid	circularized	Human	Human Infection	2009	blood	Infection	SL43	R9.4.1 (SQK-LSK-109)	ligation	C1	1119	C1_S440A	95	ST43	Klebsiella pneumoniae	3309	0	0	0	-	0	-	0	-	0	-	0	-	0	-	-	-	-	-	-	-	-	-	-	-	-	-	-	-	-	-	SHV-11^
KP_NORM_BLD_62202__chr	KP_NORM_BLD_62202	chromosome	circularized	Human	Human Infection	2009	blood	Infection	SL1035	R9.4.1 (SQK-LSK-109)	ligation	-	-	-	-	ST1035	Klebsiella pneumoniae	5086381	0	0	0	-	0	-	0	-	0	-	0	-	0	-	-	-	-	-	-	-	-	-	-	-	-	-	-	-	-	-	-
KP_NORM_BLD_62202__pl_1	KP_NORM_BLD_62202	plasmid	circularized	Human	Human Infection	2009	blood	Infection	SL1035	R9.4.1 (SQK-LSK-109)	ligation	C1	1119	C1_S257	1	ST1035	Klebsiella pneumoniae	205233	0	0	0	-	0	-	0	-	0	-	0	-	0	-	-	-	-	-	-	-	-	-	-	-	-	-	-	-	-	-	-
KP_NORM_BLD_62202__pl_2	KP_NORM_BLD_62202	plasmid	circularized	Human	Human Infection	2009	blood	Infection	SL1035	R9.4.1 (SQK-LSK-109)	ligation	C1	1119	C1_hub	13	ST1035	Klebsiella pneumoniae	20797	0	0	0	-	0	-	0	-	0	-	0	-	0	-	-	-	-	-	-	-	-	-	-	-	-	-	-	-	-	-	-
KP_NORM_BLD_62202__pl_3	KP_NORM_BLD_62202	plasmid	circularized	Human	Human Infection	2009	blood	Infection	SL1035	R9.4.1 (SQK-LSK-109)	ligation	C21	11	C21_S0	11	ST1035	Klebsiella pneumoniae	5456	0	0	0	-	0	-	0	-	0	-	0	-	0	-	-	-	-	-	-	-	-	-	-	-	-	-	-	-	-	-	-
KP_NORM_BLD_62486__chr	KP_NORM_BLD_62486	chromosome	circularized	Human	Human Infection	2009	blood	Infection	SL10763	R9.4.1 (SQK-LSK-109)	ligation	-	-	-	-	ST639	Klebsiella variicola subsp. variicola	5562745	0	0	0	-	0	-	0	-	0	-	0	-	0	-	-	-	-	-	-	-	-	-	-	-	-	-	-	-	-	-	LEN-18*
KP_NORM_BLD_62486__pl_1	KP_NORM_BLD_62486	plasmid	circularized	Human	Human Infection	2009	blood	Infection	SL10763	R9.4.1 (SQK-LSK-109)	ligation	C1	1119	C1_S421	6	ST639	Klebsiella variicola subsp. variicola	41792	0	0	0	-	0	-	0	-	0	-	0	-	0	-	-	-	-	-	-	-	-	-	-	-	-	-	-	-	-	-	LEN-18*
KP_NORM_BLD_62504__chr	KP_NORM_BLD_62504	chromosome	circularized	Human	Human Infection	2009	blood	Infection	SL359	R9.4.1 (SQK-LSK-109)	ligation	-	-	-	-	ST359	Klebsiella pneumoniae	5104501	0	0	0	-	0	-	0	-	0	-	0	-	0	-	-	-	-	-	-	-	-	-	-	-	-	-	-	-	-	-	SHV-1^
KP_NORM_BLD_62504__pl_1	KP_NORM_BLD_62504	plasmid	circularized	Human	Human Infection	2009	blood	Infection	SL359	R9.4.1 (SQK-LSK-109)	ligation	C1	1119	C1_S435	3	ST359	Klebsiella pneumoniae	175016	0	0	0	-	0	-	0	-	0	-	0	-	0	-	-	-	-	-	-	-	-	-	-	-	-	-	-	-	-	-	SHV-1^
KP_NORM_BLD_62504__pl_2	KP_NORM_BLD_62504	plasmid	circularized	Human	Human Infection	2009	blood	Infection	SL359	R9.4.1 (SQK-LSK-109)	ligation	C1	1119	C1_S62	1	ST359	Klebsiella pneumoniae	146059	0	0	0	-	0	-	0	-	0	-	0	-	0	-	-	-	-	-	-	-	-	-	-	-	-	-	-	-	-	-	SHV-1^
KP_NORM_BLD_62504__pl_3	KP_NORM_BLD_62504	plasmid	circularized	Human	Human Infection	2009	blood	Infection	SL359	R9.4.1 (SQK-LSK-109)	ligation	C1	1119	C1_S266	1	ST359	Klebsiella pneumoniae	39438	0	0	0	-	0	-	0	-	0	-	0	-	0	-	-	-	-	-	-	-	-	-	-	-	-	-	-	-	-	-	SHV-1^
KP_NORM_BLD_62504__pl_4	KP_NORM_BLD_62504	plasmid	circularized	Human	Human Infection	2009	blood	Infection	SL359	R9.4.1 (SQK-LSK-109)	ligation	C71	1	C71_S0	1	ST359	Klebsiella pneumoniae	1263	0	0	0	-	0	-	0	-	0	-	0	-	0	-	-	-	-	-	-	-	-	-	-	-	-	-	-	-	-	-	SHV-1^
KP_NORM_BLD_62512__chr	KP_NORM_BLD_62512	chromosome	circularized	Human	Human Infection	2009	blood	Infection	SL11119	R9.4.1 (SQK-LSK-109)	ligation	-	-	-	-	ST4176	Klebsiella variicola subsp. variicola	5473564	0	0	0	-	0	-	0	-	0	-	0	-	0	-	-	-	-	-	-	-	-	-	-	-	-	-	-	-	-	-	LEN-2*
KP_NORM_BLD_62512__pl_1	KP_NORM_BLD_62512	plasmid	circularized	Human	Human Infection	2009	blood	Infection	SL11119	R9.4.1 (SQK-LSK-109)	ligation	C41	3	C41_S2	1	ST4176	Klebsiella variicola subsp. variicola	279421	0	0	0	-	0	-	0	-	0	-	0	-	0	-	-	-	-	-	-	-	-	-	-	-	-	-	-	-	-	-	LEN-2*
KP_NORM_BLD_62638__chr	KP_NORM_BLD_62638	chromosome	circularized	Human	Human Infection	2009	blood	Infection	SL432	R9.4.1 (SQK-LSK-109)	ligation	-	-	-	-	ST432	Klebsiella pneumoniae	5297684	0	0	0	-	0	-	0	-	0	-	0	-	0	-	-	-	-	-	-	-	-	-	-	-	-	-	-	-	-	-	SHV-60
KP_NORM_BLD_62638__pl_1	KP_NORM_BLD_62638	plasmid	circularized	Human	Human Infection	2009	blood	Infection	SL432	R9.4.1 (SQK-LSK-109)	ligation	C1	1119	C1_S354	1	ST432	Klebsiella pneumoniae	81806	0	0	0	-	0	-	0	-	0	-	0	-	0	-	-	-	-	-	-	-	-	-	-	-	-	-	-	-	-	-	SHV-60
KP_NORM_BLD_62649__chr	KP_NORM_BLD_62649	chromosome	circularized	Human	Human Infection	2009	blood	Infection	SL152	R9.4.1 (SQK-LSK-109)	ligation	-	-	-	-	ST105	Klebsiella pneumoniae	5235031	1	0	0	ybt14;ICEKp5	465	-	0	-	0	-	0	-	0	-	-	-	-	-	-	-	-	-	-	-	-	-	-	-	-	-	SHV-1^
KP_NORM_BLD_62649__pl_1	KP_NORM_BLD_62649	plasmid	circularized	Human	Human Infection	2009	blood	Infection	SL152	R9.4.1 (SQK-LSK-109)	ligation	C1	1119	C1_S427	10	ST105	Klebsiella pneumoniae	139211	0	0	0	-	0	-	0	-	0	-	0	-	0	-	-	-	-	-	-	-	-	-	-	-	-	-	-	-	-	-	SHV-1^
KP_NORM_BLD_62912__chr	KP_NORM_BLD_62912	chromosome	circularized	Human	Human Infection	2009	blood	Infection	SL881	R9.4.1 (SQK-LSK-109)	ligation	-	-	-	-	ST881	Klebsiella pneumoniae	5375009	1	0	0	ybt16;ICEKp12	466-1LV	-	0	-	0	-	0	-	0	-	-	-	-	-	-	-	-	-	-	-	-	-	-	-	-	-	SHV-27
KP_NORM_BLD_62912__pl_1	KP_NORM_BLD_62912	plasmid	circularized	Human	Human Infection	2009	blood	Infection	SL881	R9.4.1 (SQK-LSK-109)	ligation	C1	1119	C1_S179	1	ST881	Klebsiella pneumoniae	176482	3	0	1	-	0	-	0	iuc3	79	-	0	-	0	-	-	-	-	-	-	-	-	-	tet(A)	-	-	-	-	-	-	-	SHV-27
KP_NORM_BLD_62912__pl_2	KP_NORM_BLD_62912	plasmid	circularized	Human	Human Infection	2009	blood	Infection	SL881	R9.4.1 (SQK-LSK-109)	ligation	C1	1119	C1_S436	34	ST881	Klebsiella pneumoniae	10060	0	0	0	-	0	-	0	-	0	-	0	-	0	-	-	-	-	-	-	-	-	-	-	-	-	-	-	-	-	-	SHV-27
KP_NORM_BLD_62914__chr	KP_NORM_BLD_62914	chromosome	circularized	Human	Human Infection	2009	blood	Infection	SL967	R9.4.1 (SQK-LSK-109)	ligation	-	-	-	-	ST967	Klebsiella pneumoniae	5263689	0	0	0	-	0	-	0	-	0	-	0	-	0	-	-	-	-	-	-	-	-	-	-	-	-	-	-	-	-	-	SHV-27
KP_NORM_BLD_62914__pl_1	KP_NORM_BLD_62914	plasmid	circularized	Human	Human Infection	2009	blood	Infection	SL967	R9.4.1 (SQK-LSK-109)	ligation	C1	1119	C1_S244	1	ST967	Klebsiella pneumoniae	167986	0	0	6	-	0	-	0	-	0	-	0	-	0	strA;strB	-	-	-	-	mphA	-	-	sul2	tet(A)	-	dfrA14	TEM-1D	-	-	-	-	SHV-27
KP_NORM_BLD_62914__pl_2	KP_NORM_BLD_62914	plasmid	circularized	Human	Human Infection	2009	blood	Infection	SL967	R9.4.1 (SQK-LSK-109)	ligation	C21	11	C21_S0	11	ST967	Klebsiella pneumoniae	5675	0	0	0	-	0	-	0	-	0	-	0	-	0	-	-	-	-	-	-	-	-	-	-	-	-	-	-	-	-	-	SHV-27
KP_NORM_BLD_62920__chr	KP_NORM_BLD_62920	chromosome	circularized	Human	Human Infection	2009	blood	Infection	SL11106	R9.4.1 (SQK-LSK-109)	ligation	-	-	-	-	ST4229	Klebsiella pneumoniae	5305663	0	0	0	-	0	-	0	-	0	-	0	-	0	-	-	-	-	-	-	-	-	-	-	-	-	-	-	-	-	-	SHV-108
KP_NORM_BLD_62920__pl_1	KP_NORM_BLD_62920	plasmid	circularized	Human	Human Infection	2009	blood	Infection	SL11106	R9.4.1 (SQK-LSK-109)	ligation	C1	1119	C1_S333	1	ST4229	Klebsiella pneumoniae	212415	0	0	0	-	0	-	0	-	0	-	0	-	0	-	-	-	-	-	-	-	-	-	-	-	-	-	-	-	-	-	SHV-108
KP_NORM_BLD_62922__chr	KP_NORM_BLD_62922	chromosome	circularized	Human	Human Infection	2009	blood	Infection	SL11105	R9.4.1 (SQK-LSK-109)	ligation	-	-	-	-	ST4340	Klebsiella pneumoniae	5260057	0	0	0	-	0	-	0	-	0	-	0	-	0	-	-	-	-	-	-	-	-	-	-	-	-	-	-	-	-	-	SHV-11^
KP_NORM_BLD_62922__pl_1	KP_NORM_BLD_62922	plasmid	circularized	Human	Human Infection	2009	blood	Infection	SL11105	R9.4.1 (SQK-LSK-109)	ligation	C1	1119	C1_S180	1	ST4340	Klebsiella pneumoniae	140825	0	0	0	-	0	-	0	-	0	-	0	-	0	-	-	-	-	-	-	-	-	-	-	-	-	-	-	-	-	-	SHV-11^
KP_NORM_BLD_62922__pl_2	KP_NORM_BLD_62922	plasmid	circularized	Human	Human Infection	2009	blood	Infection	SL11105	R9.4.1 (SQK-LSK-109)	ligation	C1	1119	C1_S22	1	ST4340	Klebsiella pneumoniae	108610	0	0	0	-	0	-	0	-	0	-	0	-	0	-	-	-	-	-	-	-	-	-	-	-	-	-	-	-	-	-	SHV-11^
KP_NORM_BLD_62922__pl_3	KP_NORM_BLD_62922	plasmid	circularized	Human	Human Infection	2009	blood	Infection	SL11105	R9.4.1 (SQK-LSK-109)	ligation	C1	1119	C1_S437A	61	ST4340	Klebsiella pneumoniae	4513	0	0	0	-	0	-	0	-	0	-	0	-	0	-	-	-	-	-	-	-	-	-	-	-	-	-	-	-	-	-	SHV-11^
KP_NORM_BLD_62922__pl_4	KP_NORM_BLD_62922	plasmid	circularized	Human	Human Infection	2009	blood	Infection	SL11105	R9.4.1 (SQK-LSK-109)	ligation	C33	8	C33_S0	8	ST4340	Klebsiella pneumoniae	1848	0	0	0	-	0	-	0	-	0	-	0	-	0	-	-	-	-	-	-	-	-	-	-	-	-	-	-	-	-	-	SHV-11^
KP_NORM_BLD_62926__chr	KP_NORM_BLD_62926	chromosome	circularized	Human	Human Infection	2009	blood	Infection	SL294	R9.4.1 (SQK-LSK-109)	ligation	-	-	-	-	ST294	Klebsiella pneumoniae	5194611	0	0	0	-	0	-	0	-	0	-	0	-	0	-	-	-	-	-	-	-	-	-	-	-	-	-	-	-	-	-	SHV-1^
KP_NORM_BLD_62934__chr	KP_NORM_BLD_62934	chromosome	circularized	Human	Human Infection	2009	blood	Infection	SL1436	R10.4.1 (SQK-RBK114-24)	rapid	-	-	-	-	ST189	Klebsiella pneumoniae	5301360	0	0	0	-	0	-	0	-	0	-	0	-	0	-	-	-	-	-	-	-	-	-	-	-	-	-	-	-	-	-	SHV-80
KP_NORM_BLD_63395__chr	KP_NORM_BLD_63395	chromosome	circularized	Human	Human Infection	2009	blood	Infection	SL3010	R9.4.1 (SQK-LSK-109)	ligation	-	-	-	-	ST26	Klebsiella pneumoniae	5239359	0	0	0	-	0	-	0	-	0	-	0	-	0	-	-	-	-	-	-	-	-	-	-	-	-	-	-	-	-	-	SHV-36
KP_NORM_BLD_63395__pl_1	KP_NORM_BLD_63395	plasmid	circularized	Human	Human Infection	2009	blood	Infection	SL3010	R9.4.1 (SQK-LSK-109)	ligation	C1	1119	C1_S181	1	ST26	Klebsiella pneumoniae	163036	0	0	0	-	0	-	0	-	0	-	0	-	0	-	-	-	-	-	-	-	-	-	-	-	-	-	-	-	-	-	SHV-36
KP_NORM_BLD_63395__pl_2	KP_NORM_BLD_63395	plasmid	circularized	Human	Human Infection	2009	blood	Infection	SL3010	R9.4.1 (SQK-LSK-109)	ligation	C1	1119	C1_S432	13	ST26	Klebsiella pneumoniae	78165	0	0	0	-	0	-	0	-	0	-	0	-	0	-	-	-	-	-	-	-	-	-	-	-	-	-	-	-	-	-	SHV-36
KP_NORM_BLD_63395__pl_3	KP_NORM_BLD_63395	plasmid	circularized	Human	Human Infection	2009	blood	Infection	SL3010	R9.4.1 (SQK-LSK-109)	ligation	C1	1119	C1_S437A	61	ST26	Klebsiella pneumoniae	4667	0	0	0	-	0	-	0	-	0	-	0	-	0	-	-	-	-	-	-	-	-	-	-	-	-	-	-	-	-	-	SHV-36
KP_NORM_BLD_63801__chr	KP_NORM_BLD_63801	chromosome	circularized	Human	Human Infection	2009	blood	Infection	SL17	R9.4.1 (SQK-LSK-109)	ligation	-	-	-	-	ST422	Klebsiella pneumoniae	5251650	0	0	0	-	0	-	0	-	0	-	0	-	0	-	-	-	-	-	-	-	-	-	-	-	-	-	-	-	-	-	SHV-1
KP_NORM_BLD_63801__pl_1	KP_NORM_BLD_63801	plasmid	circularized	Human	Human Infection	2009	blood	Infection	SL17	R9.4.1 (SQK-LSK-109)	ligation	C1	1119	C1_S438B	11	ST422	Klebsiella pneumoniae	188410	0	0	0	-	0	-	0	-	0	-	0	-	0	-	-	-	-	-	-	-	-	-	-	-	-	-	-	-	-	-	SHV-1
KP_NORM_BLD_63801__pl_2	KP_NORM_BLD_63801	plasmid	circularized	Human	Human Infection	2009	blood	Infection	SL17	R9.4.1 (SQK-LSK-109)	ligation	C19	16	C19_S2	1	ST422	Klebsiella pneumoniae	112037	0	0	0	-	0	-	0	-	0	-	0	-	0	-	-	-	-	-	-	-	-	-	-	-	-	-	-	-	-	-	SHV-1
KP_NORM_BLD_63801__pl_3	KP_NORM_BLD_63801	plasmid	circularized	Human	Human Infection	2009	blood	Infection	SL17	R9.4.1 (SQK-LSK-109)	ligation	C1	1119	C1_S288	1	ST422	Klebsiella pneumoniae	75140	0	0	0	-	0	-	0	-	0	-	0	-	0	-	-	-	-	-	-	-	-	-	-	-	-	-	-	-	-	-	SHV-1
KP_NORM_BLD_63801__pl_4	KP_NORM_BLD_63801	plasmid	circularized	Human	Human Infection	2009	blood	Infection	SL17	R9.4.1 (SQK-LSK-109)	ligation	C1	1119	C1_S439B	116	ST422	Klebsiella pneumoniae	3675	0	0	0	-	0	-	0	-	0	-	0	-	0	-	-	-	-	-	-	-	-	-	-	-	-	-	-	-	-	-	SHV-1
KP_NORM_BLD_63815__chr	KP_NORM_BLD_63815	chromosome	circularized	Human	Human Infection	2009	blood	Infection	SL10899	R9.4.1 (SQK-LSK-109)	ligation	-	-	-	-	ST417	Klebsiella pneumoniae	5356615	2	0	0	ybt12;ICEKp10	468	clb1	70	-	0	-	0	-	0	-	-	-	-	-	-	-	-	-	-	-	-	-	-	-	-	-	SHV-62*
KP_NORM_BLD_63815__pl_1	KP_NORM_BLD_63815	plasmid	circularized	Human	Human Infection	2009	blood	Infection	SL10899	R9.4.1 (SQK-LSK-109)	ligation	C1	1119	C1_S127	1	ST417	Klebsiella pneumoniae	396849	3	0	0	-	0	-	0	iuc1	67	iro1	43	rmp1;KpVP-1	26	-	-	-	-	-	-	-	-	-	-	-	-	-	-	-	-	-	SHV-62*
KP_NORM_BLD_63832__chr	KP_NORM_BLD_63832	chromosome	circularized	Human	Human Infection	2009	blood	Infection	SL86	R9.4.1 (SQK-LSK-109)	ligation	-	-	-	-	ST86	Klebsiella pneumoniae	5225962	0	0	0	-	0	-	0	-	0	-	0	-	0	-	-	-	-	-	-	-	-	-	-	-	-	-	-	-	-	-	SHV-1^
KP_NORM_BLD_63832__pl_1	KP_NORM_BLD_63832	plasmid	circularized	Human	Human Infection	2009	blood	Infection	SL86	R9.4.1 (SQK-LSK-109)	ligation	C1	1119	C1_S320	1	ST86	Klebsiella pneumoniae	227062	3	0	0	-	0	-	0	iuc1	1	iro1	1	rmp1;KpVP-1	26	-	-	-	-	-	-	-	-	-	-	-	-	-	-	-	-	-	SHV-1^
KP_NORM_BLD_63832__ctg_3	KP_NORM_BLD_63832	plasmid	unclosed	Human	Human Infection	2009	blood	Infection	SL86	R9.4.1 (SQK-LSK-109)	ligation	-	-	-	-	-	Klebsiella pneumoniae	43241	-	-	-	-	-	-	-	-	-	-	-	-	-	-	-	-	-	-	-	-	-	-	-	-	-	-	-	-	-	-	-
KP_NORM_BLD_63839__chr	KP_NORM_BLD_63839	chromosome	circularized	Human	Human Infection	2009	blood	Infection	SL322	R9.4.1 (SQK-LSK-109)	ligation	-	-	-	-	ST322	Klebsiella pneumoniae	5126950	0	0	0	-	0	-	0	-	0	-	0	-	0	-	-	-	-	-	-	-	-	-	-	-	-	-	-	-	-	-	SHV-11^
KP_NORM_BLD_63839__pl_1	KP_NORM_BLD_63839	plasmid	circularized	Human	Human Infection	2009	blood	Infection	SL322	R9.4.1 (SQK-LSK-109)	ligation	C1	1119	C1_S245	1	ST322	Klebsiella pneumoniae	187904	0	0	0	-	0	-	0	-	0	-	0	-	0	-	-	-	-	-	-	-	-	-	-	-	-	-	-	-	-	-	SHV-11^
KP_NORM_BLD_63839__pl_2	KP_NORM_BLD_63839	plasmid	circularized	Human	Human Infection	2009	blood	Infection	SL322	R9.4.1 (SQK-LSK-109)	ligation	C1	1119	C1_S63	1	ST322	Klebsiella pneumoniae	84437	0	0	0	-	0	-	0	-	0	-	0	-	0	-	-	-	-	-	-	-	-	-	-	-	-	-	-	-	-	-	SHV-11^
KP_NORM_BLD_63839__pl_3	KP_NORM_BLD_63839	plasmid	circularized	Human	Human Infection	2009	blood	Infection	SL322	R9.4.1 (SQK-LSK-109)	ligation	C1	1119	C1_S263	1	ST322	Klebsiella pneumoniae	61018	0	0	0	-	0	-	0	-	0	-	0	-	0	-	-	-	-	-	-	-	-	-	-	-	-	-	-	-	-	-	SHV-11^
KP_NORM_BLD_63839__pl_4	KP_NORM_BLD_63839	plasmid	circularized	Human	Human Infection	2009	blood	Infection	SL322	R9.4.1 (SQK-LSK-109)	ligation	C42	2	C42_S1	1	ST322	Klebsiella pneumoniae	5791	0	0	0	-	0	-	0	-	0	-	0	-	0	-	-	-	-	-	-	-	-	-	-	-	-	-	-	-	-	-	SHV-11^
KP_NORM_BLD_63839__pl_5	KP_NORM_BLD_63839	plasmid	circularized	Human	Human Infection	2009	blood	Infection	SL322	R9.4.1 (SQK-LSK-109)	ligation	C1	1119	C1_S440A	95	ST322	Klebsiella pneumoniae	4261	0	0	0	-	0	-	0	-	0	-	0	-	0	-	-	-	-	-	-	-	-	-	-	-	-	-	-	-	-	-	SHV-11^
KP_NORM_BLD_63842__chr	KP_NORM_BLD_63842	chromosome	circularized	Human	Human Infection	2009	blood	Infection	SL152	R10.4.1 (SQK-LSK-109)	ligation	-	-	-	-	ST152	Klebsiella pneumoniae	5217078	1	0	0	ybt13;ICEKp2	469	-	0	-	0	-	0	-	0	-	-	-	-	-	-	-	-	-	-	-	-	-	-	-	-	-	SHV-1^
KP_NORM_BLD_63842__pl_1	KP_NORM_BLD_63842	plasmid	circularized	Human	Human Infection	2009	blood	Infection	SL152	R10.4.1 (SQK-LSK-109)	ligation	C1	1119	C1_S101	1	ST152	Klebsiella pneumoniae	194166	0	0	0	-	0	-	0	-	0	-	0	-	0	-	-	-	-	-	-	-	-	-	-	-	-	-	-	-	-	-	SHV-1^
KP_NORM_BLD_63842__pl_2	KP_NORM_BLD_63842	plasmid	circularized	Human	Human Infection	2009	blood	Infection	SL152	R10.4.1 (SQK-LSK-109)	ligation	C19	16	C19_S8	2	ST152	Klebsiella pneumoniae	110581	0	0	0	-	0	-	0	-	0	-	0	-	0	-	-	-	-	-	-	-	-	-	-	-	-	-	-	-	-	-	SHV-1^
KP_NORM_BLD_70__chr	KP_NORM_BLD_70	chromosome	circularized	Human	Human Infection	2005	blood	Infection	SL11089	R9.4.1 (SQK-LSK-109)	ligation	-	-	-	-	ST4231	Klebsiella pneumoniae	5267487	0	0	0	-	0	-	0	-	0	-	0	-	0	-	-	-	-	-	-	-	-	-	-	-	-	-	-	-	-	-	SHV-11^
KP_NORM_BLD_70__pl_1	KP_NORM_BLD_70	plasmid	circularized	Human	Human Infection	2005	blood	Infection	SL11089	R9.4.1 (SQK-LSK-109)	ligation	C1	1119	C1_S139	1	ST4231	Klebsiella pneumoniae	123712	0	0	0	-	0	-	0	-	0	-	0	-	0	-	-	-	-	-	-	-	-	-	-	-	-	-	-	-	-	-	SHV-11^
KP_NORM_BLD_70__pl_2	KP_NORM_BLD_70	plasmid	circularized	Human	Human Infection	2005	blood	Infection	SL11089	R9.4.1 (SQK-LSK-109)	ligation	C1	1119	C1_S343	1	ST4231	Klebsiella pneumoniae	99187	0	0	2	-	0	-	0	-	0	-	0	-	0	aadA2	-	-	-	-	-	-	-	sul1	-	-	-	-	-	-	-	-	SHV-11^
KP_NORM_BLD_70__pl_3	KP_NORM_BLD_70	plasmid	circularized	Human	Human Infection	2005	blood	Infection	SL11089	R9.4.1 (SQK-LSK-109)	ligation	C1	1119	C1_S440A	95	ST4231	Klebsiella pneumoniae	4849	0	0	0	-	0	-	0	-	0	-	0	-	0	-	-	-	-	-	-	-	-	-	-	-	-	-	-	-	-	-	SHV-11^
KP_NORM_BLD_70__pl_4	KP_NORM_BLD_70	plasmid	circularized	Human	Human Infection	2005	blood	Infection	SL11089	R9.4.1 (SQK-LSK-109)	ligation	C1	1119	C1_S439B	116	ST4231	Klebsiella pneumoniae	3478	0	0	0	-	0	-	0	-	0	-	0	-	0	-	-	-	-	-	-	-	-	-	-	-	-	-	-	-	-	-	SHV-11^
KP_NORM_URN_106487__chr	KP_NORM_URN_106487	chromosome	circularized	Human	Human Infection	2015	urine	Infection	SL1456	R9.4.1 (SQK-LSK-109)	ligation	-	-	-	-	ST1456	Klebsiella variicola subsp. variicola	5745911	0	0	1	-	0	-	0	-	0	-	0	-	0	-	-	fosA7	-	-	-	-	-	-	-	-	-	-	-	-	-	-	LEN-55*;LEN-55*
KP_NORM_URN_106487__pl_1	KP_NORM_URN_106487	plasmid	circularized	Human	Human Infection	2015	urine	Infection	SL1456	R9.4.1 (SQK-LSK-109)	ligation	C1	1119	C1_S305	1	ST1456	Klebsiella variicola subsp. variicola	99860	0	0	0	-	0	-	0	-	0	-	0	-	0	-	-	-	-	-	-	-	-	-	-	-	-	-	-	-	-	-	LEN-55*;LEN-55*
KP_NORM_URN_106847__chr	KP_NORM_URN_106847	chromosome	circularized	Human	Human Infection	2015	urine	Infection	SL17	R9.4.1 (SQK-LSK-109)	ligation	-	-	-	-	ST336	Klebsiella pneumoniae	5337720	1	0	0	ybt15;ICEKp11	230	-	0	-	0	-	0	-	0	-	-	-	-	-	-	-	-	-	-	-	-	-	-	-	-	-	SHV-11^
KP_NORM_URN_106847__pl_1	KP_NORM_URN_106847	plasmid	circularized	Human	Human Infection	2015	urine	Infection	SL17	R9.4.1 (SQK-LSK-109)	ligation	C1	1119	C1_S438C	5	ST336	Klebsiella pneumoniae	218680	0	0	5	-	0	-	0	-	0	-	0	-	0	strA;strB	-	-	-	-	mphA	-	-	sul2	-	-	dfrA14	TEM-1D	-	-	-	-	SHV-11^
KP_NORM_URN_107976__chr	KP_NORM_URN_107976	chromosome	circularized	Human	Human Infection	2015	urine	Infection	SL3010	R9.4.1 (SQK-LSK-109)	ligation	-	-	-	-	ST26	Klebsiella pneumoniae	5274835	0	0	0	-	0	-	0	-	0	-	0	-	0	-	-	-	-	-	-	-	-	-	-	-	-	-	-	-	-	-	SHV-36
KP_NORM_URN_107976__pl_1	KP_NORM_URN_107976	plasmid	circularized	Human	Human Infection	2015	urine	Infection	SL3010	R9.4.1 (SQK-LSK-109)	ligation	C1	1119	C1_S182	1	ST26	Klebsiella pneumoniae	221142	0	0	0	-	0	-	0	-	0	-	0	-	0	-	-	-	-	-	-	-	-	-	-	-	-	-	-	-	-	-	SHV-36
KP_NORM_URN_107976__pl_2	KP_NORM_URN_107976	plasmid	circularized	Human	Human Infection	2015	urine	Infection	SL3010	R9.4.1 (SQK-LSK-109)	ligation	C1	1119	C1_S128	1	ST26	Klebsiella pneumoniae	211963	0	0	0	-	0	-	0	-	0	-	0	-	0	-	-	-	-	-	-	-	-	-	-	-	-	-	-	-	-	-	SHV-36
KP_NORM_URN_107976__pl_3	KP_NORM_URN_107976	plasmid	circularized	Human	Human Infection	2015	urine	Infection	SL3010	R9.4.1 (SQK-LSK-109)	ligation	C1	1119	C1_S439B	116	ST26	Klebsiella pneumoniae	34303	0	0	0	-	0	-	0	-	0	-	0	-	0	-	-	-	-	-	-	-	-	-	-	-	-	-	-	-	-	-	SHV-36
KP_NORM_URN_107976__pl_4	KP_NORM_URN_107976	plasmid	circularized	Human	Human Infection	2015	urine	Infection	SL3010	R9.4.1 (SQK-LSK-109)	ligation	C1	1119	C1_S439B	116	ST26	Klebsiella pneumoniae	5764	0	0	0	-	0	-	0	-	0	-	0	-	0	-	-	-	-	-	-	-	-	-	-	-	-	-	-	-	-	-	SHV-36
KP_NORM_URN_107976__pl_5	KP_NORM_URN_107976	plasmid	circularized	Human	Human Infection	2015	urine	Infection	SL3010	R9.4.1 (SQK-LSK-109)	ligation	C1	1119	C1_S439B	116	ST26	Klebsiella pneumoniae	3407	0	0	0	-	0	-	0	-	0	-	0	-	0	-	-	-	-	-	-	-	-	-	-	-	-	-	-	-	-	-	SHV-36
KP_NORM_URN_109342__chr	KP_NORM_URN_109342	chromosome	circularized	Human	Human Infection	2015	urine	Infection	SL10846	R9.4.1 (SQK-LSK-109)	ligation	-	-	-	-	ST5860	Klebsiella variicola subsp. variicola	5531309	0	0	0	-	0	-	0	-	0	-	0	-	0	-	-	-	-	-	-	-	-	-	-	-	-	-	-	-	-	-	LEN-2^
KP_NORM_URN_109342__pl_1	KP_NORM_URN_109342	plasmid	circularized	Human	Human Infection	2015	urine	Infection	SL10846	R9.4.1 (SQK-LSK-109)	ligation	C1	1119	C1_S183	1	ST5860	Klebsiella variicola subsp. variicola	115615	0	0	0	-	0	-	0	-	0	-	0	-	0	-	-	-	-	-	-	-	-	-	-	-	-	-	-	-	-	-	LEN-2^
KP_NORM_URN_113027__chr	KP_NORM_URN_113027	chromosome	circularized	Human	Human Infection	2015	urine	Infection	SL528	R9.4.1 (SQK-LSK-109)	ligation	-	-	-	-	ST528	Klebsiella pneumoniae	5230001	0	0	0	-	0	-	0	-	0	-	0	-	0	-	-	-	-	-	-	-	-	-	-	-	-	-	-	-	-	-	SHV-11^
KP_NORM_URN_113027__pl_1	KP_NORM_URN_113027	plasmid	circularized	Human	Human Infection	2015	urine	Infection	SL528	R9.4.1 (SQK-LSK-109)	ligation	C1	1119	C1_S184	1	ST528	Klebsiella pneumoniae	159268	0	0	0	-	0	-	0	-	0	-	0	-	0	-	-	-	-	-	-	-	-	-	-	-	-	-	-	-	-	-	SHV-11^
KP_NORM_URN_114421__chr	KP_NORM_URN_114421	chromosome	circularized	Human	Human Infection	2015	urine	Infection	SL13	R9.4.1 (SQK-LSK-109)	ligation	-	-	-	-	ST13	Klebsiella pneumoniae	5368810	2	0	0	ybt17;ICEKp10	289	clb3	17-1LV	-	0	-	0	-	0	-	-	-	-	-	-	-	-	-	-	-	-	-	-	-	-	-	SHV-1^
KP_NORM_URN_114421__pl_1	KP_NORM_URN_114421	plasmid	circularized	Human	Human Infection	2015	urine	Infection	SL13	R9.4.1 (SQK-LSK-109)	ligation	C1	1119	C1_S438B	11	ST13	Klebsiella pneumoniae	142040	0	0	0	-	0	-	0	-	0	-	0	-	0	-	-	-	-	-	-	-	-	-	-	-	-	-	-	-	-	-	SHV-1^
KP_NORM_URN_114421__pl_2	KP_NORM_URN_114421	plasmid	circularized	Human	Human Infection	2015	urine	Infection	SL13	R9.4.1 (SQK-LSK-109)	ligation	C1	1119	C1_S23	1	ST13	Klebsiella pneumoniae	109468	0	0	0	-	0	-	0	-	0	-	0	-	0	-	-	-	-	-	-	-	-	-	-	-	-	-	-	-	-	-	SHV-1^
KP_NORM_URN_114421__pl_3	KP_NORM_URN_114421	plasmid	circularized	Human	Human Infection	2015	urine	Infection	SL13	R9.4.1 (SQK-LSK-109)	ligation	C1	1119	C1_S436	34	ST13	Klebsiella pneumoniae	10122	0	0	0	-	0	-	0	-	0	-	0	-	0	-	-	-	-	-	-	-	-	-	-	-	-	-	-	-	-	-	SHV-1^
KP_NORM_URN_114421__pl_4	KP_NORM_URN_114421	plasmid	circularized	Human	Human Infection	2015	urine	Infection	SL13	R9.4.1 (SQK-LSK-109)	ligation	C1	1119	C1_S437A	61	ST13	Klebsiella pneumoniae	3544	0	0	0	-	0	-	0	-	0	-	0	-	0	-	-	-	-	-	-	-	-	-	-	-	-	-	-	-	-	-	SHV-1^
KP_NORM_URN_2009_57401__chr	KP_NORM_URN_2009_57401	chromosome	circularized	Human	Human Infection	2009	urine	Infection	SL10970	R9.4.1 (SQK-LSK-109)	ligation	-	-	-	-	ST261	Klebsiella pneumoniae	5198098	0	0	0	-	0	-	0	-	0	-	0	-	0	-	-	-	-	-	-	-	-	-	-	-	-	-	-	-	-	-	SHV-142
KP_NORM_URN_2009_57401__ctg_3	KP_NORM_URN_2009_57401	plasmid	unclosed	Human	Human Infection	2009	urine	Infection	SL10970	R9.4.1 (SQK-LSK-109)	ligation	-	-	-	-	ST261	Klebsiella pneumoniae	37972	0	0	0	-	0	-	0	-	0	-	0	-	0	-	-	-	-	-	-	-	-	-	-	-	-	-	-	-	-	-	SHV-142
KP_NORM_URN_2009_57401__pl_1	KP_NORM_URN_2009_57401	plasmid	circularized	Human	Human Infection	2009	urine	Infection	SL10970	R9.4.1 (SQK-LSK-109)	ligation	C1	1119	C1_S246	1	ST261	Klebsiella pneumoniae	269585	0	1	7	-	0	-	0	-	0	-	0	-	0	aac(3)-IId;strA;strB	-	-	qnrS1	-	-	-	-	sul1;sul2	tet(A)	-	dfrA1	LAP-2;TEM-1D	-	CTX-M-14	-	-	SHV-142
KP_NORM_URN_2012_81416__chr	KP_NORM_URN_2012_81416	chromosome	circularized	Human	Human Infection	2012	urine	Infection	SL10970	R10.4.1 (SQK-RBK114-24)	rapid	-	-	-	-	ST261	Klebsiella pneumoniae	5301067	1	0	0	ybt14;ICEKp5	471	-	0	-	0	-	0	-	0	-	-	-	-	-	-	-	-	-	-	-	-	-	-	-	-	-	SHV-142
KP_NORM_URN_2012_81416__pl_1	KP_NORM_URN_2012_81416	plasmid	circularized	Human	Human Infection	2012	urine	Infection	SL10970	R10.4.1 (SQK-RBK114-24)	rapid	C1	1119	C1_S140	1	ST261	Klebsiella pneumoniae	269660	0	1	7	-	0	-	0	-	0	-	0	-	0	aac(3)-IId;strA;strB	-	-	qnrS1	-	-	-	-	sul1;sul2	tet(A);tet(D)	-	dfrA1	LAP-2;TEM-1D	-	CTX-M-14	-	-	SHV-142
KP_NORM_URN_2012_81416__pl_2	KP_NORM_URN_2012_81416	plasmid	circularized	Human	Human Infection	2012	urine	Infection	SL10970	R10.4.1 (SQK-RBK114-24)	rapid	C1	1119	C1_S439B	116	ST261	Klebsiella pneumoniae	4106	0	0	0	-	0	-	0	-	0	-	0	-	0	-	-	-	-	-	-	-	-	-	-	-	-	-	-	-	-	-	SHV-142
KP_NORM_URN_2012_81428__chr	KP_NORM_URN_2012_81428	chromosome	circularized	Human	Human Infection	2012	urine	Infection	SL307	R10.4.1 (SQK-LSK-109)	ligation	-	-	-	-	ST307	Klebsiella pneumoniae	5416588	1	0	1	ybt15;ICEKp11	472	-	0	-	0	-	0	-	0	-	-	-	-	-	-	-	-	-	-	-	-	-	-	-	-	-	SHV-28^
KP_NORM_URN_2012_81428__pl_1	KP_NORM_URN_2012_81428	plasmid	circularized	Human	Human Infection	2012	urine	Infection	SL307	R10.4.1 (SQK-LSK-109)	ligation	C1	1119	C1_S424	9	ST307	Klebsiella pneumoniae	224330	0	1	5	-	0	-	0	-	0	-	0	-	0	aac(3)-IIa;strA;strB	-	-	-	-	-	-	-	sul2	-	-	dfrA14	TEM-1D	-	CTX-M-15	-	-	SHV-28^
KP_NORM_URN_2012_81428__pl_2	KP_NORM_URN_2012_81428	plasmid	circularized	Human	Human Infection	2012	urine	Infection	SL307	R10.4.1 (SQK-LSK-109)	ligation	C1	1119	C1_S185	1	ST307	Klebsiella pneumoniae	144980	0	0	0	-	0	-	0	-	0	-	0	-	0	-	-	-	-	-	-	-	-	-	-	-	-	-	-	-	-	-	SHV-28^
KP_NORM_URN_2012_81428__pl_3	KP_NORM_URN_2012_81428	plasmid	circularized	Human	Human Infection	2012	urine	Infection	SL307	R10.4.1 (SQK-LSK-109)	ligation	C1	1119	C1_S64	1	ST307	Klebsiella pneumoniae	68156	0	0	0	-	0	-	0	-	0	-	0	-	0	-	-	-	-	-	-	-	-	-	-	-	-	-	-	-	-	-	SHV-28^
KP_NORM_URN_2012_81428__pl_4	KP_NORM_URN_2012_81428	plasmid	circularized	Human	Human Infection	2012	urine	Infection	SL307	R10.4.1 (SQK-LSK-109)	ligation	C1	1119	C1_S440A	95	ST307	Klebsiella pneumoniae	3991	0	0	0	-	0	-	0	-	0	-	0	-	0	-	-	-	-	-	-	-	-	-	-	-	-	-	-	-	-	-	SHV-28^
KP_NORM_URN_2013_95439__chr	KP_NORM_URN_2013_95439	chromosome	circularized	Human	Human Infection	2013	urine	Infection	SL147	R9.4.1 (SQK-LSK-109)	ligation	-	-	-	-	ST147	Klebsiella pneumoniae	5414642	0	0	1	-	0	-	0	-	0	-	0	-	0	-	-	-	-	-	-	-	-	-	-	-	-	-	-	-	-	-	SHV-11^
KP_NORM_URN_2013_95439__pl_1	KP_NORM_URN_2013_95439	plasmid	circularized	Human	Human Infection	2013	urine	Infection	SL147	R9.4.1 (SQK-LSK-109)	ligation	C1	1119	C1_S129	1	ST147	Klebsiella pneumoniae	299576	0	0	0	-	0	-	0	-	0	-	0	-	0	-	-	-	-	-	-	-	-	-	-	-	-	-	-	-	-	-	SHV-11^
KP_NORM_URN_2013_95439__pl_2	KP_NORM_URN_2013_95439	plasmid	circularized	Human	Human Infection	2013	urine	Infection	SL147	R9.4.1 (SQK-LSK-109)	ligation	C1	1119	C1_S186	1	ST147	Klebsiella pneumoniae	182845	0	0	1	-	0	-	0	-	0	-	0	-	0	-	-	-	-	-	mphA	-	-	-	-	-	-	-	-	-	-	-	SHV-11^
KP_NORM_URN_2013_95439__pl_3	KP_NORM_URN_2013_95439	plasmid	circularized	Human	Human Infection	2013	urine	Infection	SL147	R9.4.1 (SQK-LSK-109)	ligation	C1	1119	C1_S440B	5	ST147	Klebsiella pneumoniae	50684	0	1	5	-	0	-	0	-	0	-	0	-	0	aac(3)-IIa;aac(6')-Ib-cr	-	-	qnrB1	-	-	CatB4	-	-	-	-	-	OXA-1;TEM-1D	-	CTX-M-15	-	-	SHV-11^
KP_NORM_URN_2013_95439__pl_4	KP_NORM_URN_2013_95439	plasmid	circularized	Human	Human Infection	2013	urine	Infection	SL147	R9.4.1 (SQK-LSK-109)	ligation	C1	1119	C1_S439B	116	ST147	Klebsiella pneumoniae	8330	0	0	0	-	0	-	0	-	0	-	0	-	0	-	-	-	-	-	-	-	-	-	-	-	-	-	-	-	-	-	SHV-11^
KP_NORM_URN_2013_95439__pl_5	KP_NORM_URN_2013_95439	plasmid	circularized	Human	Human Infection	2013	urine	Infection	SL147	R9.4.1 (SQK-LSK-109)	ligation	C36	4	C36_S0	4	ST147	Klebsiella pneumoniae	2811	0	0	0	-	0	-	0	-	0	-	0	-	0	-	-	-	-	-	-	-	-	-	-	-	-	-	-	-	-	-	SHV-11^
KP_NORM_URN_2013_95788__chr	KP_NORM_URN_2013_95788	chromosome	circularized	Human	Human Infection	2013	urine	Infection	SL258	R9.4.1 (SQK-LSK-109)	ligation	-	-	-	-	ST340	Klebsiella pneumoniae	5376150	1	0	1	ybt13;ICEKp2(incomplete)	303-1LV	-	0	-	0	-	0	-	0	-	-	-	-	-	-	-	-	-	-	-	-	-	-	-	-	-	SHV-11
KP_NORM_URN_2013_95788__pl_1	KP_NORM_URN_2013_95788	plasmid	circularized	Human	Human Infection	2013	urine	Infection	SL258	R9.4.1 (SQK-LSK-109)	ligation	C1	1119	C1_S438B	11	ST340	Klebsiella pneumoniae	217263	0	0	4	-	0	-	0	-	0	-	0	-	0	aadA2	-	-	-	-	mphA	-	-	sul1	-	-	dfrA12	-	-	-	-	-	SHV-11
KP_NORM_URN_2013_95788__pl_2	KP_NORM_URN_2013_95788	plasmid	circularized	Human	Human Infection	2013	urine	Infection	SL258	R9.4.1 (SQK-LSK-109)	ligation	C1	1119	C1_S317	1	ST340	Klebsiella pneumoniae	48202	0	1	5	-	0	-	0	-	0	-	0	-	0	aac(3)-IId;aac(6')-Ib-cr	-	-	-	-	-	CatB4	-	-	tet(A)	-	-	OXA-1	-	CTX-M-15	-	-	SHV-11
KP_NORM_URN_2013_95788__pl_3	KP_NORM_URN_2013_95788	plasmid	circularized	Human	Human Infection	2013	urine	Infection	SL258	R9.4.1 (SQK-LSK-109)	ligation	C1	1119	C1_S436	34	ST340	Klebsiella pneumoniae	10071	0	0	0	-	0	-	0	-	0	-	0	-	0	-	-	-	-	-	-	-	-	-	-	-	-	-	-	-	-	-	SHV-11
KP_NORM_URN_2013_95788__pl_4	KP_NORM_URN_2013_95788	plasmid	circularized	Human	Human Infection	2013	urine	Infection	SL258	R9.4.1 (SQK-LSK-109)	ligation	C26	6	C26_S0	6	ST340	Klebsiella pneumoniae	4125	0	0	0	-	0	-	0	-	0	-	0	-	0	-	-	-	-	-	-	-	-	-	-	-	-	-	-	-	-	-	SHV-11
KP_NORM_URN_2013_95788__pl_5	KP_NORM_URN_2013_95788	plasmid	circularized	Human	Human Infection	2013	urine	Infection	SL258	R9.4.1 (SQK-LSK-109)	ligation	C72	1	C72_S0	1	ST340	Klebsiella pneumoniae	3147	0	0	0	-	0	-	0	-	0	-	0	-	0	-	-	-	-	-	-	-	-	-	-	-	-	-	-	-	-	-	SHV-11
KP_NORM_URN_2013_95819__chr	KP_NORM_URN_2013_95819	chromosome	circularized	Human	Human Infection	2013	urine	Infection	SL39	R9.4.1 (SQK-LSK-109)	ligation	-	-	-	-	ST39	Klebsiella pneumoniae	5324568	0	0	0	-	0	-	0	-	0	-	0	-	0	-	-	-	-	-	-	-	-	-	-	-	-	-	-	-	-	-	SHV-11^
KP_NORM_URN_2013_95819__pl_1	KP_NORM_URN_2013_95819	plasmid	circularized	Human	Human Infection	2013	urine	Infection	SL39	R9.4.1 (SQK-LSK-109)	ligation	C1	1119	C1_S187	1	ST39	Klebsiella pneumoniae	194951	0	0	6	-	0	-	0	-	0	-	0	-	0	strA;strB	-	-	-	-	mphA	-	-	sul2	tet(A)	-	dfrA14	TEM-1D	-	-	-	-	SHV-11^
KP_NORM_URN_2013_95819__pl_2	KP_NORM_URN_2013_95819	plasmid	circularized	Human	Human Infection	2013	urine	Infection	SL39	R9.4.1 (SQK-LSK-109)	ligation	C1	1119	C1_S115	1	ST39	Klebsiella pneumoniae	47883	0	1	1	-	0	-	0	-	0	-	0	-	0	-	-	-	-	-	-	-	-	-	-	-	-	-	-	CTX-M-15;TEM-169	-	-	SHV-11^
KP_NORM_URN_2013_95819__pl_3	KP_NORM_URN_2013_95819	plasmid	circularized	Human	Human Infection	2013	urine	Infection	SL39	R9.4.1 (SQK-LSK-109)	ligation	C1	1119	C1_S437A	61	ST39	Klebsiella pneumoniae	4874	0	0	0	-	0	-	0	-	0	-	0	-	0	-	-	-	-	-	-	-	-	-	-	-	-	-	-	-	-	-	SHV-11^
KP_NORM_URN_2013_95819__pl_4	KP_NORM_URN_2013_95819	plasmid	circularized	Human	Human Infection	2013	urine	Infection	SL39	R9.4.1 (SQK-LSK-109)	ligation	C33	8	C33_S0	8	ST39	Klebsiella pneumoniae	1934	0	0	0	-	0	-	0	-	0	-	0	-	0	-	-	-	-	-	-	-	-	-	-	-	-	-	-	-	-	-	SHV-11^
KP_NORM_URN_2013_95951__chr	KP_NORM_URN_2013_95951	chromosome	circularized	Human	Human Infection	2013	urine	Infection	SL48	R9.4.1 (SQK-LSK-109)	ligation	-	-	-	-	ST48	Klebsiella pneumoniae	5133803	1	0	1	ybt10;ICEKp4	386	-	0	-	0	-	0	-	0	-	-	-	-	-	mphA	-	-	-	-	-	-	-	-	-	-	-	SHV-11^
KP_NORM_URN_2013_95951__pl_1	KP_NORM_URN_2013_95951	plasmid	circularized	Human	Human Infection	2013	urine	Infection	SL48	R9.4.1 (SQK-LSK-109)	ligation	C1	1119	C1_S247	1	ST48	Klebsiella pneumoniae	158906	0	0	3	-	0	-	0	-	0	-	0	-	0	-	-	-	-	-	-	-	-	sul1	tet(A)	-	dfrA7	-	-	-	-	-	SHV-11^
KP_NORM_URN_2013_95951__pl_2	KP_NORM_URN_2013_95951	plasmid	circularized	Human	Human Infection	2013	urine	Infection	SL48	R9.4.1 (SQK-LSK-109)	ligation	C1	1119	C1_S440-16	1	ST48	Klebsiella pneumoniae	56638	0	1	6	-	0	-	0	-	0	-	0	-	0	strA;strB	-	-	qnrB1	-	-	-	-	sul2	-	-	dfrA14	TEM-1D	-	CTX-M-15	-	-	SHV-11^
KP_NORM_URN_2013_95951__pl_3	KP_NORM_URN_2013_95951	plasmid	circularized	Human	Human Infection	2013	urine	Infection	SL48	R9.4.1 (SQK-LSK-109)	ligation	C1	1119	C1_S439B	116	ST48	Klebsiella pneumoniae	3940	0	0	0	-	0	-	0	-	0	-	0	-	0	-	-	-	-	-	-	-	-	-	-	-	-	-	-	-	-	-	SHV-11^
KP_NORM_URN_2013_96200__chr	KP_NORM_URN_2013_96200	chromosome	circularized	Human	Human Infection	2013	urine	Infection	SL307	R9.4.1 (SQK-LSK-109)	ligation	-	-	-	-	ST307	Klebsiella pneumoniae	5267004	0	0	1	-	0	-	0	-	0	-	0	-	0	-	-	-	-	-	-	-	-	-	-	-	-	-	-	-	-	-	SHV-28^
KP_NORM_URN_2013_96200__pl_1	KP_NORM_URN_2013_96200	plasmid	circularized	Human	Human Infection	2013	urine	Infection	SL307	R9.4.1 (SQK-LSK-109)	ligation	C1	1119	C1_S424	9	ST307	Klebsiella pneumoniae	154762	0	1	8	-	0	-	0	-	0	-	0	-	0	aac(3)-IIa;aac(6')-Ib-cr;strA;strB	-	-	qnrB1	-	-	CatB4	-	sul2	tet(A)	-	dfrA14	OXA-1;TEM-1D	-	CTX-M-15	-	-	SHV-28^
KP_NORM_URN_2013_96200__pl_2	KP_NORM_URN_2013_96200	plasmid	circularized	Human	Human Infection	2013	urine	Infection	SL307	R9.4.1 (SQK-LSK-109)	ligation	C73	1	C73_S0	1	ST307	Klebsiella pneumoniae	42519	0	0	0	-	0	-	0	-	0	-	0	-	0	-	-	-	-	-	-	-	-	-	-	-	-	-	-	-	-	-	SHV-28^
KP_NORM_URN_2013_96200__pl_3	KP_NORM_URN_2013_96200	plasmid	circularized	Human	Human Infection	2013	urine	Infection	SL307	R9.4.1 (SQK-LSK-109)	ligation	C1	1119	C1_S437A	61	ST307	Klebsiella pneumoniae	5225	0	0	0	-	0	-	0	-	0	-	0	-	0	-	-	-	-	-	-	-	-	-	-	-	-	-	-	-	-	-	SHV-28^
KP_NORM_URN_2013_96200__pl_4	KP_NORM_URN_2013_96200	plasmid	circularized	Human	Human Infection	2013	urine	Infection	SL307	R9.4.1 (SQK-LSK-109)	ligation	C1	1119	C1_S440A	95	ST307	Klebsiella pneumoniae	3991	0	0	0	-	0	-	0	-	0	-	0	-	0	-	-	-	-	-	-	-	-	-	-	-	-	-	-	-	-	-	SHV-28^
KP_NORM_URN_2014_101205__chr	KP_NORM_URN_2014_101205	chromosome	circularized	Human	Human Infection	2014	urine	Infection	SL45	R9.4.1 (SQK-LSK-109)	ligation	-	-	-	-	ST45	Klebsiella pneumoniae	5256207	1	0	0	ybt10;ICEKp4	474	-	0	-	0	-	0	-	0	-	-	-	-	-	-	-	-	-	-	-	-	-	-	-	-	-	SHV-27
KP_NORM_URN_2014_101205__pl_1	KP_NORM_URN_2014_101205	plasmid	circularized	Human	Human Infection	2014	urine	Infection	SL45	R9.4.1 (SQK-LSK-109)	ligation	C1	1119	C1_S438B	11	ST45	Klebsiella pneumoniae	231473	0	1	7	-	0	-	0	-	0	-	0	-	0	aac(6')-Ib-cr;strA;strB	-	-	qnrB1	-	-	CatB4	-	sul2	-	-	dfrA14	OXA-1;TEM-1D	-	CTX-M-15	-	-	SHV-27
KP_NORM_URN_2014_101205__pl_2	KP_NORM_URN_2014_101205	plasmid	circularized	Human	Human Infection	2014	urine	Infection	SL45	R9.4.1 (SQK-LSK-109)	ligation	C1	1119	C1_S439B	116	ST45	Klebsiella pneumoniae	5591	0	0	0	-	0	-	0	-	0	-	0	-	0	-	-	-	-	-	-	-	-	-	-	-	-	-	-	-	-	-	SHV-27
KP_NORM_URN_2014_101205__pl_3	KP_NORM_URN_2014_101205	plasmid	circularized	Human	Human Infection	2014	urine	Infection	SL45	R9.4.1 (SQK-LSK-109)	ligation	C74	1	C74_S0	1	ST45	Klebsiella pneumoniae	2887	0	0	0	-	0	-	0	-	0	-	0	-	0	-	-	-	-	-	-	-	-	-	-	-	-	-	-	-	-	-	SHV-27
KP_NORM_URN_2014_96612__chr	KP_NORM_URN_2014_96612	chromosome	circularized	Human	Human Infection	2014	urine	Infection	SL258	R9.4.1 (SQK-LSK-109)	ligation	-	-	-	-	ST340	Klebsiella pneumoniae	5374377	1	0	1	ybt13;ICEKp2	303-1LV	-	0	-	0	-	0	-	0	-	-	-	-	-	-	-	-	-	-	-	-	-	-	-	-	-	SHV-11
KP_NORM_URN_2014_96612__pl_1	KP_NORM_URN_2014_96612	plasmid	circularized	Human	Human Infection	2014	urine	Infection	SL258	R9.4.1 (SQK-LSK-109)	ligation	C1	1119	C1_S438B	11	ST340	Klebsiella pneumoniae	226270	0	0	4	-	0	-	0	-	0	-	0	-	0	aadA2	-	-	-	-	mphA	-	-	sul1	-	-	dfrA12	-	-	-	-	-	SHV-11
KP_NORM_URN_2014_96612__pl_2	KP_NORM_URN_2014_96612	plasmid	circularized	Human	Human Infection	2014	urine	Infection	SL258	R9.4.1 (SQK-LSK-109)	ligation	C1	1119	C1_S440E	2	ST340	Klebsiella pneumoniae	56806	0	1	6	-	0	-	0	-	0	-	0	-	0	aac(3)-IId;aac(6')-Ib-cr;aadA	-	-	-	-	-	CatB4	arr-2	-	tet(A)	-	-	OXA-1;OXA-10	-	CTX-M-15	-	-	SHV-11
KP_NORM_URN_2014_96612__pl_3	KP_NORM_URN_2014_96612	plasmid	circularized	Human	Human Infection	2014	urine	Infection	SL258	R9.4.1 (SQK-LSK-109)	ligation	C1	1119	C1_S436	34	ST340	Klebsiella pneumoniae	10077	0	0	0	-	0	-	0	-	0	-	0	-	0	-	-	-	-	-	-	-	-	-	-	-	-	-	-	-	-	-	SHV-11
KP_NORM_URN_2014_96612__pl_4	KP_NORM_URN_2014_96612	plasmid	circularized	Human	Human Infection	2014	urine	Infection	SL258	R9.4.1 (SQK-LSK-109)	ligation	C26	6	C26_S0	6	ST340	Klebsiella pneumoniae	4125	0	0	0	-	0	-	0	-	0	-	0	-	0	-	-	-	-	-	-	-	-	-	-	-	-	-	-	-	-	-	SHV-11
KP_NORM_URN_2014_97392__chr	KP_NORM_URN_2014_97392	chromosome	circularized	Human	Human Infection	2014	urine	Infection	SL48	R9.4.1 (SQK-LSK-109)	ligation	-	-	-	-	ST48	Klebsiella pneumoniae	5133847	1	0	1	ybt10;ICEKp4(truncated)	386-2LV	-	0	-	0	-	0	-	0	-	-	-	-	-	mphA	-	-	-	-	-	-	-	-	-	-	-	SHV-11^
KP_NORM_URN_2014_97392__pl_1	KP_NORM_URN_2014_97392	plasmid	circularized	Human	Human Infection	2014	urine	Infection	SL48	R9.4.1 (SQK-LSK-109)	ligation	C1	1119	C1_S440-17	1	ST48	Klebsiella pneumoniae	140457	0	1	6	-	0	-	0	-	0	-	0	-	0	strA;strB	-	-	qnrB1	-	-	-	-	sul1;sul2	-	-	dfrA14;dfrA7	TEM-1D	-	CTX-M-15	-	-	SHV-11^
KP_NORM_URN_2014_97392__pl_2	KP_NORM_URN_2014_97392	plasmid	circularized	Human	Human Infection	2014	urine	Infection	SL48	R9.4.1 (SQK-LSK-109)	ligation	C1	1119	C1_S439B	116	ST48	Klebsiella pneumoniae	3940	0	0	0	-	0	-	0	-	0	-	0	-	0	-	-	-	-	-	-	-	-	-	-	-	-	-	-	-	-	-	SHV-11^
KP_NORM_URN_2014_97411__chr	KP_NORM_URN_2014_97411	chromosome	circularized	Human	Human Infection	2014	urine	Infection	SL416	R9.4.1 (SQK-LSK-109)	ligation	-	-	-	-	ST416	Klebsiella pneumoniae	5305302	1	1	2	ybt10;ICEKp4	387	-	0	-	0	-	0	-	0	-	-	-	-	-	-	-	-	-	-	-	-	-	-	CTX-M-15	-	-	SHV-14^
KP_NORM_URN_2014_97411__pl_1	KP_NORM_URN_2014_97411	plasmid	circularized	Human	Human Infection	2014	urine	Infection	SL416	R9.4.1 (SQK-LSK-109)	ligation	C1	1119	C1_S276	1	ST416	Klebsiella pneumoniae	142077	0	0	0	-	0	-	0	-	0	-	0	-	0	-	-	-	-	-	-	-	-	-	-	-	-	-	-	-	-	-	SHV-14^
KP_NORM_URN_2014_97671__chr	KP_NORM_URN_2014_97671	chromosome	circularized	Human	Human Infection	2014	urine	Infection	SL45	R9.4.1 (SQK-LSK-109)	ligation	-	-	-	-	ST45	Klebsiella pneumoniae	5325600	0	0	0	-	0	-	0	-	0	-	0	-	0	-	-	-	-	-	-	-	-	-	-	-	-	-	-	-	-	-	SHV-1
KP_NORM_URN_2014_97671__pl_1	KP_NORM_URN_2014_97671	plasmid	circularized	Human	Human Infection	2014	urine	Infection	SL45	R9.4.1 (SQK-LSK-109)	ligation	C1	1119	C1_S438B	11	ST45	Klebsiella pneumoniae	220388	0	0	0	-	0	-	0	-	0	-	0	-	0	-	-	-	-	-	-	-	-	-	-	-	-	-	-	-	-	-	SHV-1
KP_NORM_URN_2014_97671__pl_2	KP_NORM_URN_2014_97671	plasmid	circularized	Human	Human Infection	2014	urine	Infection	SL45	R9.4.1 (SQK-LSK-109)	ligation	C1	1119	C1_S91	1	ST45	Klebsiella pneumoniae	76678	0	1	2	-	0	-	0	-	0	-	0	-	0	-	-	-	-	-	mphA	-	-	-	-	-	-	-	-	SHV-12	-	-	SHV-1
KP_NORM_URN_2014_97671__pl_3	KP_NORM_URN_2014_97671	plasmid	circularized	Human	Human Infection	2014	urine	Infection	SL45	R9.4.1 (SQK-LSK-109)	ligation	C1	1119	C1_S439B	116	ST45	Klebsiella pneumoniae	4074	0	0	0	-	0	-	0	-	0	-	0	-	0	-	-	-	-	-	-	-	-	-	-	-	-	-	-	-	-	-	SHV-1
KP_NORM_URN_2014_97677__chr	KP_NORM_URN_2014_97677	chromosome	circularized	Human	Human Infection	2014	urine	Infection	SL11073	R9.4.1 (SQK-LSK-109)	ligation	-	-	-	-	ST4246	Klebsiella pneumoniae	5194742	1	0	0	ybt8;ICEKp3	476	-	0	-	0	-	0	-	0	-	-	-	-	-	-	-	-	-	-	-	-	-	-	-	-	-	SHV-41
KP_NORM_URN_2014_97677__pl_1	KP_NORM_URN_2014_97677	plasmid	circularized	Human	Human Infection	2014	urine	Infection	SL11073	R9.4.1 (SQK-LSK-109)	ligation	C1	1119	C1_S236	1	ST4246	Klebsiella pneumoniae	149856	0	1	6	-	0	-	0	-	0	-	0	-	0	aadA5;strA;strB	-	-	-	-	mphA	-	-	sul1;sul2	tet(A)	-	dfrA17	-	-	CTX-M-27	-	-	SHV-41
KP_NORM_URN_2014_99206__chr	KP_NORM_URN_2014_99206	chromosome	circularized	Human	Human Infection	2014	urine	Infection	SL17	R9.4.1 (SQK-LSK-109)	ligation	-	-	-	-	ST16	Klebsiella pneumoniae	5255437	0	0	1	-	0	-	0	-	0	-	0	-	0	-	-	-	-	-	-	-	-	-	-	-	-	-	-	-	-	-	SHV-1
KP_NORM_URN_2014_99206__pl_1	KP_NORM_URN_2014_99206	plasmid	circularized	Human	Human Infection	2014	urine	Infection	SL17	R9.4.1 (SQK-LSK-109)	ligation	C1	1119	C1_S379	2	ST16	Klebsiella pneumoniae	212842	0	1	7	-	0	-	0	-	0	-	0	-	0	aac(6')-Ib-cr;aadA2	-	-	-	-	mphA	CatB4	-	sul1	-	-	dfrA12	OXA-1;TEM-1D	-	CTX-M-15	-	-	SHV-1
KP_NORM_URN_2014_99206__pl_2	KP_NORM_URN_2014_99206	plasmid	circularized	Human	Human Infection	2014	urine	Infection	SL17	R9.4.1 (SQK-LSK-109)	ligation	C1	1119	C1_S437A	61	ST16	Klebsiella pneumoniae	5251	0	0	0	-	0	-	0	-	0	-	0	-	0	-	-	-	-	-	-	-	-	-	-	-	-	-	-	-	-	-	SHV-1
KP_NORM_URN_2015_107836__chr	KP_NORM_URN_2015_107836	chromosome	circularized	Human	Human Infection	2015	urine	Infection	SL198	R9.4.1 (SQK-LSK-109)	ligation	-	-	-	-	ST198	Klebsiella pneumoniae	5199862	1	0	0	ybt9;ICEKp3	183	-	0	-	0	-	0	-	0	-	-	-	-	-	-	-	-	-	-	-	-	-	-	-	-	-	SHV-77^
KP_NORM_URN_2015_107836__pl_1	KP_NORM_URN_2015_107836	plasmid	circularized	Human	Human Infection	2015	urine	Infection	SL198	R9.4.1 (SQK-LSK-109)	ligation	C1	1119	C1_S188	1	ST198	Klebsiella pneumoniae	194989	0	1	6	-	0	-	0	-	0	-	0	-	0	strA;strB	-	-	-	-	-	-	-	sul2	tet(D)	-	dfrA14	TEM-1D	-	CTX-M-3	-	-	SHV-77^
KP_NORM_URN_2015_107962__chr	KP_NORM_URN_2015_107962	chromosome	circularized	Human	Human Infection	2015	urine	Infection	SL10016	R9.4.1 (SQK-LSK-109)	ligation	-	-	-	-	ST659	Klebsiella pneumoniae	5319740	0	0	1	-	0	-	0	-	0	-	0	-	0	-	-	-	-	-	-	-	-	-	-	-	-	-	-	-	-	-	SHV-11^
KP_NORM_URN_2015_107962__pl_1	KP_NORM_URN_2015_107962	plasmid	circularized	Human	Human Infection	2015	urine	Infection	SL10016	R9.4.1 (SQK-LSK-109)	ligation	C1	1119	C1_S379	2	ST659	Klebsiella pneumoniae	204534	0	1	5	-	0	-	0	-	0	-	0	-	0	aadA2	-	-	-	-	-	-	-	sul1	-	-	dfrA12	TEM-1D	-	CTX-M-15	-	-	SHV-11^
KP_NORM_URN_2015_107962__pl_2	KP_NORM_URN_2015_107962	plasmid	circularized	Human	Human Infection	2015	urine	Infection	SL10016	R9.4.1 (SQK-LSK-109)	ligation	C1	1119	C1_S24	1	ST659	Klebsiella pneumoniae	111081	0	0	0	-	0	-	0	-	0	-	0	-	0	-	-	-	-	-	-	-	-	-	-	-	-	-	-	-	-	-	SHV-11^
KP_NORM_URN_2015_109056__chr	KP_NORM_URN_2015_109056	chromosome	circularized	Human	Human Infection	2015	urine	Infection	SL37	R9.4.1 (SQK-LSK-109)	ligation	-	-	-	-	ST37	Klebsiella pneumoniae	5138889	0	0	0	-	0	-	0	-	0	-	0	-	0	-	-	-	-	-	-	-	-	-	-	-	-	-	-	-	-	-	SHV-11^
KP_NORM_URN_2015_109056__pl_1	KP_NORM_URN_2015_109056	plasmid	circularized	Human	Human Infection	2015	urine	Infection	SL37	R9.4.1 (SQK-LSK-109)	ligation	C1	1119	C1_S440-18	1	ST37	Klebsiella pneumoniae	150923	0	1	6	-	0	-	0	-	0	-	0	-	0	strA	-	-	qnrB1	-	-	-	-	sul2	-	-	dfrA14	TEM-1D	-	CTX-M-15	-	-	SHV-11^
KP_NORM_URN_2015_109056__pl_2	KP_NORM_URN_2015_109056	plasmid	circularized	Human	Human Infection	2015	urine	Infection	SL37	R9.4.1 (SQK-LSK-109)	ligation	C1	1119	C1_S440A	95	ST37	Klebsiella pneumoniae	4761	0	0	0	-	0	-	0	-	0	-	0	-	0	-	-	-	-	-	-	-	-	-	-	-	-	-	-	-	-	-	SHV-11^
KP_NORM_URN_2015_109238__chr	KP_NORM_URN_2015_109238	chromosome	circularized	Human	Human Infection	2015	urine	Infection	SL10975	R9.4.1 (SQK-LSK-109)	ligation	-	-	-	-	ST2952	Klebsiella pneumoniae	5405676	0	0	0	-	0	-	0	-	0	-	0	-	0	-	-	-	-	-	-	-	-	-	-	-	-	-	-	-	-	-	SHV-27
KP_NORM_URN_2015_109238__pl_1	KP_NORM_URN_2015_109238	plasmid	circularized	Human	Human Infection	2015	urine	Infection	SL10975	R9.4.1 (SQK-LSK-109)	ligation	C43	2	C43_S1	1	ST2952	Klebsiella pneumoniae	98142	0	1	1	-	0	-	0	-	0	-	0	-	0	-	-	-	-	-	-	-	-	-	-	-	-	-	-	CTX-M-15	-	-	SHV-27
KP_NORM_URN_2015_109358__chr	KP_NORM_URN_2015_109358	chromosome	circularized	Human	Human Infection	2015	urine	Infection	SL611	R9.4.1 (SQK-LSK-109)	ligation	-	-	-	-	ST719	Klebsiella pneumoniae	5278363	0	0	0	-	0	-	0	-	0	-	0	-	0	-	-	-	-	-	-	-	-	-	-	-	-	-	-	-	-	-	SHV-27
KP_NORM_URN_2015_109358__pl_1	KP_NORM_URN_2015_109358	plasmid	circularized	Human	Human Infection	2015	urine	Infection	SL611	R9.4.1 (SQK-LSK-109)	ligation	C1	1119	C1_S272	1	ST719	Klebsiella pneumoniae	249416	0	1	8	-	0	-	0	-	0	-	0	-	0	aadA2;aph3-Ia	-	-	qnrB4	-	mphA	-	-	sul1;sul1	tet(D)	-	dfrA12	DHA-1	-	CTX-M-14	-	-	SHV-27
KP_NORM_URN_2015_109604__chr	KP_NORM_URN_2015_109604	chromosome	circularized	Human	Human Infection	2015	urine	Infection	SL307	R9.4.1 (SQK-LSK-109)	ligation	-	-	-	-	ST307	Klebsiella pneumoniae	5261424	0	0	1	-	0	-	0	-	0	-	0	-	0	-	-	-	-	-	-	-	-	-	-	-	-	-	-	-	-	-	SHV-28^
KP_NORM_URN_2015_109604__pl_1	KP_NORM_URN_2015_109604	plasmid	circularized	Human	Human Infection	2015	urine	Infection	SL307	R9.4.1 (SQK-LSK-109)	ligation	C1	1119	C1_S424	9	ST307	Klebsiella pneumoniae	176355	0	1	5	-	0	-	0	-	0	-	0	-	0	aac(3)-IIa;strA;strB	-	-	-	-	-	-	-	sul2	-	-	dfrA14	TEM-1D	-	CTX-M-15	-	-	SHV-28^
KP_NORM_URN_56534__chr	KP_NORM_URN_56534	chromosome	circularized	Human	Human Infection	2009	urine	Infection	SL2791	R9.4.1 (SQK-LSK-109)	ligation	-	-	-	-	ST2791	Klebsiella pneumoniae	5325537	0	0	0	-	0	-	0	-	0	-	0	-	0	-	-	-	-	-	-	-	-	-	-	-	-	-	-	-	-	-	SHV-11^
KP_NORM_URN_56534__pl_1	KP_NORM_URN_56534	plasmid	circularized	Human	Human Infection	2009	urine	Infection	SL2791	R9.4.1 (SQK-LSK-109)	ligation	C30	4	C30_S3	1	ST2791	Klebsiella pneumoniae	107178	0	0	0	-	0	-	0	-	0	-	0	-	0	-	-	-	-	-	-	-	-	-	-	-	-	-	-	-	-	-	SHV-11^
KP_NORM_URN_56534__pl_2	KP_NORM_URN_56534	plasmid	circularized	Human	Human Infection	2009	urine	Infection	SL2791	R9.4.1 (SQK-LSK-109)	ligation	C1	1119	C1_S439B	116	ST2791	Klebsiella pneumoniae	2789	0	0	0	-	0	-	0	-	0	-	0	-	0	-	-	-	-	-	-	-	-	-	-	-	-	-	-	-	-	-	SHV-11^
KP_NORM_URN_56668__chr	KP_NORM_URN_56668	chromosome	circularized	Human	Human Infection	2009	urine	Infection	SL17	R9.4.1 (SQK-LSK-109)	ligation	-	-	-	-	ST5870	Klebsiella pneumoniae	5258711	1	0	0	ybt14;ICEKp5	135	-	0	-	0	-	0	-	0	-	-	-	-	-	-	-	-	-	-	-	-	-	-	-	-	-	SHV-187
KP_NORM_URN_56668__pl_1	KP_NORM_URN_56668	plasmid	circularized	Human	Human Infection	2009	urine	Infection	SL17	R9.4.1 (SQK-LSK-109)	ligation	C1	1119	C1_S370	2	ST5870	Klebsiella pneumoniae	203130	0	0	0	-	0	-	0	-	0	-	0	-	0	-	-	-	-	-	-	-	-	-	-	-	-	-	-	-	-	-	SHV-187
KP_NORM_URN_56847__chr	KP_NORM_URN_56847	chromosome	circularized	Human	Human Infection	2009	urine	Infection	SL595	R10.4.1 (SQK-RBK114-24)	rapid	-	-	-	-	ST3950	Klebsiella variicola subsp. variicola	5532952	0	0	0	-	0	-	0	-	0	-	0	-	0	-	-	-	-	-	-	-	-	-	-	-	-	-	-	-	-	-	LEN-16^
KP_NORM_URN_56847__pl_1	KP_NORM_URN_56847	plasmid	circularized	Human	Human Infection	2009	urine	Infection	SL595	R10.4.1 (SQK-RBK114-24)	rapid	C1	1119	C1_S248	1	ST3950	Klebsiella variicola subsp. variicola	172282	0	0	0	-	0	-	0	-	0	-	0	-	0	-	-	-	-	-	-	-	-	-	-	-	-	-	-	-	-	-	LEN-16^
KP_NORM_URN_56847__pl_2	KP_NORM_URN_56847	plasmid	circularized	Human	Human Infection	2009	urine	Infection	SL595	R10.4.1 (SQK-RBK114-24)	rapid	C1	1119	C1_S439A	4	ST3950	Klebsiella variicola subsp. variicola	58638	0	0	4	-	0	-	0	-	0	-	0	-	0	strA;strB	-	-	qnrS1	-	-	-	-	sul2	-	-	dfrA14	-	-	-	-	-	LEN-16^
KP_NORM_URN_57002__chr	KP_NORM_URN_57002	chromosome	circularized	Human	Human Infection	2009	urine	Infection	SL1626	R9.4.1 (SQK-LSK-109)	ligation	-	-	-	-	ST788	Klebsiella pneumoniae	5190412	0	0	1	-	0	-	0	-	0	-	0	-	0	-	-	-	-	-	-	-	-	-	-	-	-	-	SHV-52	-	-	-	-
KP_NORM_URN_57002__pl_1	KP_NORM_URN_57002	plasmid	circularized	Human	Human Infection	2009	urine	Infection	SL1626	R9.4.1 (SQK-LSK-109)	ligation	C1	1119	C1_S371	2	ST788	Klebsiella pneumoniae	164380	0	0	0	-	0	-	0	-	0	-	0	-	0	-	-	-	-	-	-	-	-	-	-	-	-	-	-	-	-	-	-
KP_NORM_URN_57023__chr	KP_NORM_URN_57023	chromosome	circularized	Human	Human Infection	2009	urine	Infection	SL641	R9.4.1 (SQK-LSK-109)	ligation	-	-	-	-	ST641	Klebsiella variicola subsp. variicola	5620587	0	0	0	-	0	-	0	-	0	-	0	-	0	-	-	-	-	-	-	-	-	-	-	-	-	-	-	-	-	-	LEN-16*
KP_NORM_URN_57023__pl_1	KP_NORM_URN_57023	plasmid	circularized	Human	Human Infection	2009	urine	Infection	SL641	R9.4.1 (SQK-LSK-109)	ligation	C1	1119	C1_S284	1	ST641	Klebsiella variicola subsp. variicola	223245	0	0	0	-	0	-	0	-	0	-	0	-	0	-	-	-	-	-	-	-	-	-	-	-	-	-	-	-	-	-	LEN-16*
KP_NORM_URN_57023__pl_2	KP_NORM_URN_57023	plasmid	circularized	Human	Human Infection	2009	urine	Infection	SL641	R9.4.1 (SQK-LSK-109)	ligation	C1	1119	C1_S411	3	ST641	Klebsiella variicola subsp. variicola	116648	0	0	0	-	0	-	0	-	0	-	0	-	0	-	-	-	-	-	-	-	-	-	-	-	-	-	-	-	-	-	LEN-16*
KP_NORM_URN_57023__pl_3	KP_NORM_URN_57023	plasmid	circularized	Human	Human Infection	2009	urine	Infection	SL641	R9.4.1 (SQK-LSK-109)	ligation	C1	1119	C1_S440A	95	ST641	Klebsiella variicola subsp. variicola	6734	0	0	0	-	0	-	0	-	0	-	0	-	0	-	-	-	-	-	-	-	-	-	-	-	-	-	-	-	-	-	LEN-16*
KP_NORM_URN_57023__pl_4	KP_NORM_URN_57023	plasmid	circularized	Human	Human Infection	2009	urine	Infection	SL641	R9.4.1 (SQK-LSK-109)	ligation	C1	1119	C1_S439B	116	ST641	Klebsiella variicola subsp. variicola	5763	0	0	0	-	0	-	0	-	0	-	0	-	0	-	-	-	-	-	-	-	-	-	-	-	-	-	-	-	-	-	LEN-16*
KP_NORM_URN_57023__pl_5	KP_NORM_URN_57023	plasmid	circularized	Human	Human Infection	2009	urine	Infection	SL641	R9.4.1 (SQK-LSK-109)	ligation	C10	6	C10_S0	6	ST641	Klebsiella variicola subsp. variicola	4953	0	0	0	-	0	-	0	-	0	-	0	-	0	-	-	-	-	-	-	-	-	-	-	-	-	-	-	-	-	-	LEN-16*
KP_NORM_URN_57023__pl_6	KP_NORM_URN_57023	plasmid	circularized	Human	Human Infection	2009	urine	Infection	SL641	R9.4.1 (SQK-LSK-109)	ligation	C1	1119	C1_S437A	61	ST641	Klebsiella variicola subsp. variicola	4740	0	0	0	-	0	-	0	-	0	-	0	-	0	-	-	-	-	-	-	-	-	-	-	-	-	-	-	-	-	-	LEN-16*
KP_NORM_URN_57023__pl_7	KP_NORM_URN_57023	plasmid	circularized	Human	Human Infection	2009	urine	Infection	SL641	R9.4.1 (SQK-LSK-109)	ligation	C1	1119	C1_S440A	95	ST641	Klebsiella variicola subsp. variicola	3337	0	0	0	-	0	-	0	-	0	-	0	-	0	-	-	-	-	-	-	-	-	-	-	-	-	-	-	-	-	-	LEN-16*
KP_NORM_URN_57023__pl_8	KP_NORM_URN_57023	plasmid	circularized	Human	Human Infection	2009	urine	Infection	SL641	R9.4.1 (SQK-LSK-109)	ligation	C1	1119	C1_S428	8	ST641	Klebsiella variicola subsp. variicola	3301	0	0	0	-	0	-	0	-	0	-	0	-	0	-	-	-	-	-	-	-	-	-	-	-	-	-	-	-	-	-	LEN-16*
KP_NORM_URN_57042__chr	KP_NORM_URN_57042	chromosome	circularized	Human	Human Infection	2009	urine	Infection	SL25	R9.4.1 (SQK-LSK-109)	ligation	-	-	-	-	ST25	Klebsiella pneumoniae	5368061	1	0	0	ybt9;ICEKp12	210	-	0	-	0	-	0	-	0	-	-	-	-	-	-	-	-	-	-	-	-	-	-	-	-	-	SHV-11^;SHV-1^
KP_NORM_URN_57042__pl_1	KP_NORM_URN_57042	plasmid	circularized	Human	Human Infection	2009	urine	Infection	SL25	R9.4.1 (SQK-LSK-109)	ligation	C1	1119	C1_S438-12	1	ST25	Klebsiella pneumoniae	196315	0	0	2	-	0	-	0	-	0	-	0	-	0	aadA	-	-	-	-	-	-	-	sul1	-	-	-	-	-	-	-	-	SHV-11^;SHV-1^
KP_NORM_URN_57225__chr	KP_NORM_URN_57225	chromosome	circularized	Human	Human Infection	2009	urine	Infection	SL3010	R9.4.1 (SQK-LSK-109)	ligation	-	-	-	-	ST26	Klebsiella pneumoniae	5346848	0	0	0	-	0	-	0	-	0	-	0	-	0	-	-	-	-	-	-	-	-	-	-	-	-	-	-	-	-	-	SHV-36
KP_NORM_URN_57225__pl_1	KP_NORM_URN_57225	plasmid	circularized	Human	Human Infection	2009	urine	Infection	SL3010	R9.4.1 (SQK-LSK-109)	ligation	C1	1119	C1_S189	1	ST26	Klebsiella pneumoniae	183111	0	0	0	-	0	-	0	-	0	-	0	-	0	-	-	-	-	-	-	-	-	-	-	-	-	-	-	-	-	-	SHV-36
KP_NORM_URN_57225__pl_2	KP_NORM_URN_57225	plasmid	circularized	Human	Human Infection	2009	urine	Infection	SL3010	R9.4.1 (SQK-LSK-109)	ligation	C1	1119	C1_S440A	95	ST26	Klebsiella pneumoniae	5897	0	0	0	-	0	-	0	-	0	-	0	-	0	-	-	-	-	-	-	-	-	-	-	-	-	-	-	-	-	-	SHV-36
KP_NORM_URN_57225__pl_3	KP_NORM_URN_57225	plasmid	circularized	Human	Human Infection	2009	urine	Infection	SL3010	R9.4.1 (SQK-LSK-109)	ligation	C1	1119	C1_S438A	17	ST26	Klebsiella pneumoniae	5840	0	0	0	-	0	-	0	-	0	-	0	-	0	-	-	-	-	-	-	-	-	-	-	-	-	-	-	-	-	-	SHV-36
KP_NORM_URN_57225__pl_4	KP_NORM_URN_57225	plasmid	circularized	Human	Human Infection	2009	urine	Infection	SL3010	R9.4.1 (SQK-LSK-109)	ligation	C1	1119	C1_S437A	61	ST26	Klebsiella pneumoniae	4667	0	0	0	-	0	-	0	-	0	-	0	-	0	-	-	-	-	-	-	-	-	-	-	-	-	-	-	-	-	-	SHV-36
KP_NORM_URN_57225__pl_5	KP_NORM_URN_57225	plasmid	circularized	Human	Human Infection	2009	urine	Infection	SL3010	R9.4.1 (SQK-LSK-109)	ligation	C44	2	C44_S0	2	ST26	Klebsiella pneumoniae	2546	0	0	0	-	0	-	0	-	0	-	0	-	0	-	-	-	-	-	-	-	-	-	-	-	-	-	-	-	-	-	SHV-36
KP_NORM_URN_57409__chr	KP_NORM_URN_57409	chromosome	circularized	Human	Human Infection	2009	urine	Infection	SL3591	R9.4.1 (SQK-LSK-109)	ligation	-	-	-	-	ST6488	Klebsiella pneumoniae	5293596	0	0	0	-	0	-	0	-	0	-	0	-	0	-	-	-	-	-	-	-	-	-	-	-	-	-	-	-	-	-	SHV-1^
KP_NORM_URN_57409__pl_1	KP_NORM_URN_57409	plasmid	circularized	Human	Human Infection	2009	urine	Infection	SL3591	R9.4.1 (SQK-LSK-109)	ligation	C1	1119	C1_S407	3	ST6488	Klebsiella pneumoniae	139019	0	0	0	-	0	-	0	-	0	-	0	-	0	-	-	-	-	-	-	-	-	-	-	-	-	-	-	-	-	-	SHV-1^
KP_NORM_URN_57447__chr	KP_NORM_URN_57447	chromosome	circularized	Human	Human Infection	2009	urine	Infection	SL11768	R9.4.1 (SQK-LSK-109)	ligation	-	-	-	-	ST6489	Klebsiella variicola subsp. variicola	5601882	0	0	0	-	0	-	0	-	0	-	0	-	0	-	-	-	-	-	-	-	-	-	-	-	-	-	-	-	-	-	LEN-13
KP_NORM_URN_57447__pl_1	KP_NORM_URN_57447	plasmid	circularized	Human	Human Infection	2009	urine	Infection	SL11768	R9.4.1 (SQK-LSK-109)	ligation	C45	2	C45_S1	1	ST6489	Klebsiella variicola subsp. variicola	206638	0	0	0	-	0	-	0	-	0	-	0	-	0	-	-	-	-	-	-	-	-	-	-	-	-	-	-	-	-	-	LEN-13
KP_NORM_URN_57447__pl_2	KP_NORM_URN_57447	plasmid	circularized	Human	Human Infection	2009	urine	Infection	SL11768	R9.4.1 (SQK-LSK-109)	ligation	C1	1119	C1_S439B	116	ST6489	Klebsiella variicola subsp. variicola	3410	0	0	0	-	0	-	0	-	0	-	0	-	0	-	-	-	-	-	-	-	-	-	-	-	-	-	-	-	-	-	LEN-13
KP_NORM_URN_57455__chr	KP_NORM_URN_57455	chromosome	circularized	Human	Human Infection	2009	urine	Infection	SL11769	R9.4.1 (SQK-LSK-109)	ligation	-	-	-	-	ST6490	Klebsiella variicola subsp. variicola	5428796	0	0	0	-	0	-	0	-	0	-	0	-	0	-	-	-	-	-	-	-	-	-	-	-	-	-	-	-	-	-	LEN-2^
KP_NORM_URN_57695__chr	KP_NORM_URN_57695	chromosome	circularized	Human	Human Infection	2009	urine	Infection	SL45	R9.4.1 (SQK-LSK-109)	ligation	-	-	-	-	ST496	Klebsiella pneumoniae	5256881	0	0	0	-	0	-	0	-	0	-	0	-	0	-	-	-	-	-	-	-	-	-	-	-	-	-	-	-	-	-	SHV-11^
KP_NORM_URN_57695__pl_1	KP_NORM_URN_57695	plasmid	circularized	Human	Human Infection	2009	urine	Infection	SL45	R9.4.1 (SQK-LSK-109)	ligation	C1	1119	C1_S437A	61	ST496	Klebsiella pneumoniae	5251	0	0	0	-	0	-	0	-	0	-	0	-	0	-	-	-	-	-	-	-	-	-	-	-	-	-	-	-	-	-	SHV-11^
KP_NORM_URN_57979__chr	KP_NORM_URN_57979	chromosome	circularized	Human	Human Infection	2009	urine	Infection	SL215	R9.4.1 (SQK-LSK-109)	ligation	-	-	-	-	ST215	Klebsiella pneumoniae	5521747	0	0	0	-	0	-	0	-	0	-	0	-	0	-	-	-	-	-	-	-	-	-	-	-	-	-	-	-	-	-	SHV-1
KP_NORM_URN_58012__chr	KP_NORM_URN_58012	chromosome	circularized	Human	Human Infection	2009	urine	Infection	SL2594	R9.4.1 (SQK-LSK-109)	ligation	-	-	-	-	ST2594	Klebsiella variicola subsp. variicola	5498281	0	0	0	-	0	-	0	-	0	-	0	-	0	-	-	-	-	-	-	-	-	-	-	-	-	-	-	-	-	-	LEN-13
KP_NORM_URN_58012__pl_1	KP_NORM_URN_58012	plasmid	circularized	Human	Human Infection	2009	urine	Infection	SL2594	R9.4.1 (SQK-LSK-109)	ligation	C0	4	C0_S3	1	ST2594	Klebsiella variicola subsp. variicola	107451	0	0	4	-	0	-	0	-	0	-	0	-	0	aadA1;strA;strB	-	-	-	-	-	-	-	sul1;sul2	-	-	dfrA1	TEM-1D	-	-	-	-	LEN-13
KP_NORM_URN_58012__pl_2	KP_NORM_URN_58012	plasmid	circularized	Human	Human Infection	2009	urine	Infection	SL2594	R9.4.1 (SQK-LSK-109)	ligation	C3	4	C3_S0	4	ST2594	Klebsiella variicola subsp. variicola	4066	0	0	0	-	0	-	0	-	0	-	0	-	0	-	-	-	-	-	-	-	-	-	-	-	-	-	-	-	-	-	LEN-13
KP_NORM_URN_58233__chr	KP_NORM_URN_58233	chromosome	circularized	Human	Human Infection	2009	urine	Infection	SL3747	R9.4.1 (SQK-LSK-109)	ligation	-	-	-	-	ST534	Klebsiella pneumoniae	5334665	1	0	0	ybt10;ICEKp4	524-2LV	-	0	-	0	-	0	-	0	-	-	-	-	-	-	-	-	-	-	-	-	-	-	-	-	-	SHV-11^
KP_NORM_URN_58233__pl_1	KP_NORM_URN_58233	plasmid	circularized	Human	Human Infection	2009	urine	Infection	SL3747	R9.4.1 (SQK-LSK-109)	ligation	C1	1119	C1_S427	10	ST534	Klebsiella pneumoniae	121088	0	0	0	-	0	-	0	-	0	-	0	-	0	-	-	-	-	-	-	-	-	-	-	-	-	-	-	-	-	-	SHV-11^
KP_NORM_URN_58251__chr	KP_NORM_URN_58251	chromosome	circularized	Human	Human Infection	2009	urine	Infection	SL322	R9.4.1 (SQK-LSK-109)	ligation	-	-	-	-	ST322	Klebsiella pneumoniae	5218585	0	0	0	-	0	-	0	-	0	-	0	-	0	-	-	-	-	-	-	-	-	-	-	-	-	-	-	-	-	-	SHV-11^
KP_NORM_URN_58251__pl_1	KP_NORM_URN_58251	plasmid	circularized	Human	Human Infection	2009	urine	Infection	SL322	R9.4.1 (SQK-LSK-109)	ligation	C1	1119	C1_S249	1	ST322	Klebsiella pneumoniae	148273	0	0	0	-	0	-	0	-	0	-	0	-	0	-	-	-	-	-	-	-	-	-	-	-	-	-	-	-	-	-	SHV-11^
KP_NORM_URN_58251__pl_2	KP_NORM_URN_58251	plasmid	circularized	Human	Human Infection	2009	urine	Infection	SL322	R9.4.1 (SQK-LSK-109)	ligation	C19	16	C19_S11	2	ST322	Klebsiella pneumoniae	107939	0	0	0	-	0	-	0	-	0	-	0	-	0	-	-	-	-	-	-	-	-	-	-	-	-	-	-	-	-	-	SHV-11^
KP_NORM_URN_58261__chr	KP_NORM_URN_58261	chromosome	circularized	Human	Human Infection	2009	urine	Infection	SL15	R9.4.1 (SQK-LSK-109)	ligation	-	-	-	-	ST15	Klebsiella pneumoniae	5289148	1	0	0	ybt10;ICEKp4	524-1LV	-	0	-	0	-	0	-	0	-	-	-	-	-	-	-	-	-	-	-	-	-	-	-	-	-	SHV-28^
KP_NORM_URN_58261__pl_1	KP_NORM_URN_58261	plasmid	circularized	Human	Human Infection	2009	urine	Infection	SL15	R9.4.1 (SQK-LSK-109)	ligation	C1	1119	C1_S190	1	ST15	Klebsiella pneumoniae	182404	0	0	0	-	0	-	0	-	0	-	0	-	0	-	-	-	-	-	-	-	-	-	-	-	-	-	-	-	-	-	SHV-28^
KP_NORM_URN_58288__chr	KP_NORM_URN_58288	chromosome	circularized	Human	Human Infection	2009	urine	Infection	SL45	R10.4.1 (SQK-LSK-109)	ligation	-	-	-	-	ST45	Klebsiella pneumoniae	5287803	0	0	0	-	0	-	0	-	0	-	0	-	0	-	-	-	-	-	-	-	-	-	-	-	-	-	-	-	-	-	SHV-1
KP_NORM_URN_58288__ctg_4	KP_NORM_URN_58288	plasmid	unclosed	Human	Human Infection	2009	urine	Infection	SL45	R10.4.1 (SQK-LSK-109)	ligation	-	-	-	-	ST45	Klebsiella pneumoniae	32594	0	0	0	-	0	-	0	-	0	-	0	-	0	-	-	-	-	-	-	-	-	-	-	-	-	-	-	-	-	-	SHV-1
KP_NORM_URN_58288__pl_1	KP_NORM_URN_58288	plasmid	circularized	Human	Human Infection	2009	urine	Infection	SL45	R10.4.1 (SQK-LSK-109)	ligation	C1	1119	C1_S416	4	ST45	Klebsiella pneumoniae	218226	0	0	0	-	0	-	0	-	0	-	0	-	0	-	-	-	-	-	-	-	-	-	-	-	-	-	-	-	-	-	SHV-1
KP_NORM_URN_58288__pl_2	KP_NORM_URN_58288	plasmid	circularized	Human	Human Infection	2009	urine	Infection	SL45	R10.4.1 (SQK-LSK-109)	ligation	C1	1119	C1_S438-13	1	ST45	Klebsiella pneumoniae	210461	0	0	0	-	0	-	0	-	0	-	0	-	0	-	-	-	-	-	-	-	-	-	-	-	-	-	-	-	-	-	SHV-1
KP_NORM_URN_58288__pl_4	KP_NORM_URN_58288	plasmid	circularized	Human	Human Infection	2009	urine	Infection	SL45	R10.4.1 (SQK-LSK-109)	ligation	C1	1119	C1_S439B	116	ST45	Klebsiella pneumoniae	4391	0	0	0	-	0	-	0	-	0	-	0	-	0	-	-	-	-	-	-	-	-	-	-	-	-	-	-	-	-	-	SHV-1
KP_NORM_URN_58342__chr	KP_NORM_URN_58342	chromosome	circularized	Human	Human Infection	2009	urine	Infection	SL10	R9.4.1 (SQK-LSK-109)	ligation	-	-	-	-	ST10	Klebsiella pneumoniae	5338477	0	0	0	-	0	-	0	-	0	-	0	-	0	-	-	-	-	-	-	-	-	-	-	-	-	-	-	-	-	-	SHV-1^
KP_NORM_URN_58342__pl_1	KP_NORM_URN_58342	plasmid	circularized	Human	Human Infection	2009	urine	Infection	SL10	R9.4.1 (SQK-LSK-109)	ligation	C1	1119	C1_S280	1	ST10	Klebsiella pneumoniae	176074	0	0	0	-	0	-	0	-	0	-	0	-	0	-	-	-	-	-	-	-	-	-	-	-	-	-	-	-	-	-	SHV-1^
KP_NORM_URN_58342__pl_2	KP_NORM_URN_58342	plasmid	circularized	Human	Human Infection	2009	urine	Infection	SL10	R9.4.1 (SQK-LSK-109)	ligation	C1	1119	C1_S65	1	ST10	Klebsiella pneumoniae	70446	0	0	0	-	0	-	0	-	0	-	0	-	0	-	-	-	-	-	-	-	-	-	-	-	-	-	-	-	-	-	SHV-1^
KP_NORM_URN_58342__pl_3	KP_NORM_URN_58342	plasmid	circularized	Human	Human Infection	2009	urine	Infection	SL10	R9.4.1 (SQK-LSK-109)	ligation	C1	1119	C1_S439B	116	ST10	Klebsiella pneumoniae	5763	0	0	0	-	0	-	0	-	0	-	0	-	0	-	-	-	-	-	-	-	-	-	-	-	-	-	-	-	-	-	SHV-1^
KP_NORM_URN_58342__pl_4	KP_NORM_URN_58342	plasmid	circularized	Human	Human Infection	2009	urine	Infection	SL10	R9.4.1 (SQK-LSK-109)	ligation	C1	1119	C1_S440A	95	ST10	Klebsiella pneumoniae	3336	0	0	0	-	0	-	0	-	0	-	0	-	0	-	-	-	-	-	-	-	-	-	-	-	-	-	-	-	-	-	SHV-1^
KP_NORM_URN_58394__chr	KP_NORM_URN_58394	chromosome	circularized	Human	Human Infection	2009	urine	Infection	SL4	R9.4.1 (SQK-LSK-109)	ligation	-	-	-	-	ST4	Klebsiella pneumoniae	5144400	0	0	0	-	0	-	0	-	0	-	0	-	0	-	-	-	-	-	-	-	-	-	-	-	-	-	-	-	-	-	SHV-11^
KP_NORM_URN_58394__pl_1	KP_NORM_URN_58394	plasmid	circularized	Human	Human Infection	2009	urine	Infection	SL4	R9.4.1 (SQK-LSK-109)	ligation	C1	1119	C1_S438C	5	ST4	Klebsiella pneumoniae	232307	0	0	6	-	0	-	0	-	0	-	0	-	0	strA;strB	-	-	-	-	mphA	-	-	sul2	tet(A)	-	dfrA14	TEM-1D	-	-	-	-	SHV-11^
KP_NORM_URN_58394__pl_2	KP_NORM_URN_58394	plasmid	circularized	Human	Human Infection	2009	urine	Infection	SL4	R9.4.1 (SQK-LSK-109)	ligation	C1	1119	C1_S439B	116	ST4	Klebsiella pneumoniae	3545	0	0	0	-	0	-	0	-	0	-	0	-	0	-	-	-	-	-	-	-	-	-	-	-	-	-	-	-	-	-	SHV-11^
KP_NORM_URN_58394__pl_3	KP_NORM_URN_58394	plasmid	circularized	Human	Human Infection	2009	urine	Infection	SL4	R9.4.1 (SQK-LSK-109)	ligation	C1	1119	C1_S439B	116	ST4	Klebsiella pneumoniae	3479	0	0	0	-	0	-	0	-	0	-	0	-	0	-	-	-	-	-	-	-	-	-	-	-	-	-	-	-	-	-	SHV-11^
KP_NORM_URN_58394__pl_4	KP_NORM_URN_58394	plasmid	circularized	Human	Human Infection	2009	urine	Infection	SL4	R9.4.1 (SQK-LSK-109)	ligation	C1	1119	C1_S428	8	ST4	Klebsiella pneumoniae	3302	0	0	0	-	0	-	0	-	0	-	0	-	0	-	-	-	-	-	-	-	-	-	-	-	-	-	-	-	-	-	SHV-11^
NK_H1_001__chr	NK_H1_001	chromosome	circularized	Human	Human Infection	2017	blood	Infection	SL188	R10.4.1 (SQK-RBK114-24)	rapid	-	-	-	-	ST3419	Klebsiella pneumoniae	5228768	0	0	0	-	0	-	0	-	0	-	0	-	0	-	-	-	-	-	-	-	-	-	-	-	-	-	-	-	-	-	SHV-37
NK_H1_001__pl_1	NK_H1_001	plasmid	circularized	Human	Human Infection	2017	blood	Infection	SL188	R10.4.1 (SQK-RBK114-24)	rapid	C1	1119	C1_S191	1	ST3419	Klebsiella pneumoniae	224336	0	0	2	-	0	-	0	-	0	-	0	-	0	strA;strB	-	-	-	-	-	-	-	sul2	-	-	-	-	-	-	-	-	SHV-37
NK_H1_001__pl_2	NK_H1_001	plasmid	circularized	Human	Human Infection	2017	blood	Infection	SL188	R10.4.1 (SQK-RBK114-24)	rapid	C1	1119	C1_S439B	116	ST3419	Klebsiella pneumoniae	4353	0	0	0	-	0	-	0	-	0	-	0	-	0	-	-	-	-	-	-	-	-	-	-	-	-	-	-	-	-	-	SHV-37
NK_H1_002__chr	NK_H1_002	chromosome	circularized	Human	Human Infection	2017	blood	Infection	SL35	R9.4.1 (SQK-LSK-109)	ligation	-	-	-	-	ST449	Klebsiella pneumoniae	5338150	1	0	0	ybt10;ICEKp4	479	-	0	-	0	-	0	-	0	-	-	-	-	-	-	-	-	-	-	-	-	-	-	-	-	-	SHV-33
NK_H1_002__pl_1	NK_H1_002	plasmid	circularized	Human	Human Infection	2017	blood	Infection	SL35	R9.4.1 (SQK-LSK-109)	ligation	C1	1119	C1_S192	1	ST449	Klebsiella pneumoniae	202358	0	0	0	-	0	-	0	-	0	-	0	-	0	-	-	-	-	-	-	-	-	-	-	-	-	-	-	-	-	-	SHV-33
NK_H1_002__pl_2	NK_H1_002	plasmid	circularized	Human	Human Infection	2017	blood	Infection	SL35	R9.4.1 (SQK-LSK-109)	ligation	C1	1119	C1_S440A	95	ST449	Klebsiella pneumoniae	3317	0	0	0	-	0	-	0	-	0	-	0	-	0	-	-	-	-	-	-	-	-	-	-	-	-	-	-	-	-	-	SHV-33
NK_H1_011__chr	NK_H1_011	chromosome	circularized	Human	Human Infection	2017	blood	Infection	SL3583	R9.4.1 (SQK-LSK-109)	ligation	-	-	-	-	ST2039	Klebsiella pneumoniae	5379284	2	0	0	ybt12;ICEKp10	41	clb1	75	-	0	-	0	-	0	-	-	-	-	-	-	-	-	-	-	-	-	-	-	-	-	-	SHV-11^
NK_H1_011__pl_1	NK_H1_011	plasmid	circularized	Human	Human Infection	2017	blood	Infection	SL3583	R9.4.1 (SQK-LSK-109)	ligation	C1	1119	C1_S325	1	ST2039	Klebsiella pneumoniae	160733	3	0	0	-	0	-	0	iuc2	3	iro2(incomplete)	4-1LV	rmp2;KpVP-2	3	-	-	-	-	-	-	-	-	-	-	-	-	-	-	-	-	-	SHV-11^
NK_H1_012__chr	NK_H1_012	chromosome	circularized	Human	Human Infection	2017	blood	Infection	SL1966	R9.4.1 (SQK-LSK-109)	ligation	-	-	-	-	ST1966	Klebsiella pneumoniae	5201277	0	0	0	-	0	-	0	-	0	-	0	-	0	-	-	-	-	-	-	-	-	-	-	-	-	-	-	-	-	-	SHV-27^
NK_H1_037__chr	NK_H1_037	chromosome	circularized	Human	Human Infection	2017	blood	Infection	SL10019	R9.4.1 (SQK-LSK-109)	ligation	-	-	-	-	ST234	Klebsiella pneumoniae	5179409	0	0	0	-	0	-	0	-	0	-	0	-	0	-	-	-	-	-	-	-	-	-	-	-	-	-	-	-	-	-	SHV-27
NK_H1_037__pl_1	NK_H1_037	plasmid	circularized	Human	Human Infection	2017	blood	Infection	SL10019	R9.4.1 (SQK-LSK-109)	ligation	C1	1119	C1_S193	1	ST234	Klebsiella pneumoniae	161307	0	0	5	-	0	-	0	-	0	-	0	-	0	aadA2;strA;strB	-	-	-	-	mphA	-	-	sul1;sul2	tet(A)	-	dfrA12	-	-	-	-	-	SHV-27
NK_H1_037__pl_2	NK_H1_037	plasmid	circularized	Human	Human Infection	2017	blood	Infection	SL10019	R9.4.1 (SQK-LSK-109)	ligation	C1	1119	C1_S439B	116	ST234	Klebsiella pneumoniae	4694	0	0	0	-	0	-	0	-	0	-	0	-	0	-	-	-	-	-	-	-	-	-	-	-	-	-	-	-	-	-	SHV-27
NK_H1_040__chr	NK_H1_040	chromosome	circularized	Human	Human Infection	2017	blood	Infection	SL551	R9.4.1 (SQK-LSK-109)	ligation	-	-	-	-	ST551	Klebsiella pneumoniae	5327227	0	0	0	-	0	-	0	-	0	-	0	-	0	-	-	-	-	-	-	-	-	-	-	-	-	-	-	-	-	-	SHV-11^
NK_H1_040__pl_1	NK_H1_040	plasmid	circularized	Human	Human Infection	2017	blood	Infection	SL551	R9.4.1 (SQK-LSK-109)	ligation	C1	1119	C1_S381	2	ST551	Klebsiella pneumoniae	190571	0	0	0	-	0	-	0	-	0	-	0	-	0	-	-	-	-	-	-	-	-	-	-	-	-	-	-	-	-	-	SHV-11^
NK_H1_040__pl_2	NK_H1_040	plasmid	circularized	Human	Human Infection	2017	blood	Infection	SL551	R9.4.1 (SQK-LSK-109)	ligation	C1	1119	C1_S25	1	ST551	Klebsiella pneumoniae	110461	0	0	0	-	0	-	0	-	0	-	0	-	0	-	-	-	-	-	-	-	-	-	-	-	-	-	-	-	-	-	SHV-11^
NK_H1_041__chr	NK_H1_041	chromosome	circularized	Human	Human Infection	2017	blood	Infection	SL107	R9.4.1 (SQK-LSK-109)	ligation	-	-	-	-	ST107	Klebsiella pneumoniae	5206175	0	0	0	-	0	-	0	-	0	-	0	-	0	-	-	-	-	-	-	-	-	-	-	-	-	-	-	-	-	-	SHV-1^
NK_H1_041__pl_1	NK_H1_041	plasmid	circularized	Human	Human Infection	2017	blood	Infection	SL107	R9.4.1 (SQK-LSK-109)	ligation	C1	1119	C1_S433	16	ST107	Klebsiella pneumoniae	225467	0	0	0	-	0	-	0	-	0	-	0	-	0	-	-	-	-	-	-	-	-	-	-	-	-	-	-	-	-	-	SHV-1^
NK_H1_041__pl_2	NK_H1_041	plasmid	circularized	Human	Human Infection	2017	blood	Infection	SL107	R9.4.1 (SQK-LSK-109)	ligation	C1	1119	C1_S435A	22	ST107	Klebsiella pneumoniae	4684	0	0	0	-	0	-	0	-	0	-	0	-	0	-	-	-	-	-	-	-	-	-	-	-	-	-	-	-	-	-	SHV-1^
NK_H1_044__chr	NK_H1_044	chromosome	circularized	Human	Human Infection	2017	blood	Infection	SL10403	R9.4.1 (SQK-LSK-109)	ligation	-	-	-	-	ST4202	Klebsiella variicola subsp. variicola	5531653	0	0	0	-	0	-	0	-	0	-	0	-	0	-	-	-	-	-	-	-	-	-	-	-	-	-	-	-	-	-	LEN-13
NK_H1_050__chr	NK_H1_050	chromosome	circularized	Human	Human Infection	2017	blood	Infection	SL1997	R9.4.1 (SQK-LSK-109)	ligation	-	-	-	-	ST4321	Klebsiella pneumoniae	5290296	0	0	0	-	0	-	0	-	0	-	0	-	0	-	-	-	-	-	-	-	-	-	-	-	-	-	-	-	-	-	SHV-11^
NK_H1_059__chr	NK_H1_059	chromosome	circularized	Human	Human Infection	2017	blood	Infection	SL595	R9.4.1 (SQK-LSK-109)	ligation	-	-	-	-	ST527	Klebsiella variicola subsp. variicola	5477026	0	0	0	-	0	-	0	-	0	-	0	-	0	-	-	-	-	-	-	-	-	-	-	-	-	-	-	-	-	-	LEN-16*
NK_H1_059__pl_1	NK_H1_059	plasmid	circularized	Human	Human Infection	2017	blood	Infection	SL595	R9.4.1 (SQK-LSK-109)	ligation	C1	1119	C1_S393	2	ST527	Klebsiella variicola subsp. variicola	39987	0	0	0	-	0	-	0	-	0	-	0	-	0	-	-	-	-	-	-	-	-	-	-	-	-	-	-	-	-	-	LEN-16*
NK_H1_059__pl_2	NK_H1_059	plasmid	circularized	Human	Human Infection	2017	blood	Infection	SL595	R9.4.1 (SQK-LSK-109)	ligation	C1	1119	C1_S439B	116	ST527	Klebsiella variicola subsp. variicola	3539	0	0	0	-	0	-	0	-	0	-	0	-	0	-	-	-	-	-	-	-	-	-	-	-	-	-	-	-	-	-	LEN-16*
NK_H1_074__chr	NK_H1_074	chromosome	circularized	Human	Human Infection	2018	blood	Infection	SL461	R9.4.1 (SQK-LSK-109)	ligation	-	-	-	-	ST3660	Klebsiella pneumoniae	5316744	0	0	0	-	0	-	0	-	0	-	0	-	0	-	-	-	-	-	-	-	-	-	-	-	-	-	-	-	-	-	SHV-1^
NK_H1_074__pl_1	NK_H1_074	plasmid	circularized	Human	Human Infection	2018	blood	Infection	SL461	R9.4.1 (SQK-LSK-109)	ligation	C1	1119	C1_S368	2	ST3660	Klebsiella pneumoniae	160419	0	0	0	-	0	-	0	-	0	-	0	-	0	-	-	-	-	-	-	-	-	-	-	-	-	-	-	-	-	-	SHV-1^
NK_H1_074__pl_2	NK_H1_074	plasmid	circularized	Human	Human Infection	2018	blood	Infection	SL461	R9.4.1 (SQK-LSK-109)	ligation	C1	1119	C1_S66	1	ST3660	Klebsiella pneumoniae	66030	0	0	0	-	0	-	0	-	0	-	0	-	0	-	-	-	-	-	-	-	-	-	-	-	-	-	-	-	-	-	SHV-1^
NK_H1_074__pl_3	NK_H1_074	plasmid	circularized	Human	Human Infection	2018	blood	Infection	SL461	R9.4.1 (SQK-LSK-109)	ligation	C1	1119	C1_S421	6	ST3660	Klebsiella pneumoniae	51927	0	0	0	-	0	-	0	-	0	-	0	-	0	-	-	-	-	-	-	-	-	-	-	-	-	-	-	-	-	-	SHV-1^
NK_H1_084__chr	NK_H1_084	chromosome	circularized	Human	Human Infection	2018	blood	Infection	SL35	R9.4.1 (SQK-LSK-109)	ligation	-	-	-	-	ST35	Klebsiella pneumoniae	5326628	0	0	0	-	0	-	0	-	0	-	0	-	0	-	-	-	-	-	-	-	-	-	-	-	-	-	-	-	-	-	SHV-33
NK_H1_084__pl_1	NK_H1_084	plasmid	circularized	Human	Human Infection	2018	blood	Infection	SL35	R9.4.1 (SQK-LSK-109)	ligation	C1	1119	C1_S130	1	ST35	Klebsiella pneumoniae	342500	3	0	0	-	0	-	0	iuc1	68	iro1	44	rmp1;KpVP-1	40	-	-	-	-	-	-	-	-	-	-	-	-	-	-	-	-	-	SHV-33
NK_H1_091__chr	NK_H1_091	chromosome	circularized	Human	Human Infection	2018	blood	Infection	SL882	R9.4.1 (SQK-LSK-109)	ligation	-	-	-	-	ST882	Klebsiella pneumoniae	5243820	0	0	0	-	0	-	0	-	0	-	0	-	0	-	-	-	-	-	-	-	-	-	-	-	-	-	-	-	-	-	SHV-101*
NK_H1_091__pl_1	NK_H1_091	plasmid	circularized	Human	Human Infection	2018	blood	Infection	SL882	R9.4.1 (SQK-LSK-109)	ligation	C1	1119	C1_S371	2	ST882	Klebsiella pneumoniae	273405	1	0	0	ybt4;plasmid	501	-	0	-	0	-	0	-	0	-	-	-	-	-	-	-	-	-	-	-	-	-	-	-	-	-	SHV-101*
NK_H1_091__pl_2	NK_H1_091	plasmid	circularized	Human	Human Infection	2018	blood	Infection	SL882	R9.4.1 (SQK-LSK-109)	ligation	C1	1119	C1_S437A	61	ST882	Klebsiella pneumoniae	3544	0	0	0	-	0	-	0	-	0	-	0	-	0	-	-	-	-	-	-	-	-	-	-	-	-	-	-	-	-	-	SHV-101*
NK_H1_098__chr	NK_H1_098	chromosome	circularized	Human	Human Infection	2018	blood	Infection	SL383	R9.4.1 (SQK-LSK-109)	ligation	-	-	-	-	ST4295	Klebsiella pneumoniae	5322214	0	0	0	-	0	-	0	-	0	-	0	-	0	-	-	-	-	-	-	-	-	-	-	-	-	-	-	-	-	-	SHV-1
NK_H1_098__pl_1	NK_H1_098	plasmid	circularized	Human	Human Infection	2018	blood	Infection	SL383	R9.4.1 (SQK-LSK-109)	ligation	C1	1119	C1_S194	1	ST4295	Klebsiella pneumoniae	207046	0	0	0	-	0	-	0	-	0	-	0	-	0	-	-	-	-	-	-	-	-	-	-	-	-	-	-	-	-	-	SHV-1
NK_H1_098__pl_2	NK_H1_098	plasmid	circularized	Human	Human Infection	2018	blood	Infection	SL383	R9.4.1 (SQK-LSK-109)	ligation	C1	1119	C1_S439B	116	ST4295	Klebsiella pneumoniae	5763	0	0	0	-	0	-	0	-	0	-	0	-	0	-	-	-	-	-	-	-	-	-	-	-	-	-	-	-	-	-	SHV-1
NK_H1_098__pl_3	NK_H1_098	plasmid	circularized	Human	Human Infection	2018	blood	Infection	SL383	R9.4.1 (SQK-LSK-109)	ligation	C1	1119	C1_S437A	61	ST4295	Klebsiella pneumoniae	3544	0	0	0	-	0	-	0	-	0	-	0	-	0	-	-	-	-	-	-	-	-	-	-	-	-	-	-	-	-	-	SHV-1
NK_H1_109__chr	NK_H1_109	chromosome	circularized	Human	Human Infection	2018	blood	Infection	SL278	R9.4.1 (SQK-LSK-109)	ligation	-	-	-	-	ST278	Klebsiella pneumoniae	5217588	0	0	0	-	0	-	0	-	0	-	0	-	0	-	-	-	-	-	-	-	-	-	-	-	-	-	-	-	-	-	SHV-27
NK_H1_109__pl_1	NK_H1_109	plasmid	circularized	Human	Human Infection	2018	blood	Infection	SL278	R9.4.1 (SQK-LSK-109)	ligation	C1	1119	C1_S427	10	ST278	Klebsiella pneumoniae	138935	0	0	0	-	0	-	0	-	0	-	0	-	0	-	-	-	-	-	-	-	-	-	-	-	-	-	-	-	-	-	SHV-27
NK_H1_109__pl_2	NK_H1_109	plasmid	circularized	Human	Human Infection	2018	blood	Infection	SL278	R9.4.1 (SQK-LSK-109)	ligation	C21	11	C21_S0	11	ST278	Klebsiella pneumoniae	5905	0	0	0	-	0	-	0	-	0	-	0	-	0	-	-	-	-	-	-	-	-	-	-	-	-	-	-	-	-	-	SHV-27
NK_H1_109__pl_3	NK_H1_109	plasmid	circularized	Human	Human Infection	2018	blood	Infection	SL278	R9.4.1 (SQK-LSK-109)	ligation	C75	1	C75_S0	1	ST278	Klebsiella pneumoniae	4069	0	0	0	-	0	-	0	-	0	-	0	-	0	-	-	-	-	-	-	-	-	-	-	-	-	-	-	-	-	-	SHV-27
NK_H1_109__pl_4	NK_H1_109	plasmid	circularized	Human	Human Infection	2018	blood	Infection	SL278	R9.4.1 (SQK-LSK-109)	ligation	C1	1119	C1_S439B	116	ST278	Klebsiella pneumoniae	3718	0	0	0	-	0	-	0	-	0	-	0	-	0	-	-	-	-	-	-	-	-	-	-	-	-	-	-	-	-	-	SHV-27
NK_H1_109__pl_5	NK_H1_109	plasmid	circularized	Human	Human Infection	2018	blood	Infection	SL278	R9.4.1 (SQK-LSK-109)	ligation	C76	1	C76_S0	1	ST278	Klebsiella pneumoniae	2106	0	0	0	-	0	-	0	-	0	-	0	-	0	-	-	-	-	-	-	-	-	-	-	-	-	-	-	-	-	-	SHV-27
NK_H1_111__chr	NK_H1_111	chromosome	circularized	Human	Human Infection	2018	blood	Infection	SL461	R9.4.1 (SQK-LSK-109)	ligation	-	-	-	-	ST3660	Klebsiella pneumoniae	5245382	0	0	0	-	0	-	0	-	0	-	0	-	0	-	-	-	-	-	-	-	-	-	-	-	-	-	-	-	-	-	SHV-1^
NK_H1_111__pl_1	NK_H1_111	plasmid	circularized	Human	Human Infection	2018	blood	Infection	SL461	R9.4.1 (SQK-LSK-109)	ligation	C1	1119	C1_S67	1	ST3660	Klebsiella pneumoniae	239879	0	0	0	-	0	-	0	-	0	-	0	-	0	-	-	-	-	-	-	-	-	-	-	-	-	-	-	-	-	-	SHV-1^
NK_H1_111__pl_2	NK_H1_111	plasmid	circularized	Human	Human Infection	2018	blood	Infection	SL461	R9.4.1 (SQK-LSK-109)	ligation	C1	1119	C1_S421	6	ST3660	Klebsiella pneumoniae	42591	0	0	0	-	0	-	0	-	0	-	0	-	0	-	-	-	-	-	-	-	-	-	-	-	-	-	-	-	-	-	SHV-1^
NK_H10_003__chr	NK_H10_003	chromosome	circularized	Human	Human Infection	2017	blood	Infection	SL611	R9.4.1 (SQK-LSK-109)	ligation	-	-	-	-	ST2158	Klebsiella pneumoniae	5231402	0	0	0	-	0	-	0	-	0	-	0	-	0	-	-	-	-	-	-	-	-	-	-	-	-	-	-	-	-	-	SHV-11^
NK_H10_003__pl_1	NK_H10_003	plasmid	circularized	Human	Human Infection	2017	blood	Infection	SL611	R9.4.1 (SQK-LSK-109)	ligation	C1	1119	C1_S380	2	ST2158	Klebsiella pneumoniae	157585	0	0	0	-	0	-	0	-	0	-	0	-	0	-	-	-	-	-	-	-	-	-	-	-	-	-	-	-	-	-	SHV-11^
NK_H10_003__pl_2	NK_H10_003	plasmid	circularized	Human	Human Infection	2017	blood	Infection	SL611	R9.4.1 (SQK-LSK-109)	ligation	C1	1119	C1_S393	2	ST2158	Klebsiella pneumoniae	38730	0	0	0	-	0	-	0	-	0	-	0	-	0	-	-	-	-	-	-	-	-	-	-	-	-	-	-	-	-	-	SHV-11^
NK_H11_006__chr	NK_H11_006	chromosome	circularized	Human	Human Infection	2017	blood	Infection	SL23	R9.4.1 (SQK-LSK-109)	ligation	-	-	-	-	ST23	Klebsiella pneumoniae	5327472	2	0	0	ybt1;ICEKp10	47	clb2	29	-	0	-	0	-	0	-	-	-	-	-	-	-	-	-	-	-	-	-	-	-	-	-	SHV-11^
NK_H11_006__pl_1	NK_H11_006	plasmid	circularized	Human	Human Infection	2017	blood	Infection	SL23	R9.4.1 (SQK-LSK-109)	ligation	C1	1119	C1_S418	4	ST23	Klebsiella pneumoniae	179981	3	0	0	-	0	-	0	iuc1	1	-	0	-	0	-	-	-	-	-	-	-	-	-	-	-	-	-	-	-	-	-	SHV-11^
NK_H11_006__pl_2	NK_H11_006	plasmid	circularized	Human	Human Infection	2017	blood	Infection	SL23	R9.4.1 (SQK-LSK-109)	ligation	C1	1119	C1_S92	1	ST23	Klebsiella pneumoniae	77161	0	0	1	-	0	-	0	-	0	-	0	-	0	-	-	-	-	-	-	-	-	-	tet(B);tetR	-	-	-	-	-	-	-	SHV-11^
NK_H11_013__chr	NK_H11_013	chromosome	circularized	Human	Human Infection	2018	blood	Infection	SL14	R9.4.1 (SQK-LSK-109)	ligation	-	-	-	-	ST4066	Klebsiella pneumoniae	5296505	0	0	0	-	0	-	0	-	0	-	0	-	0	-	-	-	-	-	-	-	-	-	-	-	-	-	-	-	-	-	SHV-28^
NK_H11_013__pl_1	NK_H11_013	plasmid	circularized	Human	Human Infection	2018	blood	Infection	SL14	R9.4.1 (SQK-LSK-109)	ligation	C1	1119	C1_S259	1	ST4066	Klebsiella pneumoniae	175971	0	0	0	-	0	-	0	-	0	-	0	-	0	-	-	-	-	-	-	-	-	-	-	-	-	-	-	-	-	-	SHV-28^
NK_H12_018__chr	NK_H12_018	chromosome	circularized	Human	Human Infection	2017	blood	Infection	SL107	R9.4.1 (SQK-LSK-109)	ligation	-	-	-	-	ST107	Klebsiella pneumoniae	5204839	0	0	0	-	0	-	0	-	0	-	0	-	0	-	-	-	-	-	-	-	-	-	-	-	-	-	-	-	-	-	SHV-1^
NK_H12_018__pl_1	NK_H12_018	plasmid	circularized	Human	Human Infection	2017	blood	Infection	SL107	R9.4.1 (SQK-LSK-109)	ligation	C1	1119	C1_S433	16	ST107	Klebsiella pneumoniae	156753	0	0	0	-	0	-	0	-	0	-	0	-	0	-	-	-	-	-	-	-	-	-	-	-	-	-	-	-	-	-	SHV-1^
NK_H12_018__pl_2	NK_H12_018	plasmid	circularized	Human	Human Infection	2017	blood	Infection	SL107	R9.4.1 (SQK-LSK-109)	ligation	C1	1119	C1_S435A	22	ST107	Klebsiella pneumoniae	4684	0	0	0	-	0	-	0	-	0	-	0	-	0	-	-	-	-	-	-	-	-	-	-	-	-	-	-	-	-	-	SHV-1^
NK_H12_023__chr	NK_H12_023	chromosome	circularized	Human	Human Infection	2017	blood	Infection	SL2042	R9.4.1 (SQK-LSK-109)	ligation	-	-	-	-	ST2042	Klebsiella pneumoniae	5386574	2	0	0	ybt12;ICEKp10	489	clb1	74	-	0	-	0	-	0	-	-	-	-	-	-	-	-	-	-	-	-	-	-	-	-	-	SHV-1^
NK_H12_023__pl_1	NK_H12_023	plasmid	circularized	Human	Human Infection	2017	blood	Infection	SL2042	R9.4.1 (SQK-LSK-109)	ligation	C1	1119	C1_S398	2	ST2042	Klebsiella pneumoniae	166005	3	0	0	-	0	-	0	iuc2	84	iro2	36	rmp2;KpVP-2	7	-	-	-	-	-	-	-	-	-	-	-	-	-	-	-	-	-	SHV-1^
NK_H12_023__pl_2	NK_H12_023	plasmid	circularized	Human	Human Infection	2017	blood	Infection	SL2042	R9.4.1 (SQK-LSK-109)	ligation	C1	1119	C1_S429	9	ST2042	Klebsiella pneumoniae	95739	0	0	0	-	0	-	0	-	0	-	0	-	0	-	-	-	-	-	-	-	-	-	-	-	-	-	-	-	-	-	SHV-1^
NK_H12_028__chr	NK_H12_028	chromosome	circularized	Human	Human Infection	2017	blood	Infection	SL107	R9.4.1 (SQK-LSK-109)	ligation	-	-	-	-	ST107	Klebsiella pneumoniae	5206014	0	0	0	-	0	-	0	-	0	-	0	-	0	-	-	-	-	-	-	-	-	-	-	-	-	-	-	-	-	-	SHV-1^
NK_H12_028__pl_1	NK_H12_028	plasmid	circularized	Human	Human Infection	2017	blood	Infection	SL107	R9.4.1 (SQK-LSK-109)	ligation	C1	1119	C1_S433	16	ST107	Klebsiella pneumoniae	225468	0	0	0	-	0	-	0	-	0	-	0	-	0	-	-	-	-	-	-	-	-	-	-	-	-	-	-	-	-	-	SHV-1^
NK_H12_028__pl_2	NK_H12_028	plasmid	circularized	Human	Human Infection	2017	blood	Infection	SL107	R9.4.1 (SQK-LSK-109)	ligation	C1	1119	C1_S435A	22	ST107	Klebsiella pneumoniae	4684	0	0	0	-	0	-	0	-	0	-	0	-	0	-	-	-	-	-	-	-	-	-	-	-	-	-	-	-	-	-	SHV-1^
NK_H12_034__chr	NK_H12_034	chromosome	circularized	Human	Human Infection	2017	blood	Infection	SL25	R9.4.1 (SQK-LSK-109)	ligation	-	-	-	-	ST25	Klebsiella pneumoniae	5452205	1	0	0	ybt9;ICEKp3	183	-	0	-	0	-	0	-	0	-	-	-	-	-	-	-	-	-	-	-	-	-	-	-	-	-	SHV-11^;SHV-1^
NK_H12_034__pl_1	NK_H12_034	plasmid	circularized	Human	Human Infection	2017	blood	Infection	SL25	R9.4.1 (SQK-LSK-109)	ligation	C1	1119	C1_S440-19	1	ST25	Klebsiella pneumoniae	235771	0	0	1	-	0	-	0	-	0	-	0	-	0	strA;strB	-	-	-	-	-	-	-	-	-	-	-	-	-	-	-	-	SHV-11^;SHV-1^
NK_H12_034__pl_2	NK_H12_034	plasmid	circularized	Human	Human Infection	2017	blood	Infection	SL25	R9.4.1 (SQK-LSK-109)	ligation	C1	1119	C1_S438-14	1	ST25	Klebsiella pneumoniae	171213	0	0	1	-	0	-	0	-	0	-	0	-	0	-	-	-	-	-	-	-	-	-	tet(D)	-	-	-	-	-	-	-	SHV-11^;SHV-1^
NK_H12_034__pl_3	NK_H12_034	plasmid	circularized	Human	Human Infection	2017	blood	Infection	SL25	R9.4.1 (SQK-LSK-109)	ligation	C44	2	C44_S0	2	ST25	Klebsiella pneumoniae	2546	0	0	0	-	0	-	0	-	0	-	0	-	0	-	-	-	-	-	-	-	-	-	-	-	-	-	-	-	-	-	SHV-11^;SHV-1^
NK_H12_035__chr	NK_H12_035	chromosome	circularized	Human	Human Infection	2017	blood	Infection	SL23	R9.4.1 (SQK-LSK-109)	ligation	-	-	-	-	ST4380	Klebsiella pneumoniae	5469470	2	0	0	ybt1;ICEKp10	490	clb2	29	-	0	-	0	-	0	-	-	-	-	-	-	-	-	-	-	-	-	-	-	-	-	-	SHV-11^
NK_H12_035__pl_1	NK_H12_035	plasmid	circularized	Human	Human Infection	2017	blood	Infection	SL23	R9.4.1 (SQK-LSK-109)	ligation	C1	1119	C1_S418	4	ST4380	Klebsiella pneumoniae	230845	3	0	0	-	0	-	0	iuc1	1	iro1	2	rmp1;KpVP-1(truncated)	40-1LV	-	-	-	-	-	-	-	-	-	-	-	-	-	-	-	-	-	SHV-11^
NK_H12_035__pl_2	NK_H12_035	plasmid	circularized	Human	Human Infection	2017	blood	Infection	SL23	R9.4.1 (SQK-LSK-109)	ligation	C1	1119	C1_S392	2	ST4380	Klebsiella pneumoniae	50973	0	0	5	-	0	-	0	-	0	-	0	-	0	strB	-	-	-	-	-	-	-	sul2	tet(A)	-	dfrA14	TEM-1D	-	-	-	-	SHV-11^
NK_H12_038__chr	NK_H12_038	chromosome	circularized	Human	Human Infection	2017	blood	Infection	SL2042	R9.4.1 (SQK-LSK-109)	ligation	-	-	-	-	ST2042	Klebsiella pneumoniae	5386569	2	0	0	ybt12;ICEKp10	489	clb1	74	-	0	-	0	-	0	-	-	-	-	-	-	-	-	-	-	-	-	-	-	-	-	-	SHV-1^
NK_H12_038__pl_1	NK_H12_038	plasmid	circularized	Human	Human Infection	2017	blood	Infection	SL2042	R9.4.1 (SQK-LSK-109)	ligation	C1	1119	C1_S398	2	ST2042	Klebsiella pneumoniae	166005	3	0	0	-	0	-	0	iuc2	84	iro2	36	rmp2;KpVP-2	7	-	-	-	-	-	-	-	-	-	-	-	-	-	-	-	-	-	SHV-1^
NK_H12_038__pl_2	NK_H12_038	plasmid	circularized	Human	Human Infection	2017	blood	Infection	SL2042	R9.4.1 (SQK-LSK-109)	ligation	C1	1119	C1_S429	9	ST2042	Klebsiella pneumoniae	95739	0	0	0	-	0	-	0	-	0	-	0	-	0	-	-	-	-	-	-	-	-	-	-	-	-	-	-	-	-	-	SHV-1^
NK_H12_041__chr	NK_H12_041	chromosome	circularized	Human	Human Infection	2017	blood	Infection	SL1626	R9.4.1 (SQK-LSK-109)	ligation	-	-	-	-	ST485	Klebsiella pneumoniae	5114900	0	0	1	-	0	-	0	-	0	-	0	-	0	-	-	-	-	-	-	-	-	-	-	-	-	-	SHV-52	-	-	-	SHV-1^;SHV-1^;SHV-1^;SHV-1^
NK_H12_041__pl_1	NK_H12_041	plasmid	circularized	Human	Human Infection	2017	blood	Infection	SL1626	R9.4.1 (SQK-LSK-109)	ligation	C1	1119	C1_S438-15	1	ST485	Klebsiella pneumoniae	227646	0	0	1	-	0	-	0	-	0	-	0	-	0	-	-	-	-	-	-	-	-	-	tet(D)	-	-	-	-	-	-	-	SHV-1^;SHV-1^;SHV-1^;SHV-1^
NK_H12_041__pl_2	NK_H12_041	plasmid	circularized	Human	Human Infection	2017	blood	Infection	SL1626	R9.4.1 (SQK-LSK-109)	ligation	C1	1119	C1_S432	13	ST485	Klebsiella pneumoniae	69755	0	0	0	-	0	-	0	-	0	-	0	-	0	-	-	-	-	-	-	-	-	-	-	-	-	-	-	-	-	-	SHV-1^;SHV-1^;SHV-1^;SHV-1^
NK_H12_041__pl_3	NK_H12_041	plasmid	circularized	Human	Human Infection	2017	blood	Infection	SL1626	R9.4.1 (SQK-LSK-109)	ligation	C1	1119	C1_S417	6	ST485	Klebsiella pneumoniae	58471	0	0	0	-	0	-	0	-	0	-	0	-	0	-	-	-	-	-	-	-	-	-	-	-	-	-	-	-	-	-	SHV-1^;SHV-1^;SHV-1^;SHV-1^
NK_H12_041__pl_4	NK_H12_041	plasmid	circularized	Human	Human Infection	2017	blood	Infection	SL1626	R9.4.1 (SQK-LSK-109)	ligation	C1	1119	C1_hub	13	ST485	Klebsiella pneumoniae	18593	0	0	0	-	0	-	0	-	0	-	0	-	0	-	-	-	-	-	-	-	-	-	-	-	-	-	-	-	-	-	SHV-1^;SHV-1^;SHV-1^;SHV-1^
NK_H12_048__chr	NK_H12_048	chromosome	circularized	Human	Human Infection	2017	blood	Infection	SL3647	R9.4.1 (SQK-LSK-109)	ligation	-	-	-	-	ST3647	Klebsiella pneumoniae	5329909	0	0	0	-	0	-	0	-	0	-	0	-	0	-	-	-	-	-	-	-	-	-	-	-	-	-	-	-	-	-	SHV-144^
NK_H12_048__pl_1	NK_H12_048	plasmid	circularized	Human	Human Infection	2017	blood	Infection	SL3647	R9.4.1 (SQK-LSK-109)	ligation	C1	1119	C1_S374	2	ST3647	Klebsiella pneumoniae	108484	0	0	0	-	0	-	0	-	0	-	0	-	0	-	-	-	-	-	-	-	-	-	-	-	-	-	-	-	-	-	SHV-144^
NK_H12_048__pl_2	NK_H12_048	plasmid	circularized	Human	Human Infection	2017	blood	Infection	SL3647	R9.4.1 (SQK-LSK-109)	ligation	C1	1119	C1_S437A	61	ST3647	Klebsiella pneumoniae	3513	0	0	0	-	0	-	0	-	0	-	0	-	0	-	-	-	-	-	-	-	-	-	-	-	-	-	-	-	-	-	SHV-144^
NK_H12_053__chr	NK_H12_053	chromosome	circularized	Human	Human Infection	2017	blood	Infection	SL1269	R9.4.1 (SQK-LSK-109)	ligation	-	-	-	-	ST1269	Klebsiella pneumoniae	5350799	0	0	0	-	0	-	0	-	0	-	0	-	0	-	-	-	-	-	-	-	-	-	-	-	-	-	-	-	-	-	SHV-225*
NK_H12_053__pl_1	NK_H12_053	plasmid	circularized	Human	Human Infection	2017	blood	Infection	SL1269	R9.4.1 (SQK-LSK-109)	ligation	C1	1119	C1_S102	1	ST1269	Klebsiella pneumoniae	248396	0	0	0	-	0	-	0	-	0	-	0	-	0	-	-	-	-	-	-	-	-	-	-	-	-	-	-	-	-	-	SHV-225*
NK_H12_053__pl_2	NK_H12_053	plasmid	circularized	Human	Human Infection	2017	blood	Infection	SL1269	R9.4.1 (SQK-LSK-109)	ligation	C1	1119	C1_S439B	116	ST1269	Klebsiella pneumoniae	13879	0	0	0	-	0	-	0	-	0	-	0	-	0	-	-	-	-	-	-	-	-	-	-	-	-	-	-	-	-	-	SHV-225*
NK_H12_053__pl_3	NK_H12_053	plasmid	circularized	Human	Human Infection	2017	blood	Infection	SL1269	R9.4.1 (SQK-LSK-109)	ligation	C26	6	C26_S0	6	ST1269	Klebsiella pneumoniae	4083	0	0	0	-	0	-	0	-	0	-	0	-	0	-	-	-	-	-	-	-	-	-	-	-	-	-	-	-	-	-	SHV-225*
NK_H12_053__pl_4	NK_H12_053	plasmid	circularized	Human	Human Infection	2017	blood	Infection	SL1269	R9.4.1 (SQK-LSK-109)	ligation	C1	1119	C1_S439B	116	ST1269	Klebsiella pneumoniae	3603	0	0	0	-	0	-	0	-	0	-	0	-	0	-	-	-	-	-	-	-	-	-	-	-	-	-	-	-	-	-	SHV-225*
NK_H12_053__pl_5	NK_H12_053	plasmid	circularized	Human	Human Infection	2017	blood	Infection	SL1269	R9.4.1 (SQK-LSK-109)	ligation	C12	7	C12_S0	7	ST1269	Klebsiella pneumoniae	2665	0	0	0	-	0	-	0	-	0	-	0	-	0	-	-	-	-	-	-	-	-	-	-	-	-	-	-	-	-	-	SHV-225*
NK_H12_057__chr	NK_H12_057	chromosome	circularized	Human	Human Infection	2018	blood	Infection	SL1191	R9.4.1 (SQK-LSK-109)	ligation	-	-	-	-	ST4347	Klebsiella quasipneumoniae subsp. similipneumoniae	5192151	0	0	0	-	0	-	0	-	0	-	0	-	0	-	-	-	-	-	-	-	-	-	-	-	-	-	-	-	-	-	OKP-B-3*
NK_H12_062__chr	NK_H12_062	chromosome	circularized	Human	Human Infection	2018	blood	Infection	SL10174	R10.4.1 (SQK-LSK-109)	ligation	-	-	-	-	ST1362	Klebsiella pneumoniae	5253583	0	0	0	-	0	-	0	-	0	-	0	-	0	-	-	-	-	-	-	-	-	-	-	-	-	-	-	-	-	-	SHV-110
NK_H12_062__ctg_4	NK_H12_062	plasmid	unclosed	Human	Human Infection	2018	blood	Infection	SL10174	R10.4.1 (SQK-LSK-109)	ligation	-	-	-	-	ST1362	Klebsiella pneumoniae	41733	0	0	0	-	0	-	0	-	0	-	0	-	0	-	-	-	-	-	-	-	-	-	-	-	-	-	-	-	-	-	SHV-110
NK_H12_062__pl_1	NK_H12_062	plasmid	circularized	Human	Human Infection	2018	blood	Infection	SL10174	R10.4.1 (SQK-LSK-109)	ligation	C1	1119	C1_S351	1	ST1362	Klebsiella pneumoniae	291498	0	0	0	-	0	-	0	-	0	-	0	-	0	-	-	-	-	-	-	-	-	-	-	-	-	-	-	-	-	-	SHV-110
NK_H12_062__pl_2	NK_H12_062	plasmid	circularized	Human	Human Infection	2018	blood	Infection	SL10174	R10.4.1 (SQK-LSK-109)	ligation	C24	2	C24_S0	2	ST1362	Klebsiella pneumoniae	52591	0	0	0	-	0	-	0	-	0	-	0	-	0	-	-	-	-	-	-	-	-	-	-	-	-	-	-	-	-	-	SHV-110
NK_H12_062__pl_4	NK_H12_062	plasmid	circularized	Human	Human Infection	2018	blood	Infection	SL10174	R10.4.1 (SQK-LSK-109)	ligation	C1	1119	C1_S437A	61	ST1362	Klebsiella pneumoniae	4978	0	0	0	-	0	-	0	-	0	-	0	-	0	-	-	-	-	-	-	-	-	-	-	-	-	-	-	-	-	-	SHV-110
NK_H12_062__pl_5	NK_H12_062	plasmid	circularized	Human	Human Infection	2018	blood	Infection	SL10174	R10.4.1 (SQK-LSK-109)	ligation	C77	1	C77_S0	1	ST1362	Klebsiella pneumoniae	2773	0	0	0	-	0	-	0	-	0	-	0	-	0	-	-	-	-	-	-	-	-	-	-	-	-	-	-	-	-	-	SHV-110
NK_H12_063__chr	NK_H12_063	chromosome	circularized	Human	Human Infection	2018	blood	Infection	SL101	R10.4.1 (SQK-RBK114-24)	rapid	-	-	-	-	ST4391	Klebsiella pneumoniae	5457198	0	1	2	-	0	-	0	-	0	-	0	-	0	-	-	-	qnrS1	-	-	-	-	-	-	-	-	-	-	CTX-M-15	-	-	SHV-1^
NK_H12_068__chr	NK_H12_068	chromosome	circularized	Human	Human Infection	2017	blood	Infection	SL11161	R9.4.1 (SQK-LSK-109)	ligation	-	-	-	-	ST4394	Klebsiella variicola subsp. variicola	5451076	0	0	0	-	0	-	0	-	0	-	0	-	0	-	-	-	-	-	-	-	-	-	-	-	-	-	-	-	-	-	LEN-2^
NK_H12_068__pl_1	NK_H12_068	plasmid	circularized	Human	Human Infection	2017	blood	Infection	SL11161	R9.4.1 (SQK-LSK-109)	ligation	C6	4	C6_S0	1	ST4394	Klebsiella variicola subsp. variicola	32718	0	0	0	-	0	-	0	-	0	-	0	-	0	-	-	-	-	-	-	-	-	-	-	-	-	-	-	-	-	-	LEN-2^
NK_H12_068__pl_2	NK_H12_068	plasmid	circularized	Human	Human Infection	2017	blood	Infection	SL11161	R9.4.1 (SQK-LSK-109)	ligation	C1	1119	C1_S439B	116	ST4394	Klebsiella variicola subsp. variicola	3530	0	0	0	-	0	-	0	-	0	-	0	-	0	-	-	-	-	-	-	-	-	-	-	-	-	-	-	-	-	-	LEN-2^
NK_H12_068__pl_3	NK_H12_068	plasmid	circularized	Human	Human Infection	2017	blood	Infection	SL11161	R9.4.1 (SQK-LSK-109)	ligation	C4	27	C4_S0	27	ST4394	Klebsiella variicola subsp. variicola	1549	0	0	0	-	0	-	0	-	0	-	0	-	0	-	-	-	-	-	-	-	-	-	-	-	-	-	-	-	-	-	LEN-2^
NK_H12_086__chr	NK_H12_086	chromosome	circularized	Human	Human Infection	2018	blood	Infection	SL15	R9.4.1 (SQK-LSK-109)	ligation	-	-	-	-	ST15	Klebsiella pneumoniae	5250356	0	0	0	-	0	-	0	-	0	-	0	-	0	-	-	-	-	-	-	-	-	-	-	-	-	-	-	-	-	-	SHV-28^
NK_H12_086__pl_1	NK_H12_086	plasmid	circularized	Human	Human Infection	2018	blood	Infection	SL15	R9.4.1 (SQK-LSK-109)	ligation	C1	1119	C1_S440-20	1	ST15	Klebsiella pneumoniae	157139	0	1	8	-	0	-	0	-	0	-	0	-	0	aac(6')-Ib-cr;strA;strB	-	-	qnrB1	-	-	CatB4	-	sul2	tet(A)	-	dfrA14	OXA-1;TEM-1D	-	CTX-M-15	-	-	SHV-28^
NK_H12_086__pl_2	NK_H12_086	plasmid	circularized	Human	Human Infection	2018	blood	Infection	SL15	R9.4.1 (SQK-LSK-109)	ligation	C12	7	C12_S0	7	ST15	Klebsiella pneumoniae	2665	0	0	0	-	0	-	0	-	0	-	0	-	0	-	-	-	-	-	-	-	-	-	-	-	-	-	-	-	-	-	SHV-28^
NK_H12_100__chr	NK_H12_100	chromosome	circularized	Human	Human Infection	2018	blood	Infection	SL10403	R9.4.1 (SQK-LSK-109)	ligation	-	-	-	-	ST725	Klebsiella variicola subsp. variicola	5606187	1	0	0	ybt26;ICEKp18	495	-	0	-	0	-	0	-	0	-	-	-	-	-	-	-	-	-	-	-	-	-	-	-	-	-	LEN-13
NK_H12_100__pl_1	NK_H12_100	plasmid	circularized	Human	Human Infection	2018	blood	Infection	SL10403	R9.4.1 (SQK-LSK-109)	ligation	C45	2	C45_S0	1	ST725	Klebsiella variicola subsp. variicola	219762	0	0	0	-	0	-	0	-	0	-	0	-	0	-	-	-	-	-	-	-	-	-	-	-	-	-	-	-	-	-	LEN-13
NK_H13_003__chr	NK_H13_003	chromosome	circularized	Human	Human Infection	2017	blood	Infection	SL11303	R9.4.1 (SQK-LSK-109)	ligation	-	-	-	-	ST2663	Klebsiella quasipneumoniae subsp. quasipneumoniae	5493366	0	0	0	-	0	-	0	-	0	-	0	-	0	-	-	-	-	-	-	-	-	-	-	-	-	-	-	-	-	-	OKP-A-6
NK_H13_003__pl_1	NK_H13_003	plasmid	circularized	Human	Human Infection	2017	blood	Infection	SL11303	R9.4.1 (SQK-LSK-109)	ligation	C1	1119	C1_S195	1	ST2663	Klebsiella quasipneumoniae subsp. quasipneumoniae	135810	0	0	3	-	0	-	0	-	0	-	0	-	0	aadA1	-	-	-	-	-	-	-	sul1	-	-	dfrA1	-	-	-	-	-	OKP-A-6
NK_H13_003__pl_2	NK_H13_003	plasmid	circularized	Human	Human Infection	2017	blood	Infection	SL11303	R9.4.1 (SQK-LSK-109)	ligation	C1	1119	C1_S294	1	ST2663	Klebsiella quasipneumoniae subsp. quasipneumoniae	120219	0	0	0	-	0	-	0	-	0	-	0	-	0	-	-	-	-	-	-	-	-	-	-	-	-	-	-	-	-	-	OKP-A-6
NK_H13_003__pl_3	NK_H13_003	plasmid	circularized	Human	Human Infection	2017	blood	Infection	SL11303	R9.4.1 (SQK-LSK-109)	ligation	C78	1	C78_S0	1	ST2663	Klebsiella quasipneumoniae subsp. quasipneumoniae	6919	0	0	0	-	0	-	0	-	0	-	0	-	0	-	-	-	-	-	-	-	-	-	-	-	-	-	-	-	-	-	OKP-A-6
NK_H14_001__chr	NK_H14_001	chromosome	circularized	Human	Human Infection	2017	blood	Infection	SL17	R9.4.1 (SQK-LSK-109)	ligation	-	-	-	-	ST17	Klebsiella pneumoniae	5220412	0	0	1	-	0	-	0	-	0	-	0	-	0	-	-	-	-	-	-	-	-	sul2	-	-	-	-	-	-	-	-	SHV-11^
NK_H14_001__pl_1	NK_H14_001	plasmid	circularized	Human	Human Infection	2017	blood	Infection	SL17	R9.4.1 (SQK-LSK-109)	ligation	C1	1119	C1_S196	1	ST17	Klebsiella pneumoniae	228943	0	0	5	-	0	-	0	-	0	-	0	-	0	aadA2	-	-	-	-	-	cmlA4	-	sul1	tet(D)	-	dfrA15	-	-	-	-	-	SHV-11^
NK_H14_010__chr	NK_H14_010	chromosome	circularized	Human	Human Infection	2017	blood	Infection	SL107	R9.4.1 (SQK-LSK-109)	ligation	-	-	-	-	ST107	Klebsiella pneumoniae	5206093	0	0	0	-	0	-	0	-	0	-	0	-	0	-	-	-	-	-	-	-	-	-	-	-	-	-	-	-	-	-	SHV-1^
NK_H14_010__pl_1	NK_H14_010	plasmid	circularized	Human	Human Infection	2017	blood	Infection	SL107	R9.4.1 (SQK-LSK-109)	ligation	C1	1119	C1_S433	16	ST107	Klebsiella pneumoniae	225468	0	0	0	-	0	-	0	-	0	-	0	-	0	-	-	-	-	-	-	-	-	-	-	-	-	-	-	-	-	-	SHV-1^
NK_H14_010__pl_2	NK_H14_010	plasmid	circularized	Human	Human Infection	2017	blood	Infection	SL107	R9.4.1 (SQK-LSK-109)	ligation	C1	1119	C1_S435A	22	ST107	Klebsiella pneumoniae	4684	0	0	0	-	0	-	0	-	0	-	0	-	0	-	-	-	-	-	-	-	-	-	-	-	-	-	-	-	-	-	SHV-1^
NK_H14_015__chr	NK_H14_015	chromosome	circularized	Human	Human Infection	2017	blood	Infection	SL10598	R9.4.1 (SQK-LSK-109)	ligation	-	-	-	-	ST5845	Klebsiella quasipneumoniae subsp. similipneumoniae	5271611	0	0	0	-	0	-	0	-	0	-	0	-	0	-	-	-	-	-	-	-	-	-	-	-	-	-	-	-	-	-	OKP-B-18*?
NK_H14_015__pl_1	NK_H14_015	plasmid	circularized	Human	Human Infection	2017	blood	Infection	SL10598	R9.4.1 (SQK-LSK-109)	ligation	C1	1119	C1_S197	1	ST5845	Klebsiella quasipneumoniae subsp. similipneumoniae	141710	0	0	0	-	0	-	0	-	0	-	0	-	0	-	-	-	-	-	-	-	-	-	-	-	-	-	-	-	-	-	OKP-B-18*?
NK_H14_015__pl_2	NK_H14_015	plasmid	circularized	Human	Human Infection	2017	blood	Infection	SL10598	R9.4.1 (SQK-LSK-109)	ligation	C1	1119	C1_S273	1	ST5845	Klebsiella quasipneumoniae subsp. similipneumoniae	121064	0	0	0	-	0	-	0	-	0	-	0	-	0	-	-	-	-	-	-	-	-	-	-	-	-	-	-	-	-	-	OKP-B-18*?
NK_H14_015__pl_3	NK_H14_015	plasmid	circularized	Human	Human Infection	2017	blood	Infection	SL10598	R9.4.1 (SQK-LSK-109)	ligation	C1	1119	C1_S439B	116	ST5845	Klebsiella quasipneumoniae subsp. similipneumoniae	4353	0	0	0	-	0	-	0	-	0	-	0	-	0	-	-	-	-	-	-	-	-	-	-	-	-	-	-	-	-	-	OKP-B-18*?
NK_H14_033__chr	NK_H14_033	chromosome	circularized	Human	Human Infection	2017	blood	Infection	SL250	R9.4.1 (SQK-LSK-109)	ligation	-	-	-	-	ST250	Klebsiella variicola subsp. variicola	5513146	0	0	0	-	0	-	0	-	0	-	0	-	0	-	-	-	-	-	-	-	-	-	-	-	-	-	-	-	-	-	LEN-16^
NK_H14_033__pl_1	NK_H14_033	plasmid	circularized	Human	Human Infection	2017	blood	Infection	SL250	R9.4.1 (SQK-LSK-109)	ligation	C1	1119	C1_S438-16	1	ST250	Klebsiella variicola subsp. variicola	178817	0	0	0	-	0	-	0	-	0	-	0	-	0	-	-	-	-	-	-	-	-	-	-	-	-	-	-	-	-	-	LEN-16^
NK_H14_033__pl_2	NK_H14_033	plasmid	circularized	Human	Human Infection	2017	blood	Infection	SL250	R9.4.1 (SQK-LSK-109)	ligation	C42	2	C42_S0	1	ST250	Klebsiella variicola subsp. variicola	5290	0	0	0	-	0	-	0	-	0	-	0	-	0	-	-	-	-	-	-	-	-	-	-	-	-	-	-	-	-	-	LEN-16^
NK_H14_033__pl_3	NK_H14_033	plasmid	circularized	Human	Human Infection	2017	blood	Infection	SL250	R9.4.1 (SQK-LSK-109)	ligation	C36	4	C36_S0	4	ST250	Klebsiella variicola subsp. variicola	2809	0	0	0	-	0	-	0	-	0	-	0	-	0	-	-	-	-	-	-	-	-	-	-	-	-	-	-	-	-	-	LEN-16^
NK_H14_036__chr	NK_H14_036	chromosome	circularized	Human	Human Infection	2017	blood	Infection	SL45	R9.4.1 (SQK-LSK-109)	ligation	-	-	-	-	ST45	Klebsiella pneumoniae	5290646	1	0	0	ybt10;ICEKp4	78	-	0	-	0	-	0	-	0	-	-	-	-	-	-	-	-	-	-	-	-	-	-	-	-	-	SHV-1
NK_H14_036__pl_1	NK_H14_036	plasmid	circularized	Human	Human Infection	2017	blood	Infection	SL45	R9.4.1 (SQK-LSK-109)	ligation	C1	1119	C1_S68	1	ST45	Klebsiella pneumoniae	111112	0	0	0	-	0	-	0	-	0	-	0	-	0	-	-	-	-	-	-	-	-	-	-	-	-	-	-	-	-	-	SHV-1
NK_H14_036__pl_2	NK_H14_036	plasmid	circularized	Human	Human Infection	2017	blood	Infection	SL45	R9.4.1 (SQK-LSK-109)	ligation	C1	1119	C1_S436	34	ST45	Klebsiella pneumoniae	9293	0	0	0	-	0	-	0	-	0	-	0	-	0	-	-	-	-	-	-	-	-	-	-	-	-	-	-	-	-	-	SHV-1
NK_H14_037__chr	NK_H14_037	chromosome	circularized	Human	Human Infection	2017	blood	Infection	SL186	R9.4.1 (SQK-LSK-109)	ligation	-	-	-	-	ST458	Klebsiella pneumoniae	5268726	0	0	0	-	0	-	0	-	0	-	0	-	0	-	-	-	-	-	-	-	-	-	-	-	-	-	-	-	-	-	SHV-75*
NK_H14_037__pl_1	NK_H14_037	plasmid	circularized	Human	Human Infection	2017	blood	Infection	SL186	R9.4.1 (SQK-LSK-109)	ligation	C1	1119	C1_S438-17	1	ST458	Klebsiella pneumoniae	185596	0	0	0	-	0	-	0	-	0	-	0	-	0	-	-	-	-	-	-	-	-	-	-	-	-	-	-	-	-	-	SHV-75*
NK_H14_037__pl_2	NK_H14_037	plasmid	circularized	Human	Human Infection	2017	blood	Infection	SL186	R9.4.1 (SQK-LSK-109)	ligation	C9	24	C9_S8	12	ST458	Klebsiella pneumoniae	54307	0	0	0	-	0	-	0	-	0	-	0	-	0	-	-	-	-	-	-	-	-	-	-	-	-	-	-	-	-	-	SHV-75*
NK_H14_037__pl_3	NK_H14_037	plasmid	circularized	Human	Human Infection	2017	blood	Infection	SL186	R9.4.1 (SQK-LSK-109)	ligation	C25	2	C25_S0	1	ST458	Klebsiella pneumoniae	24412	0	0	0	-	0	-	0	-	0	-	0	-	0	-	-	-	-	-	-	-	-	-	-	-	-	-	-	-	-	-	SHV-75*
NK_H14_037__pl_4	NK_H14_037	plasmid	circularized	Human	Human Infection	2017	blood	Infection	SL186	R9.4.1 (SQK-LSK-109)	ligation	C1	1119	C1_S434	28	ST458	Klebsiella pneumoniae	5631	0	0	0	-	0	-	0	-	0	-	0	-	0	-	-	-	-	-	-	-	-	-	-	-	-	-	-	-	-	-	SHV-75*
NK_H14_042__chr	NK_H14_042	chromosome	circularized	Human	Human Infection	2017	blood	Infection	SL10368	R9.4.1 (SQK-LSK-109)	ligation	-	-	-	-	ST1381	Klebsiella variicola subsp. variicola	5537021	0	0	0	-	0	-	0	-	0	-	0	-	0	-	-	-	-	-	-	-	-	-	-	-	-	-	-	-	-	-	LEN-2^
NK_H14_042__pl_1	NK_H14_042	plasmid	circularized	Human	Human Infection	2017	blood	Infection	SL10368	R9.4.1 (SQK-LSK-109)	ligation	C1	1119	C1_S198	1	ST1381	Klebsiella variicola subsp. variicola	110031	0	0	0	-	0	-	0	-	0	-	0	-	0	-	-	-	-	-	-	-	-	-	-	-	-	-	-	-	-	-	LEN-2^
NK_H14_042__pl_2	NK_H14_042	plasmid	circularized	Human	Human Infection	2017	blood	Infection	SL10368	R9.4.1 (SQK-LSK-109)	ligation	C46	2	C46_S0	2	ST1381	Klebsiella variicola subsp. variicola	7781	0	0	0	-	0	-	0	-	0	-	0	-	0	-	-	-	-	-	-	-	-	-	-	-	-	-	-	-	-	-	LEN-2^
NK_H14_042__pl_3	NK_H14_042	plasmid	circularized	Human	Human Infection	2017	blood	Infection	SL10368	R9.4.1 (SQK-LSK-109)	ligation	C1	1119	C1_S439B	116	ST1381	Klebsiella variicola subsp. variicola	5263	0	0	0	-	0	-	0	-	0	-	0	-	0	-	-	-	-	-	-	-	-	-	-	-	-	-	-	-	-	-	LEN-2^
NK_H14_050__chr	NK_H14_050	chromosome	circularized	Human	Human Infection	2017	blood	Infection	SL461	R9.4.1 (SQK-LSK-109)	ligation	-	-	-	-	ST4652	Klebsiella pneumoniae	5400413	0	0	0	-	0	-	0	-	0	-	0	-	0	-	-	-	-	-	-	-	-	-	-	-	-	-	-	-	-	-	SHV-1^
NK_H14_050__pl_1	NK_H14_050	plasmid	circularized	Human	Human Infection	2017	blood	Infection	SL461	R9.4.1 (SQK-LSK-109)	ligation	C1	1119	C1_S402	3	ST4652	Klebsiella pneumoniae	225208	0	0	0	-	0	-	0	-	0	-	0	-	0	-	-	-	-	-	-	-	-	-	-	-	-	-	-	-	-	-	SHV-1^
NK_H14_050__pl_2	NK_H14_050	plasmid	circularized	Human	Human Infection	2017	blood	Infection	SL461	R9.4.1 (SQK-LSK-109)	ligation	C1	1119	C1_S340	1	ST4652	Klebsiella pneumoniae	44032	0	0	2	-	0	-	0	-	0	-	0	-	0	strA;strB	-	-	-	-	-	-	-	-	tet(B);tetR	-	-	-	-	-	-	-	SHV-1^
NK_H14_050__pl_3	NK_H14_050	plasmid	circularized	Human	Human Infection	2017	blood	Infection	SL461	R9.4.1 (SQK-LSK-109)	ligation	C1	1119	C1_S439B	116	ST4652	Klebsiella pneumoniae	3407	0	0	0	-	0	-	0	-	0	-	0	-	0	-	-	-	-	-	-	-	-	-	-	-	-	-	-	-	-	-	SHV-1^
NK_H14_057__chr	NK_H14_057	chromosome	circularized	Human	Human Infection	2017	blood	Infection	SL49	R9.4.1 (SQK-LSK-109)	ligation	-	-	-	-	ST49	Klebsiella pneumoniae	5288424	0	0	0	-	0	-	0	-	0	-	0	-	0	-	-	-	-	-	-	-	-	-	-	-	-	-	-	-	-	-	SHV-110^
NK_H14_058__chr	NK_H14_058	chromosome	circularized	Human	Human Infection	2017	blood	Infection	SL11296	R9.4.1 (SQK-LSK-109)	ligation	-	-	-	-	ST4071	Klebsiella quasipneumoniae subsp. similipneumoniae	5191720	0	0	0	-	0	-	0	-	0	-	0	-	0	-	-	-	-	-	-	-	-	-	-	-	-	-	-	-	-	-	OKP-B-5^
NK_H14_058__pl_1	NK_H14_058	plasmid	circularized	Human	Human Infection	2017	blood	Infection	SL11296	R9.4.1 (SQK-LSK-109)	ligation	C40	3	C40_S0	1	ST4071	Klebsiella quasipneumoniae subsp. similipneumoniae	55799	0	0	0	-	0	-	0	-	0	-	0	-	0	-	-	-	-	-	-	-	-	-	-	-	-	-	-	-	-	-	OKP-B-5^
NK_H14_063__chr	NK_H14_063	chromosome	circularized	Human	Human Infection	2018	blood	Infection	SL1785	R9.4.1 (SQK-LSK-109)	ligation	-	-	-	-	ST999	Klebsiella pneumoniae	5283674	0	0	0	-	0	-	0	-	0	-	0	-	0	-	-	-	-	-	-	-	-	-	-	-	-	-	-	-	-	-	SHV-1
NK_H14_063__pl_1	NK_H14_063	plasmid	circularized	Human	Human Infection	2018	blood	Infection	SL1785	R9.4.1 (SQK-LSK-109)	ligation	C1	1119	C1_S360	1	ST999	Klebsiella pneumoniae	175236	0	0	0	-	0	-	0	-	0	-	0	-	0	-	-	-	-	-	-	-	-	-	-	-	-	-	-	-	-	-	SHV-1
NK_H14_063__pl_2	NK_H14_063	plasmid	circularized	Human	Human Infection	2018	blood	Infection	SL1785	R9.4.1 (SQK-LSK-109)	ligation	C1	1119	C1_S26	1	ST999	Klebsiella pneumoniae	112144	0	0	0	-	0	-	0	-	0	-	0	-	0	-	-	-	-	-	-	-	-	-	-	-	-	-	-	-	-	-	SHV-1
NK_H14_063__pl_3	NK_H14_063	plasmid	circularized	Human	Human Infection	2018	blood	Infection	SL1785	R9.4.1 (SQK-LSK-109)	ligation	C1	1119	C1_S437A	61	ST999	Klebsiella pneumoniae	10687	0	0	0	-	0	-	0	-	0	-	0	-	0	-	-	-	-	-	-	-	-	-	-	-	-	-	-	-	-	-	SHV-1
NK_H15_001__chr	NK_H15_001	chromosome	circularized	Human	Human Infection	2017	blood	Infection	SL10763	R10.4.1 (SQK-LSK-109)	ligation	-	-	-	-	ST639	Klebsiella variicola subsp. variicola	5467149	0	0	0	-	0	-	0	-	0	-	0	-	0	-	-	-	-	-	-	-	-	-	-	-	-	-	-	-	-	-	LEN-18
NK_H15_001__pl_1	NK_H15_001	plasmid	circularized	Human	Human Infection	2017	blood	Infection	SL10763	R10.4.1 (SQK-LSK-109)	ligation	C1	1119	C1_S440-21	1	ST639	Klebsiella variicola subsp. variicola	424266	0	0	0	-	0	-	0	-	0	-	0	-	0	-	-	-	-	-	-	-	-	-	-	-	-	-	-	-	-	-	LEN-18
NK_H15_002__chr	NK_H15_002	chromosome	circularized	Human	Human Infection	2017	blood	Infection	SL25	R9.4.1 (SQK-LSK-109)	ligation	-	-	-	-	ST25	Klebsiella pneumoniae	5312012	1	0	0	ybt6;ICEKp5	63	-	0	-	0	-	0	-	0	-	-	-	-	-	-	-	-	-	-	-	-	-	-	-	-	-	SHV-11^
NK_H15_002__pl_1	NK_H15_002	plasmid	circularized	Human	Human Infection	2017	blood	Infection	SL25	R9.4.1 (SQK-LSK-109)	ligation	C1	1119	C1_S438D	4	ST25	Klebsiella pneumoniae	171862	0	0	2	-	0	-	0	-	0	-	0	-	0	aph3-Ia	-	-	-	-	-	-	-	-	-	-	dfrA14	-	-	-	-	-	SHV-11^
NK_H15_002__pl_2	NK_H15_002	plasmid	circularized	Human	Human Infection	2017	blood	Infection	SL25	R9.4.1 (SQK-LSK-109)	ligation	C12	7	C12_S0	7	ST25	Klebsiella pneumoniae	2667	0	0	0	-	0	-	0	-	0	-	0	-	0	-	-	-	-	-	-	-	-	-	-	-	-	-	-	-	-	-	SHV-11^
NK_H15_014__chr	NK_H15_014	chromosome	circularized	Human	Human Infection	2017	blood	Infection	SL1562	R9.4.1 (SQK-LSK-109)	ligation	-	-	-	-	ST1562	Klebsiella variicola subsp. variicola	5525875	1	0	0	ybt0;ICEKp?	508	-	0	-	0	-	0	-	0	-	-	-	-	-	-	-	-	-	-	-	-	-	-	-	-	-	LEN-2^
NK_H15_021__chr	NK_H15_021	chromosome	circularized	Human	Human Infection	2017	blood	Infection	SL101	R9.4.1 (SQK-LSK-109)	ligation	-	-	-	-	ST101	Klebsiella pneumoniae	5388444	1	0	0	ybt9;ICEKp3	183	-	0	-	0	-	0	-	0	-	-	-	-	-	-	-	-	-	-	-	-	-	-	-	-	-	SHV-1^
NK_H15_021__pl_1	NK_H15_021	plasmid	circularized	Human	Human Infection	2017	blood	Infection	SL101	R9.4.1 (SQK-LSK-109)	ligation	C1	1119	C1_S250	1	ST101	Klebsiella pneumoniae	211430	0	0	0	-	0	-	0	-	0	-	0	-	0	-	-	-	-	-	-	-	-	-	-	-	-	-	-	-	-	-	SHV-1^
NK_H15_022__chr	NK_H15_022	chromosome	circularized	Human	Human Infection	2017	blood	Infection	SL86	R9.4.1 (SQK-LSK-109)	ligation	-	-	-	-	ST86	Klebsiella pneumoniae	5319161	1	0	0	ybt9;ICEKp3	511	-	0	-	0	-	0	-	0	-	-	-	-	-	-	-	-	-	-	-	-	-	-	-	-	-	SHV-1^
NK_H15_022__pl_1	NK_H15_022	plasmid	circularized	Human	Human Infection	2017	blood	Infection	SL86	R9.4.1 (SQK-LSK-109)	ligation	C1	1119	C1_S321	1	ST86	Klebsiella pneumoniae	214799	3	0	0	-	0	-	0	iuc1	1	iro1	41	rmp1;KpVP-1	26	-	-	-	-	-	-	-	-	-	-	-	-	-	-	-	-	-	SHV-1^
NK_H15_022__pl_2	NK_H15_022	plasmid	circularized	Human	Human Infection	2017	blood	Infection	SL86	R9.4.1 (SQK-LSK-109)	ligation	C1	1119	C1_S440A	95	ST86	Klebsiella pneumoniae	3456	0	0	0	-	0	-	0	-	0	-	0	-	0	-	-	-	-	-	-	-	-	-	-	-	-	-	-	-	-	-	SHV-1^
NK_H15_025__chr	NK_H15_025	chromosome	circularized	Human	Human Infection	2017	blood	Infection	SL641	R9.4.1 (SQK-LSK-109)	ligation	-	-	-	-	ST641	Klebsiella variicola subsp. variicola	5473021	0	0	0	-	0	-	0	-	0	-	0	-	0	-	-	-	-	-	-	-	-	-	-	-	-	-	-	-	-	-	LEN-16
NK_H15_025__pl_1	NK_H15_025	plasmid	circularized	Human	Human Infection	2017	blood	Infection	SL641	R9.4.1 (SQK-LSK-109)	ligation	C1	1119	C1_S93	1	ST641	Klebsiella variicola subsp. variicola	157168	3	0	6	-	0	-	0	iuc5	59	iro5	34	-	0	aadA5;strA;strB	-	-	-	-	-	catA1	-	sul2	tet(B);tetR	-	dfrA17	TEM-1D	-	-	-	-	LEN-16
NK_H15_025__pl_2	NK_H15_025	plasmid	circularized	Human	Human Infection	2017	blood	Infection	SL641	R9.4.1 (SQK-LSK-109)	ligation	C1	1119	C1_S432	13	ST641	Klebsiella variicola subsp. variicola	90042	0	0	0	-	0	-	0	-	0	-	0	-	0	-	-	-	-	-	-	-	-	-	-	-	-	-	-	-	-	-	LEN-16
NK_H15_025__pl_3	NK_H15_025	plasmid	circularized	Human	Human Infection	2017	blood	Infection	SL641	R9.4.1 (SQK-LSK-109)	ligation	C1	1119	C1_S431	13	ST641	Klebsiella variicola subsp. variicola	67518	0	0	0	-	0	-	0	-	0	-	0	-	0	-	-	-	-	-	-	-	-	-	-	-	-	-	-	-	-	-	LEN-16
NK_H15_025__pl_4	NK_H15_025	plasmid	circularized	Human	Human Infection	2017	blood	Infection	SL641	R9.4.1 (SQK-LSK-109)	ligation	C1	1119	C1_S438A	17	ST641	Klebsiella variicola subsp. variicola	5840	0	0	0	-	0	-	0	-	0	-	0	-	0	-	-	-	-	-	-	-	-	-	-	-	-	-	-	-	-	-	LEN-16
NK_H15_025__pl_5	NK_H15_025	plasmid	circularized	Human	Human Infection	2017	blood	Infection	SL641	R9.4.1 (SQK-LSK-109)	ligation	C1	1119	C1_S428	8	ST641	Klebsiella variicola subsp. variicola	3301	0	0	0	-	0	-	0	-	0	-	0	-	0	-	-	-	-	-	-	-	-	-	-	-	-	-	-	-	-	-	LEN-16
NK_H15_032__chr	NK_H15_032	chromosome	circularized	Human	Human Infection	2017	blood	Infection	SL133	R9.4.1 (SQK-LSK-109)	ligation	-	-	-	-	ST133	Klebsiella pneumoniae	5289382	2	0	0	ybt17;ICEKp10	267-1LV	clb3	19	-	0	-	0	-	0	-	-	-	-	-	-	-	-	-	-	-	-	-	-	-	-	-	SHV-75
NK_H15_032__pl_1	NK_H15_032	plasmid	circularized	Human	Human Infection	2017	blood	Infection	SL133	R9.4.1 (SQK-LSK-109)	ligation	C1	1119	C1_S199	1	ST133	Klebsiella pneumoniae	186138	0	0	0	-	0	-	0	-	0	-	0	-	0	-	-	-	-	-	-	-	-	-	-	-	-	-	-	-	-	-	SHV-75
NK_H15_032__pl_2	NK_H15_032	plasmid	circularized	Human	Human Infection	2017	blood	Infection	SL133	R9.4.1 (SQK-LSK-109)	ligation	C1	1119	C1_S417	6	ST133	Klebsiella pneumoniae	55955	0	0	0	-	0	-	0	-	0	-	0	-	0	-	-	-	-	-	-	-	-	-	-	-	-	-	-	-	-	-	SHV-75
NK_H15_032__pl_3	NK_H15_032	plasmid	circularized	Human	Human Infection	2017	blood	Infection	SL133	R9.4.1 (SQK-LSK-109)	ligation	C1	1119	C1_S436	34	ST133	Klebsiella pneumoniae	9294	0	0	0	-	0	-	0	-	0	-	0	-	0	-	-	-	-	-	-	-	-	-	-	-	-	-	-	-	-	-	SHV-75
NK_H15_042__chr	NK_H15_042	chromosome	circularized	Human	Human Infection	2017	blood	Infection	SL3370	R9.4.1 (SQK-LSK-109)	ligation	-	-	-	-	ST3370	Klebsiella pneumoniae	5318047	1	0	0	ybt24;ICEKp16	514	-	0	-	0	-	0	-	0	-	-	-	-	-	-	-	-	-	-	-	-	-	-	-	-	-	SHV-108^
NK_H15_042__pl_1	NK_H15_042	plasmid	circularized	Human	Human Infection	2017	blood	Infection	SL3370	R9.4.1 (SQK-LSK-109)	ligation	C1	1119	C1_S200	1	ST3370	Klebsiella pneumoniae	198393	0	0	0	-	0	-	0	-	0	-	0	-	0	-	-	-	-	-	-	-	-	-	-	-	-	-	-	-	-	-	SHV-108^
NK_H15_042__pl_2	NK_H15_042	plasmid	circularized	Human	Human Infection	2017	blood	Infection	SL3370	R9.4.1 (SQK-LSK-109)	ligation	C1	1119	C1_S414	4	ST3370	Klebsiella pneumoniae	112249	0	0	0	-	0	-	0	-	0	-	0	-	0	-	-	-	-	-	-	-	-	-	-	-	-	-	-	-	-	-	SHV-108^
NK_H15_047__chr	NK_H15_047	chromosome	circularized	Human	Human Infection	2017	blood	Infection	SL2004	R9.4.1 (SQK-LSK-109)	ligation	-	-	-	-	ST441	Klebsiella pneumoniae	5228927	0	0	0	-	0	-	0	-	0	-	0	-	0	-	-	-	-	-	-	-	-	-	-	-	-	-	-	-	-	-	SHV-168^
NK_H15_047__pl_1	NK_H15_047	plasmid	circularized	Human	Human Infection	2017	blood	Infection	SL2004	R9.4.1 (SQK-LSK-109)	ligation	C1	1119	C1_S103	1	ST441	Klebsiella pneumoniae	221270	1	0	0	ybt4;plasmid	515	-	0	-	0	-	0	-	0	-	-	-	-	-	-	-	-	-	-	-	-	-	-	-	-	-	SHV-168^
NK_H15_048__chr	NK_H15_048	chromosome	circularized	Human	Human Infection	2017	blood	Infection	SL107	R9.4.1 (SQK-LSK-109)	ligation	-	-	-	-	ST107	Klebsiella pneumoniae	5206010	0	0	0	-	0	-	0	-	0	-	0	-	0	-	-	-	-	-	-	-	-	-	-	-	-	-	-	-	-	-	SHV-1^
NK_H15_048__pl_1	NK_H15_048	plasmid	circularized	Human	Human Infection	2017	blood	Infection	SL107	R9.4.1 (SQK-LSK-109)	ligation	C1	1119	C1_S433	16	ST107	Klebsiella pneumoniae	226726	0	0	0	-	0	-	0	-	0	-	0	-	0	-	-	-	-	-	-	-	-	-	-	-	-	-	-	-	-	-	SHV-1^
NK_H15_048__pl_2	NK_H15_048	plasmid	circularized	Human	Human Infection	2017	blood	Infection	SL107	R9.4.1 (SQK-LSK-109)	ligation	C1	1119	C1_S435A	22	ST107	Klebsiella pneumoniae	4685	0	0	0	-	0	-	0	-	0	-	0	-	0	-	-	-	-	-	-	-	-	-	-	-	-	-	-	-	-	-	SHV-1^
NK_H15_056__chr	NK_H15_056	chromosome	circularized	Human	Human Infection	2018	blood	Infection	SL66	R10.4.1 (SQK-LSK-109)	ligation	-	-	-	-	ST66	Klebsiella pneumoniae	5449654	2	0	0	ybt12;ICEKp10	316	clb1	9	-	0	-	0	-	0	-	-	-	-	-	-	-	-	-	-	-	-	-	-	-	-	-	-
NK_H15_056__pl_1	NK_H15_056	plasmid	circularized	Human	Human Infection	2018	blood	Infection	SL66	R10.4.1 (SQK-LSK-109)	ligation	C1	1119	C1_S429	9	ST66	Klebsiella pneumoniae	160801	3	0	0	-	0	-	0	iuc2	6	iro2	22	rmp2;KpVP-2	2	-	-	-	-	-	-	-	-	-	-	-	-	-	-	-	-	-	-
NK_H15_056__pl_2	NK_H15_056	plasmid	circularized	Human	Human Infection	2018	blood	Infection	SL66	R10.4.1 (SQK-LSK-109)	ligation	C1	1119	C1_S429	9	ST66	Klebsiella pneumoniae	95087	0	0	0	-	0	-	0	-	0	-	0	-	0	-	-	-	-	-	-	-	-	-	-	-	-	-	-	-	-	-	-
NK_H15_056__pl_3	NK_H15_056	plasmid	circularized	Human	Human Infection	2018	blood	Infection	SL66	R10.4.1 (SQK-LSK-109)	ligation	C47	2	C47_S0	2	ST66	Klebsiella pneumoniae	3767	0	0	0	-	0	-	0	-	0	-	0	-	0	-	-	-	-	-	-	-	-	-	-	-	-	-	-	-	-	-	-
NK_H15_060__chr	NK_H15_060	chromosome	circularized	Human	Human Infection	2018	blood	Infection	SL10175	R9.4.1 (SQK-LSK-109)	ligation	-	-	-	-	ST5849	Klebsiella pneumoniae	5302709	0	0	0	-	0	-	0	-	0	-	0	-	0	-	-	-	-	-	-	-	-	-	-	-	-	-	-	-	-	-	SHV-229*
NK_H15_060__pl_1	NK_H15_060	plasmid	circularized	Human	Human Infection	2018	blood	Infection	SL10175	R9.4.1 (SQK-LSK-109)	ligation	C1	1119	C1_S440A	95	ST5849	Klebsiella pneumoniae	4652	0	0	0	-	0	-	0	-	0	-	0	-	0	-	-	-	-	-	-	-	-	-	-	-	-	-	-	-	-	-	SHV-229*
NK_H16_005__chr	NK_H16_005	chromosome	circularized	Human	Human Infection	2017	blood	Infection	SL107	R9.4.1 (SQK-LSK-109)	ligation	-	-	-	-	ST107	Klebsiella pneumoniae	5206014	0	0	0	-	0	-	0	-	0	-	0	-	0	-	-	-	-	-	-	-	-	-	-	-	-	-	-	-	-	-	SHV-1^
NK_H16_005__pl_1	NK_H16_005	plasmid	circularized	Human	Human Infection	2017	blood	Infection	SL107	R9.4.1 (SQK-LSK-109)	ligation	C1	1119	C1_S433	16	ST107	Klebsiella pneumoniae	225468	0	0	0	-	0	-	0	-	0	-	0	-	0	-	-	-	-	-	-	-	-	-	-	-	-	-	-	-	-	-	SHV-1^
NK_H16_005__pl_2	NK_H16_005	plasmid	circularized	Human	Human Infection	2017	blood	Infection	SL107	R9.4.1 (SQK-LSK-109)	ligation	C1	1119	C1_S435A	22	ST107	Klebsiella pneumoniae	4684	0	0	0	-	0	-	0	-	0	-	0	-	0	-	-	-	-	-	-	-	-	-	-	-	-	-	-	-	-	-	SHV-1^
NK_H16_012__chr	NK_H16_012	chromosome	circularized	Human	Human Infection	2017	blood	Infection	SL152	R9.4.1 (SQK-LSK-109)	ligation	-	-	-	-	ST152	Klebsiella pneumoniae	5208058	0	0	0	-	0	-	0	-	0	-	0	-	0	-	-	-	-	-	-	-	-	-	-	-	-	-	-	-	-	-	SHV-1^
NK_H16_012__pl_1	NK_H16_012	plasmid	circularized	Human	Human Infection	2017	blood	Infection	SL152	R9.4.1 (SQK-LSK-109)	ligation	C1	1119	C1_S427	10	ST152	Klebsiella pneumoniae	137965	0	0	0	-	0	-	0	-	0	-	0	-	0	-	-	-	-	-	-	-	-	-	-	-	-	-	-	-	-	-	SHV-1^
NK_H16_012__pl_2	NK_H16_012	plasmid	circularized	Human	Human Infection	2017	blood	Infection	SL152	R9.4.1 (SQK-LSK-109)	ligation	C1	1119	C1_S27	1	ST152	Klebsiella pneumoniae	110841	0	0	0	-	0	-	0	-	0	-	0	-	0	-	-	-	-	-	-	-	-	-	-	-	-	-	-	-	-	-	SHV-1^
NK_H16_016__chr	NK_H16_016	chromosome	circularized	Human	Human Infection	2018	blood	Infection	SL10215	R9.4.1 (SQK-LSK-109)	ligation	-	-	-	-	ST1426	Klebsiella pneumoniae	5396720	0	0	0	-	0	-	0	-	0	-	0	-	0	-	-	-	-	-	-	-	-	-	-	-	-	-	-	-	-	-	SHV-11^
NK_H16_016__pl_1	NK_H16_016	plasmid	circularized	Human	Human Infection	2018	blood	Infection	SL10215	R9.4.1 (SQK-LSK-109)	ligation	C1	1119	C1_S141	1	ST1426	Klebsiella pneumoniae	141763	0	0	0	-	0	-	0	-	0	-	0	-	0	-	-	-	-	-	-	-	-	-	-	-	-	-	-	-	-	-	SHV-11^
NK_H16_016__pl_2	NK_H16_016	plasmid	circularized	Human	Human Infection	2018	blood	Infection	SL10215	R9.4.1 (SQK-LSK-109)	ligation	C1	1119	C1_S439B	116	ST1426	Klebsiella pneumoniae	3479	0	0	0	-	0	-	0	-	0	-	0	-	0	-	-	-	-	-	-	-	-	-	-	-	-	-	-	-	-	-	SHV-11^
NK_H16_021__chr	NK_H16_021	chromosome	circularized	Human	Human Infection	2018	blood	Infection	SL380	R9.4.1 (SQK-LSK-109)	ligation	-	-	-	-	ST4264	Klebsiella pneumoniae	5260883	1	0	0	ybt9;ICEKp3	517	-	0	-	0	-	0	-	0	-	-	-	-	-	-	-	-	-	-	-	-	-	-	-	-	-	SHV-207
NK_H16_021__pl_1	NK_H16_021	plasmid	circularized	Human	Human Infection	2018	blood	Infection	SL380	R9.4.1 (SQK-LSK-109)	ligation	C1	1119	C1_S326	1	ST4264	Klebsiella pneumoniae	153295	3	0	0	-	0	-	0	iuc2	14	iro2	46	rmp2;KpVP-2	7	-	-	-	-	-	-	-	-	-	-	-	-	-	-	-	-	-	SHV-207
NK_H16_021__pl_2	NK_H16_021	plasmid	circularized	Human	Human Infection	2018	blood	Infection	SL380	R9.4.1 (SQK-LSK-109)	ligation	C1	1119	C1_S429	9	ST4264	Klebsiella pneumoniae	95200	0	0	0	-	0	-	0	-	0	-	0	-	0	-	-	-	-	-	-	-	-	-	-	-	-	-	-	-	-	-	SHV-207
NK_H16_023__chr	NK_H16_023	chromosome	circularized	Human	Human Infection	2017	blood	Infection	SL641	R9.4.1 (SQK-LSK-109)	ligation	-	-	-	-	ST641	Klebsiella variicola subsp. variicola	5531973	0	0	0	-	0	-	0	-	0	-	0	-	0	-	-	-	-	-	-	-	-	-	-	-	-	-	-	-	-	-	LEN-16
NK_H16_023__pl_1	NK_H16_023	plasmid	circularized	Human	Human Infection	2017	blood	Infection	SL641	R9.4.1 (SQK-LSK-109)	ligation	C1	1119	C1_S426	7	ST641	Klebsiella variicola subsp. variicola	127275	0	0	0	-	0	-	0	-	0	-	0	-	0	-	-	-	-	-	-	-	-	-	-	-	-	-	-	-	-	-	LEN-16
NK_H16_023__pl_2	NK_H16_023	plasmid	circularized	Human	Human Infection	2017	blood	Infection	SL641	R9.4.1 (SQK-LSK-109)	ligation	C1	1119	C1_S411	3	ST641	Klebsiella variicola subsp. variicola	115590	0	0	0	-	0	-	0	-	0	-	0	-	0	-	-	-	-	-	-	-	-	-	-	-	-	-	-	-	-	-	LEN-16
NK_H16_023__pl_3	NK_H16_023	plasmid	circularized	Human	Human Infection	2017	blood	Infection	SL641	R9.4.1 (SQK-LSK-109)	ligation	C1	1119	C1_S437A	61	ST641	Klebsiella variicola subsp. variicola	6044	0	0	0	-	0	-	0	-	0	-	0	-	0	-	-	-	-	-	-	-	-	-	-	-	-	-	-	-	-	-	LEN-16
NK_H16_023__pl_4	NK_H16_023	plasmid	circularized	Human	Human Infection	2017	blood	Infection	SL641	R9.4.1 (SQK-LSK-109)	ligation	C1	1119	C1_S438A	17	ST641	Klebsiella variicola subsp. variicola	5840	0	0	0	-	0	-	0	-	0	-	0	-	0	-	-	-	-	-	-	-	-	-	-	-	-	-	-	-	-	-	LEN-16
NK_H17_002__chr	NK_H17_002	chromosome	circularized	Human	Human Infection	2018	blood	Infection	SL919	R9.4.1 (SQK-LSK-109)	ligation	-	-	-	-	ST919	Klebsiella variicola subsp. variicola	5253206	0	0	0	-	0	-	0	-	0	-	0	-	0	-	-	-	-	-	-	-	-	-	-	-	-	-	-	-	-	-	LEN-32^
NK_H17_002__pl_1	NK_H17_002	plasmid	circularized	Human	Human Infection	2018	blood	Infection	SL919	R9.4.1 (SQK-LSK-109)	ligation	C1	1119	C1_S201	1	ST919	Klebsiella variicola subsp. variicola	160857	0	0	2	-	0	-	0	-	0	-	0	-	0	-	-	-	-	-	-	-	-	sul1	-	-	dfrA15	-	-	-	-	-	LEN-32^
NK_H17_002__pl_2	NK_H17_002	plasmid	circularized	Human	Human Infection	2018	blood	Infection	SL919	R9.4.1 (SQK-LSK-109)	ligation	C1	1119	C1_S440-22	1	ST919	Klebsiella variicola subsp. variicola	156774	0	0	0	-	0	-	0	-	0	-	0	-	0	-	-	-	-	-	-	-	-	-	-	-	-	-	-	-	-	-	LEN-32^
NK_H17_002__pl_3	NK_H17_002	plasmid	circularized	Human	Human Infection	2018	blood	Infection	SL919	R9.4.1 (SQK-LSK-109)	ligation	C1	1119	C1_S440-23	1	ST919	Klebsiella variicola subsp. variicola	81349	0	0	0	-	0	-	0	-	0	-	0	-	0	-	-	-	-	-	-	-	-	-	-	-	-	-	-	-	-	-	LEN-32^
NK_H17_002__pl_4	NK_H17_002	plasmid	circularized	Human	Human Infection	2018	blood	Infection	SL919	R9.4.1 (SQK-LSK-109)	ligation	C79	1	C79_S0	1	ST919	Klebsiella variicola subsp. variicola	35643	0	0	0	-	0	-	0	-	0	-	0	-	0	-	-	-	-	-	-	-	-	-	-	-	-	-	-	-	-	-	LEN-32^
NK_H17_002__pl_5	NK_H17_002	plasmid	circularized	Human	Human Infection	2018	blood	Infection	SL919	R9.4.1 (SQK-LSK-109)	ligation	C80	1	C80_S0	1	ST919	Klebsiella variicola subsp. variicola	10767	0	0	0	-	0	-	0	-	0	-	0	-	0	-	-	-	-	-	-	-	-	-	-	-	-	-	-	-	-	-	LEN-32^
NK_H17_002__pl_6	NK_H17_002	plasmid	circularized	Human	Human Infection	2018	blood	Infection	SL919	R9.4.1 (SQK-LSK-109)	ligation	C1	1119	C1_S439B	116	ST919	Klebsiella variicola subsp. variicola	3619	0	0	0	-	0	-	0	-	0	-	0	-	0	-	-	-	-	-	-	-	-	-	-	-	-	-	-	-	-	-	LEN-32^
NK_H17_002__pl_7	NK_H17_002	plasmid	circularized	Human	Human Infection	2018	blood	Infection	SL919	R9.4.1 (SQK-LSK-109)	ligation	C1	1119	C1_S440A	95	ST919	Klebsiella variicola subsp. variicola	3294	0	0	0	-	0	-	0	-	0	-	0	-	0	-	-	-	-	-	-	-	-	-	-	-	-	-	-	-	-	-	LEN-32^
NK_H17_017__chr	NK_H17_017	chromosome	circularized	Human	Human Infection	2017	blood	Infection	SL11298	R9.4.1 (SQK-LSK-109)	ligation	-	-	-	-	ST497	Klebsiella pneumoniae	5208097	0	0	0	-	0	-	0	-	0	-	0	-	0	-	-	-	-	-	-	-	-	-	-	-	-	-	-	-	-	-	SHV-1
NK_H17_017__pl_1	NK_H17_017	plasmid	circularized	Human	Human Infection	2017	blood	Infection	SL11298	R9.4.1 (SQK-LSK-109)	ligation	C1	1119	C1_S116	1	ST497	Klebsiella pneumoniae	47683	0	0	2	-	0	-	0	-	0	-	0	-	0	-	-	-	qnrS1	-	-	-	-	-	-	-	-	TEM-1D	-	-	-	-	SHV-1
NK_H17_017__pl_2	NK_H17_017	plasmid	circularized	Human	Human Infection	2017	blood	Infection	SL11298	R9.4.1 (SQK-LSK-109)	ligation	C37	6	C37_S0	6	ST497	Klebsiella pneumoniae	5633	0	0	0	-	0	-	0	-	0	-	0	-	0	-	-	-	-	-	-	-	-	-	-	-	-	-	-	-	-	-	SHV-1
NK_H17_017__pl_3	NK_H17_017	plasmid	circularized	Human	Human Infection	2017	blood	Infection	SL11298	R9.4.1 (SQK-LSK-109)	ligation	C1	1119	C1_S437A	61	ST497	Klebsiella pneumoniae	4774	0	0	0	-	0	-	0	-	0	-	0	-	0	-	-	-	-	-	-	-	-	-	-	-	-	-	-	-	-	-	SHV-1
NK_H17_017__pl_4	NK_H17_017	plasmid	circularized	Human	Human Infection	2017	blood	Infection	SL11298	R9.4.1 (SQK-LSK-109)	ligation	C12	7	C12_S0	7	ST497	Klebsiella pneumoniae	2667	0	0	0	-	0	-	0	-	0	-	0	-	0	-	-	-	-	-	-	-	-	-	-	-	-	-	-	-	-	-	SHV-1
NK_H17_018__chr	NK_H17_018	chromosome	circularized	Human	Human Infection	2017	blood	Infection	SL1626	R9.4.1 (SQK-LSK-109)	ligation	-	-	-	-	ST485	Klebsiella pneumoniae	5190210	0	0	1	-	0	-	0	-	0	-	0	-	0	-	-	-	-	-	-	-	-	-	-	-	-	-	SHV-52	-	-	-	-
NK_H17_018__pl_1	NK_H17_018	plasmid	circularized	Human	Human Infection	2017	blood	Infection	SL1626	R9.4.1 (SQK-LSK-109)	ligation	C1	1119	C1_S438J	2	ST485	Klebsiella pneumoniae	107183	0	0	2	-	0	-	0	-	0	-	0	-	0	-	-	-	-	-	-	-	-	-	tet(A)	-	-	TEM-1D	-	-	-	-	-
NK_H17_023__chr	NK_H17_023	chromosome	circularized	Human	Human Infection	2017	blood	Infection	SL1307	R9.4.1 (SQK-LSK-109)	ligation	-	-	-	-	ST1307	Klebsiella pneumoniae	5328756	0	0	0	-	0	-	0	-	0	-	0	-	0	-	-	-	-	-	-	-	-	-	-	-	-	-	-	-	-	-	SHV-11^
NK_H17_023__pl_1	NK_H17_023	plasmid	circularized	Human	Human Infection	2017	blood	Infection	SL1307	R9.4.1 (SQK-LSK-109)	ligation	C1	1119	C1_S355	1	ST1307	Klebsiella pneumoniae	258937	1	0	0	ybt4;plasmid	519	-	0	-	0	-	0	-	0	-	-	-	-	-	-	-	-	-	-	-	-	-	-	-	-	-	SHV-11^
NK_H17_023__pl_2	NK_H17_023	plasmid	circularized	Human	Human Infection	2017	blood	Infection	SL1307	R9.4.1 (SQK-LSK-109)	ligation	C1	1119	C1_S28	1	ST1307	Klebsiella pneumoniae	111140	0	0	0	-	0	-	0	-	0	-	0	-	0	-	-	-	-	-	-	-	-	-	-	-	-	-	-	-	-	-	SHV-11^
NK_H17_034__chr	NK_H17_034	chromosome	circularized	Human	Human Infection	2017	blood	Infection	SL359	R9.4.1 (SQK-LSK-109)	ligation	-	-	-	-	ST359	Klebsiella pneumoniae	5222696	0	0	0	-	0	-	0	-	0	-	0	-	0	-	-	-	-	-	-	-	-	-	-	-	-	-	-	-	-	-	SHV-1^
NK_H17_034__pl_1	NK_H17_034	plasmid	circularized	Human	Human Infection	2017	blood	Infection	SL359	R9.4.1 (SQK-LSK-109)	ligation	C1	1119	C1_S437-3	1	ST359	Klebsiella pneumoniae	237541	0	0	0	-	0	-	0	-	0	-	0	-	0	-	-	-	-	-	-	-	-	-	-	-	-	-	-	-	-	-	SHV-1^
NK_H17_034__pl_2	NK_H17_034	plasmid	circularized	Human	Human Infection	2017	blood	Infection	SL359	R9.4.1 (SQK-LSK-109)	ligation	C1	1119	C1_S307	1	ST359	Klebsiella pneumoniae	100622	0	0	0	-	0	-	0	-	0	-	0	-	0	-	-	-	-	-	-	-	-	-	-	-	-	-	-	-	-	-	SHV-1^
NK_H17_034__pl_3	NK_H17_034	plasmid	circularized	Human	Human Infection	2017	blood	Infection	SL359	R9.4.1 (SQK-LSK-109)	ligation	C81	1	C81_S0	1	ST359	Klebsiella pneumoniae	84366	0	0	0	-	0	-	0	-	0	-	0	-	0	-	-	-	-	-	-	-	-	-	-	-	-	-	-	-	-	-	SHV-1^
NK_H17_034__pl_4	NK_H17_034	plasmid	circularized	Human	Human Infection	2017	blood	Infection	SL359	R9.4.1 (SQK-LSK-109)	ligation	C1	1119	C1_S431	13	ST359	Klebsiella pneumoniae	66061	0	0	0	-	0	-	0	-	0	-	0	-	0	-	-	-	-	-	-	-	-	-	-	-	-	-	-	-	-	-	SHV-1^
NK_H17_034__pl_5	NK_H17_034	plasmid	circularized	Human	Human Infection	2017	blood	Infection	SL359	R9.4.1 (SQK-LSK-109)	ligation	C1	1119	C1_S439B	116	ST359	Klebsiella pneumoniae	6967	0	0	0	-	0	-	0	-	0	-	0	-	0	-	-	-	-	-	-	-	-	-	-	-	-	-	-	-	-	-	SHV-1^
NK_H17_034__pl_6	NK_H17_034	plasmid	circularized	Human	Human Infection	2017	blood	Infection	SL359	R9.4.1 (SQK-LSK-109)	ligation	C1	1119	C1_S440A	95	ST359	Klebsiella pneumoniae	3336	0	0	0	-	0	-	0	-	0	-	0	-	0	-	-	-	-	-	-	-	-	-	-	-	-	-	-	-	-	-	SHV-1^
NK_H17_042__chr	NK_H17_042	chromosome	circularized	Human	Human Infection	2017	blood	Infection	SL247	R10.4.1 (SQK-LSK-109)	ligation	-	-	-	-	ST247	Klebsiella pneumoniae	5439825	0	0	0	-	0	-	0	-	0	-	0	-	0	-	-	-	-	-	-	-	-	-	-	-	-	-	-	-	-	-	SHV-1^;SHV-1^;SHV-1^
NK_H17_042__pl_1	NK_H17_042	plasmid	circularized	Human	Human Infection	2017	blood	Infection	SL247	R10.4.1 (SQK-LSK-109)	ligation	C1	1119	C1_S438-18	1	ST247	Klebsiella pneumoniae	142442	0	0	0	-	0	-	0	-	0	-	0	-	0	-	-	-	-	-	-	-	-	-	-	-	-	-	-	-	-	-	SHV-1^;SHV-1^;SHV-1^
NK_H17_042__pl_2	NK_H17_042	plasmid	circularized	Human	Human Infection	2017	blood	Infection	SL247	R10.4.1 (SQK-LSK-109)	ligation	C1	1119	C1_S437A	61	ST247	Klebsiella pneumoniae	4760	0	0	0	-	0	-	0	-	0	-	0	-	0	-	-	-	-	-	-	-	-	-	-	-	-	-	-	-	-	-	SHV-1^;SHV-1^;SHV-1^
NK_H17_042__pl_3	NK_H17_042	plasmid	circularized	Human	Human Infection	2017	blood	Infection	SL247	R10.4.1 (SQK-LSK-109)	ligation	C1	1119	C1_S437A	61	ST247	Klebsiella pneumoniae	4495	0	0	0	-	0	-	0	-	0	-	0	-	0	-	-	-	-	-	-	-	-	-	-	-	-	-	-	-	-	-	SHV-1^;SHV-1^;SHV-1^
NK_H18_003__chr	NK_H18_003	chromosome	circularized	Human	Human Infection	2017	blood	Infection	SL10127	R9.4.1 (SQK-LSK-109)	ligation	-	-	-	-	ST1086	Klebsiella pneumoniae	5395861	1	0	0	ybt14;ICEKp5	523	-	0	-	0	-	0	-	0	-	-	-	-	-	-	-	-	-	-	-	-	-	-	-	-	-	SHV-116*
NK_H18_003__pl_1	NK_H18_003	plasmid	circularized	Human	Human Infection	2017	blood	Infection	SL10127	R9.4.1 (SQK-LSK-109)	ligation	C1	1119	C1_S438-19	1	ST1086	Klebsiella pneumoniae	192978	0	0	3	-	0	-	0	-	0	-	0	-	0	aadA2	-	-	-	-	-	-	-	sul1	-	-	dfrA12	-	-	-	-	-	SHV-116*
NK_H18_005__chr	NK_H18_005	chromosome	circularized	Human	Human Infection	2017	blood	Infection	SL297	R9.4.1 (SQK-LSK-109)	ligation	-	-	-	-	ST4397	Klebsiella pneumoniae	5476930	0	0	0	-	0	-	0	-	0	-	0	-	0	-	-	-	-	-	-	-	-	-	-	-	-	-	-	-	-	-	SHV-133
NK_H18_019__chr	NK_H18_019	chromosome	circularized	Human	Human Infection	2017	blood	Infection	SL3639	R9.4.1 (SQK-LSK-109)	ligation	-	-	-	-	ST2931	Klebsiella pneumoniae	5252654	0	0	0	-	0	-	0	-	0	-	0	-	0	-	-	-	-	-	-	-	-	-	-	-	-	-	-	-	-	-	SHV-80
NK_H18_019__pl_1	NK_H18_019	plasmid	circularized	Human	Human Infection	2017	blood	Infection	SL3639	R9.4.1 (SQK-LSK-109)	ligation	C1	1119	C1_S438-20	1	ST2931	Klebsiella pneumoniae	174265	0	0	0	-	0	-	0	-	0	-	0	-	0	-	-	-	-	-	-	-	-	-	-	-	-	-	-	-	-	-	SHV-80
NK_H18_019__pl_2	NK_H18_019	plasmid	circularized	Human	Human Infection	2017	blood	Infection	SL3639	R9.4.1 (SQK-LSK-109)	ligation	C1	1119	C1_S299	1	ST2931	Klebsiella pneumoniae	62938	0	0	0	-	0	-	0	-	0	-	0	-	0	-	-	-	-	-	-	-	-	-	-	-	-	-	-	-	-	-	SHV-80
NK_H18_026__chr	NK_H18_026	chromosome	circularized	Human	Human Infection	2017	blood	Infection	SL391	R10.4.1 (SQK-RBK114-24)	rapid	-	-	-	-	ST391	Klebsiella pneumoniae	5327146	1	0	0	ybt14;ICEKp5	526	-	0	-	0	-	0	-	0	-	-	-	-	-	-	-	-	-	-	-	-	-	-	-	-	-	SHV-11^
NK_H18_026__pl_1	NK_H18_026	plasmid	circularized	Human	Human Infection	2017	blood	Infection	SL391	R10.4.1 (SQK-RBK114-24)	rapid	C1	1119	C1_S438C	5	ST391	Klebsiella pneumoniae	219508	0	0	5	-	0	-	0	-	0	-	0	-	0	strA;strB	-	-	-	-	mphA	-	-	sul2	-	-	dfrA14	TEM-1D	-	-	-	-	SHV-11^
NK_H18_026__pl_2	NK_H18_026	plasmid	circularized	Human	Human Infection	2017	blood	Infection	SL391	R10.4.1 (SQK-RBK114-24)	rapid	C82	1	C82_S0	1	ST391	Klebsiella pneumoniae	6915	0	0	0	-	0	-	0	-	0	-	0	-	0	-	-	-	-	-	-	-	-	-	-	-	-	-	-	-	-	-	SHV-11^
NK_H18_026__pl_3	NK_H18_026	plasmid	circularized	Human	Human Infection	2017	blood	Infection	SL391	R10.4.1 (SQK-RBK114-24)	rapid	C2	26	C2_S1	26	ST391	Klebsiella pneumoniae	5656	0	0	0	-	0	-	0	-	0	-	0	-	0	-	-	-	-	-	-	-	-	-	-	-	-	-	-	-	-	-	SHV-11^
NK_H18_026__pl_4	NK_H18_026	plasmid	circularized	Human	Human Infection	2017	blood	Infection	SL391	R10.4.1 (SQK-RBK114-24)	rapid	C1	1119	C1_S434	28	ST391	Klebsiella pneumoniae	5627	0	0	0	-	0	-	0	-	0	-	0	-	0	-	-	-	-	-	-	-	-	-	-	-	-	-	-	-	-	-	SHV-11^
NK_H18_026__pl_5	NK_H18_026	plasmid	circularized	Human	Human Infection	2017	blood	Infection	SL391	R10.4.1 (SQK-RBK114-24)	rapid	C1	1119	C1_S434	28	ST391	Klebsiella pneumoniae	5480	0	0	0	-	0	-	0	-	0	-	0	-	0	-	-	-	-	-	-	-	-	-	-	-	-	-	-	-	-	-	SHV-11^
NK_H18_026__pl_6	NK_H18_026	plasmid	circularized	Human	Human Infection	2017	blood	Infection	SL391	R10.4.1 (SQK-RBK114-24)	rapid	C4	27	C4_S0	27	ST391	Klebsiella pneumoniae	1822	0	0	0	-	0	-	0	-	0	-	0	-	0	-	-	-	-	-	-	-	-	-	-	-	-	-	-	-	-	-	SHV-11^
NK_H18_038__chr	NK_H18_038	chromosome	circularized	Human	Human Infection	2017	blood	Infection	SL280	R9.4.1 (SQK-LSK-109)	ligation	-	-	-	-	ST280	Klebsiella pneumoniae	5298170	0	0	0	-	0	-	0	-	0	-	0	-	0	-	-	-	-	-	-	-	-	-	-	-	-	-	-	-	-	-	SHV-27
NK_H18_038__pl_1	NK_H18_038	plasmid	circularized	Human	Human Infection	2017	blood	Infection	SL280	R9.4.1 (SQK-LSK-109)	ligation	C1	1119	C1_S251	1	ST280	Klebsiella pneumoniae	127803	0	0	0	-	0	-	0	-	0	-	0	-	0	-	-	-	-	-	-	-	-	-	-	-	-	-	-	-	-	-	SHV-27
NK_H18_038__pl_2	NK_H18_038	plasmid	circularized	Human	Human Infection	2017	blood	Infection	SL280	R9.4.1 (SQK-LSK-109)	ligation	C1	1119	C1_S29	1	ST280	Klebsiella pneumoniae	99468	0	0	0	-	0	-	0	-	0	-	0	-	0	-	-	-	-	-	-	-	-	-	-	-	-	-	-	-	-	-	SHV-27
NK_H18_050__chr	NK_H18_050	chromosome	circularized	Human	Human Infection	2018	blood	Infection	SL200	R9.4.1 (SQK-LSK-109)	ligation	-	-	-	-	ST966	Klebsiella pneumoniae	5269300	1	0	0	ybt0;ICEKp?	527	-	0	-	0	-	0	-	0	-	-	-	-	-	-	-	-	-	-	-	-	-	-	-	-	-	SHV-41
NK_H18_054__chr	NK_H18_054	chromosome	circularized	Human	Human Infection	2018	blood	Infection	SL11135	R9.4.1 (SQK-LSK-109)	ligation	-	-	-	-	ST4260	Klebsiella pneumoniae	5396450	0	0	0	-	0	-	0	-	0	-	0	-	0	-	-	-	-	-	-	-	-	-	-	-	-	-	-	-	-	-	SHV-27
NK_H18_072__chr	NK_H18_072	chromosome	circularized	Human	Human Infection	2018	blood	Infection	SL611	R9.4.1 (SQK-LSK-109)	ligation	-	-	-	-	ST2510	Klebsiella pneumoniae	5456338	0	0	1	-	0	-	0	-	0	-	0	-	0	-	-	-	-	-	-	-	-	-	tet(A)	-	-	-	-	-	-	-	SHV-27
NK_H18_073__chr	NK_H18_073	chromosome	circularized	Human	Human Infection	2018	blood	Infection	SL25	R9.4.1 (SQK-LSK-109)	ligation	-	-	-	-	ST25	Klebsiella pneumoniae	5348414	1	0	0	ybt6;ICEKp5	63	-	0	-	0	-	0	-	0	-	-	-	-	-	-	-	-	-	-	-	-	-	-	-	-	-	SHV-11^
NK_H18_073__pl_1	NK_H18_073	plasmid	circularized	Human	Human Infection	2018	blood	Infection	SL25	R9.4.1 (SQK-LSK-109)	ligation	C1	1119	C1_S438D	4	ST25	Klebsiella pneumoniae	182100	0	0	5	-	0	-	0	-	0	-	0	-	0	strA;strB	-	-	-	-	-	-	-	sul2	tet(D)	-	dfrA14	TEM-1D	-	-	-	-	SHV-11^
NK_H18_073__pl_2	NK_H18_073	plasmid	circularized	Human	Human Infection	2018	blood	Infection	SL25	R9.4.1 (SQK-LSK-109)	ligation	C1	1119	C1_S436	34	ST25	Klebsiella pneumoniae	9294	0	0	0	-	0	-	0	-	0	-	0	-	0	-	-	-	-	-	-	-	-	-	-	-	-	-	-	-	-	-	SHV-11^
NK_H18_074__chr	NK_H18_074	chromosome	circularized	Human	Human Infection	2018	blood	Infection	SL3682	R10.4.1 (SQK-RBK114-24)	rapid	-	-	-	-	ST1203	Klebsiella pneumoniae	5210118	1	0	0	ybt10;ICEKp4	524	-	0	-	0	-	0	-	0	-	-	-	-	-	-	-	-	-	-	-	-	-	-	-	-	-	SHV-65
NK_H18_074__pl_1	NK_H18_074	plasmid	circularized	Human	Human Infection	2018	blood	Infection	SL3682	R10.4.1 (SQK-RBK114-24)	rapid	C1	1119	C1_S438-21	1	ST1203	Klebsiella pneumoniae	247191	0	1	8	-	0	-	0	-	0	-	0	-	0	aac(3)-IIa;aac(6')-Ib-cr;strA;strB	-	-	qnrB1	-	-	CatB4	-	sul2	tet(A)	-	dfrA14	OXA-1	-	CTX-M-15	-	-	SHV-65
NK_H19_011__chr	NK_H19_011	chromosome	circularized	Human	Human Infection	2017	blood	Infection	SL66	R9.4.1 (SQK-LSK-109)	ligation	-	-	-	-	ST66	Klebsiella pneumoniae	5412704	2	0	0	ybt12;ICEKp10	316	clb1	9	-	0	-	0	-	0	-	-	-	-	-	-	-	-	-	-	-	-	-	-	-	-	-	-
NK_H19_011__pl_1	NK_H19_011	plasmid	circularized	Human	Human Infection	2017	blood	Infection	SL66	R9.4.1 (SQK-LSK-109)	ligation	C1	1119	C1_S429	9	ST66	Klebsiella pneumoniae	255600	3	0	0	-	0	-	0	iuc2	6	iro2	22	rmp2;KpVP-2	2	-	-	-	-	-	-	-	-	-	-	-	-	-	-	-	-	-	-
NK_H19_011__pl_2	NK_H19_011	plasmid	circularized	Human	Human Infection	2017	blood	Infection	SL66	R9.4.1 (SQK-LSK-109)	ligation	C47	2	C47_S0	2	ST66	Klebsiella pneumoniae	3767	0	0	0	-	0	-	0	-	0	-	0	-	0	-	-	-	-	-	-	-	-	-	-	-	-	-	-	-	-	-	-
NK_H19_015__chr	NK_H19_015	chromosome	circularized	Human	Human Infection	2017	blood	Infection	SL997	R9.4.1 (SQK-LSK-109)	ligation	-	-	-	-	ST997	Klebsiella pneumoniae	5181710	0	0	0	-	0	-	0	-	0	-	0	-	0	-	-	-	-	-	-	-	-	-	-	-	-	-	-	-	-	-	SHV-1^
NK_H19_015__pl_1	NK_H19_015	plasmid	circularized	Human	Human Infection	2017	blood	Infection	SL997	R9.4.1 (SQK-LSK-109)	ligation	C1	1119	C1_S437-4	1	ST997	Klebsiella pneumoniae	165341	0	0	0	-	0	-	0	-	0	-	0	-	0	-	-	-	-	-	-	-	-	-	-	-	-	-	-	-	-	-	SHV-1^
NK_H19_015__pl_2	NK_H19_015	plasmid	circularized	Human	Human Infection	2017	blood	Infection	SL997	R9.4.1 (SQK-LSK-109)	ligation	C1	1119	C1_S30	1	ST997	Klebsiella pneumoniae	112545	0	0	0	-	0	-	0	-	0	-	0	-	0	-	-	-	-	-	-	-	-	-	-	-	-	-	-	-	-	-	SHV-1^
NK_H19_015__pl_3	NK_H19_015	plasmid	circularized	Human	Human Infection	2017	blood	Infection	SL997	R9.4.1 (SQK-LSK-109)	ligation	C1	1119	C1_S440A	95	ST997	Klebsiella pneumoniae	5925	0	0	0	-	0	-	0	-	0	-	0	-	0	-	-	-	-	-	-	-	-	-	-	-	-	-	-	-	-	-	SHV-1^
NK_H19_015__pl_4	NK_H19_015	plasmid	circularized	Human	Human Infection	2017	blood	Infection	SL997	R9.4.1 (SQK-LSK-109)	ligation	C1	1119	C1_S439B	116	ST997	Klebsiella pneumoniae	3619	0	0	0	-	0	-	0	-	0	-	0	-	0	-	-	-	-	-	-	-	-	-	-	-	-	-	-	-	-	-	SHV-1^
NK_H2_007__chr	NK_H2_007	chromosome	circularized	Human	Human Infection	2017	blood	Infection	SL314	R9.4.1 (SQK-LSK-109)	ligation	-	-	-	-	ST4267	Klebsiella pneumoniae	5248055	0	0	0	-	0	-	0	-	0	-	0	-	0	-	-	-	-	-	-	-	-	-	-	-	-	-	-	-	-	-	SHV-1
NK_H2_007__pl_1	NK_H2_007	plasmid	circularized	Human	Human Infection	2017	blood	Infection	SL314	R9.4.1 (SQK-LSK-109)	ligation	C1	1119	C1_S361	1	ST4267	Klebsiella pneumoniae	212446	0	0	0	-	0	-	0	-	0	-	0	-	0	-	-	-	-	-	-	-	-	-	-	-	-	-	-	-	-	-	SHV-1
NK_H2_007__pl_2	NK_H2_007	plasmid	circularized	Human	Human Infection	2017	blood	Infection	SL314	R9.4.1 (SQK-LSK-109)	ligation	C1	1119	C1_S31	1	ST4267	Klebsiella pneumoniae	110383	0	0	0	-	0	-	0	-	0	-	0	-	0	-	-	-	-	-	-	-	-	-	-	-	-	-	-	-	-	-	SHV-1
NK_H2_019__chr	NK_H2_019	chromosome	circularized	Human	Human Infection	2017	blood	Infection	SL1562	R9.4.1 (SQK-LSK-109)	ligation	-	-	-	-	ST454	Klebsiella variicola subsp. variicola	5495823	1	0	0	ybt0;ICEKp?	533	-	0	-	0	-	0	-	0	-	-	-	-	-	-	-	-	-	-	-	-	-	-	-	-	-	LEN-2^
NK_H2_019__pl_1	NK_H2_019	plasmid	circularized	Human	Human Infection	2017	blood	Infection	SL1562	R9.4.1 (SQK-LSK-109)	ligation	C1	1119	C1_S202	1	ST454	Klebsiella variicola subsp. variicola	159050	0	0	0	-	0	-	0	-	0	-	0	-	0	-	-	-	-	-	-	-	-	-	-	-	-	-	-	-	-	-	LEN-2^
NK_H2_020__chr	NK_H2_020	chromosome	circularized	Human	Human Infection	2018	blood	Infection	SL45	R10.4.1 (SQK-RBK114-24)	rapid	-	-	-	-	ST45	Klebsiella pneumoniae	5310192	1	0	0	ybt10;ICEKp4	78	-	0	-	0	-	0	-	0	-	-	-	-	-	-	-	-	-	-	-	-	-	-	-	-	-	SHV-1
NK_H2_020__pl_1	NK_H2_020	plasmid	circularized	Human	Human Infection	2018	blood	Infection	SL45	R10.4.1 (SQK-RBK114-24)	rapid	C1	1119	C1_S142	1	ST45	Klebsiella pneumoniae	257786	0	1	7	-	0	-	0	-	0	-	0	-	0	aac(6')-Ib-cr;strA;strB	-	-	qnrB1	-	-	CatB4	-	sul2	-	-	dfrA14	OXA-1;TEM-1D	-	CTX-M-15	-	-	SHV-1
NK_H2_021__chr	NK_H2_021	chromosome	circularized	Human	Human Infection	2018	blood	Infection	SL10371	R9.4.1 (SQK-LSK-109)	ligation	-	-	-	-	ST382	Klebsiella pneumoniae	5324501	2	0	0	ybt12;ICEKp10	534	clb1	76	-	0	-	0	-	0	-	-	-	-	-	-	-	-	-	-	-	-	-	-	-	-	-	SHV-11^
NK_H2_021__pl_1	NK_H2_021	plasmid	circularized	Human	Human Infection	2018	blood	Infection	SL10371	R9.4.1 (SQK-LSK-109)	ligation	C1	1119	C1_S203	1	ST382	Klebsiella pneumoniae	126394	0	0	0	-	0	-	0	-	0	-	0	-	0	-	-	-	-	-	-	-	-	-	-	-	-	-	-	-	-	-	SHV-11^
NK_H2_021__pl_2	NK_H2_021	plasmid	circularized	Human	Human Infection	2018	blood	Infection	SL10371	R9.4.1 (SQK-LSK-109)	ligation	C1	1119	C1_S334	1	ST382	Klebsiella pneumoniae	116290	3	0	0	-	0	-	0	iuc2A	10	iro2(truncated)	48	rmp2A;KpVP-2/iuc2Ahybrid	6-1LV	-	-	-	-	-	-	-	-	-	-	-	-	-	-	-	-	-	SHV-11^
NK_H20_007__chr	NK_H20_007	chromosome	circularized	Human	Human Infection	2017	blood	Infection	SL1629	R9.4.1 (SQK-LSK-109)	ligation	-	-	-	-	ST1629	Klebsiella pneumoniae	5221407	0	0	0	-	0	-	0	-	0	-	0	-	0	-	-	-	-	-	-	-	-	-	-	-	-	-	-	-	-	-	SHV-11^
NK_H20_007__pl_1	NK_H20_007	plasmid	circularized	Human	Human Infection	2017	blood	Infection	SL1629	R9.4.1 (SQK-LSK-109)	ligation	C1	1119	C1_S439B	116	ST1629	Klebsiella pneumoniae	4353	0	0	0	-	0	-	0	-	0	-	0	-	0	-	-	-	-	-	-	-	-	-	-	-	-	-	-	-	-	-	SHV-11^
NK_H20_010__chr	NK_H20_010	chromosome	circularized	Human	Human Infection	2017	blood	Infection	SL3614	R9.4.1 (SQK-LSK-109)	ligation	-	-	-	-	ST4107	Klebsiella pneumoniae	5312882	0	0	0	-	0	-	0	-	0	-	0	-	0	-	-	-	-	-	-	-	-	-	-	-	-	-	-	-	-	-	SHV-11^
NK_H20_010__pl_1	NK_H20_010	plasmid	circularized	Human	Human Infection	2017	blood	Infection	SL3614	R9.4.1 (SQK-LSK-109)	ligation	C1	1119	C1_S430	12	ST4107	Klebsiella pneumoniae	153650	3	0	0	-	0	-	0	iuc3	25	-	0	-	0	-	-	-	-	-	-	-	-	-	-	-	-	-	-	-	-	-	SHV-11^
NK_H20_015__chr	NK_H20_015	chromosome	circularized	Human	Human Infection	2018	blood	Infection	SL252	R9.4.1 (SQK-LSK-109)	ligation	-	-	-	-	ST252	Klebsiella pneumoniae	5520400	0	0	0	-	0	-	0	-	0	-	0	-	0	-	-	-	-	-	-	-	-	-	-	-	-	-	-	-	-	-	SHV-1^
NK_H20_015__pl_1	NK_H20_015	plasmid	circularized	Human	Human Infection	2018	blood	Infection	SL252	R9.4.1 (SQK-LSK-109)	ligation	C1	1119	C1_S69	1	ST252	Klebsiella pneumoniae	226104	0	0	0	-	0	-	0	-	0	-	0	-	0	-	-	-	-	-	-	-	-	-	-	-	-	-	-	-	-	-	SHV-1^
NK_H21_005__chr	NK_H21_005	chromosome	circularized	Human	Human Infection	2017	blood	Infection	SL11101	R9.4.1 (SQK-LSK-109)	ligation	-	-	-	-	ST4244	Klebsiella pneumoniae	5272962	0	0	0	-	0	-	0	-	0	-	0	-	0	-	-	-	-	-	-	-	-	-	-	-	-	-	-	-	-	-	SHV-40
NK_H21_005__pl_1	NK_H21_005	plasmid	circularized	Human	Human Infection	2017	blood	Infection	SL11101	R9.4.1 (SQK-LSK-109)	ligation	C1	1119	C1_S440-24	1	ST4244	Klebsiella pneumoniae	202958	0	0	0	-	0	-	0	-	0	-	0	-	0	-	-	-	-	-	-	-	-	-	-	-	-	-	-	-	-	-	SHV-40
NK_H21_005__pl_2	NK_H21_005	plasmid	circularized	Human	Human Infection	2017	blood	Infection	SL11101	R9.4.1 (SQK-LSK-109)	ligation	C1	1119	C1_S438A	17	ST4244	Klebsiella pneumoniae	5840	0	0	0	-	0	-	0	-	0	-	0	-	0	-	-	-	-	-	-	-	-	-	-	-	-	-	-	-	-	-	SHV-40
NK_H21_005__pl_3	NK_H21_005	plasmid	circularized	Human	Human Infection	2017	blood	Infection	SL11101	R9.4.1 (SQK-LSK-109)	ligation	C21	11	C21_S0	11	ST4244	Klebsiella pneumoniae	5462	0	0	0	-	0	-	0	-	0	-	0	-	0	-	-	-	-	-	-	-	-	-	-	-	-	-	-	-	-	-	SHV-40
NK_H21_010__chr	NK_H21_010	chromosome	circularized	Human	Human Infection	2017	blood	Infection	SL35	R9.4.1 (SQK-LSK-109)	ligation	-	-	-	-	ST35	Klebsiella pneumoniae	5233376	0	0	0	-	0	-	0	-	0	-	0	-	0	-	-	-	-	-	-	-	-	-	-	-	-	-	-	-	-	-	SHV-33
NK_H21_010__pl_1	NK_H21_010	plasmid	circularized	Human	Human Infection	2017	blood	Infection	SL35	R9.4.1 (SQK-LSK-109)	ligation	C1	1119	C1_S430	12	ST35	Klebsiella pneumoniae	177474	3	0	0	-	0	-	0	iuc3	81	-	0	-	0	-	-	-	-	-	-	-	-	-	-	-	-	-	-	-	-	-	SHV-33
NK_H21_011__chr	NK_H21_011	chromosome	circularized	Human	Human Infection	2017	blood	Infection	SL6	R10.4.1 (SQK-RBK114-24)	rapid	-	-	-	-	ST299	Klebsiella pneumoniae	5227401	0	0	0	-	0	-	0	-	0	-	0	-	0	-	-	-	-	-	-	-	-	-	-	-	-	-	-	-	-	-	SHV-1
NK_H21_011__pl_1	NK_H21_011	plasmid	circularized	Human	Human Infection	2017	blood	Infection	SL6	R10.4.1 (SQK-RBK114-24)	rapid	C19	16	C19_S3	1	ST299	Klebsiella pneumoniae	111563	0	0	0	-	0	-	0	-	0	-	0	-	0	-	-	-	-	-	-	-	-	-	-	-	-	-	-	-	-	-	SHV-1
NK_H21_011__pl_2	NK_H21_011	plasmid	circularized	Human	Human Infection	2017	blood	Infection	SL6	R10.4.1 (SQK-RBK114-24)	rapid	C1	1119	C1_S440-25	1	ST299	Klebsiella pneumoniae	84563	0	0	1	-	0	-	0	-	0	-	0	-	0	strA;strB	-	-	-	-	-	-	-	-	-	-	-	-	-	-	-	-	SHV-1
NK_H21_011__pl_3	NK_H21_011	plasmid	circularized	Human	Human Infection	2017	blood	Infection	SL6	R10.4.1 (SQK-RBK114-24)	rapid	C48	2	C48_S0	2	ST299	Klebsiella pneumoniae	4183	0	0	0	-	0	-	0	-	0	-	0	-	0	-	-	-	-	-	-	-	-	-	-	-	-	-	-	-	-	-	SHV-1
NK_H21_014__chr	NK_H21_014	chromosome	circularized	Human	Human Infection	2017	blood	Infection	SL359	R9.4.1 (SQK-LSK-109)	ligation	-	-	-	-	ST359	Klebsiella pneumoniae	5015531	0	0	0	-	0	-	0	-	0	-	0	-	0	-	-	-	-	-	-	-	-	-	-	-	-	-	-	-	-	-	SHV-1^
NK_H21_014__pl_1	NK_H21_014	plasmid	circularized	Human	Human Infection	2017	blood	Infection	SL359	R9.4.1 (SQK-LSK-109)	ligation	C1	1119	C1_S204	1	ST359	Klebsiella pneumoniae	225075	0	0	0	-	0	-	0	-	0	-	0	-	0	-	-	-	-	-	-	-	-	-	-	-	-	-	-	-	-	-	SHV-1^
NK_H21_014__pl_2	NK_H21_014	plasmid	circularized	Human	Human Infection	2017	blood	Infection	SL359	R9.4.1 (SQK-LSK-109)	ligation	C1	1119	C1_S440-26	1	ST359	Klebsiella pneumoniae	59195	0	0	0	-	0	-	0	-	0	-	0	-	0	-	-	-	-	-	-	-	-	-	-	-	-	-	-	-	-	-	SHV-1^
NK_H21_014__pl_3	NK_H21_014	plasmid	circularized	Human	Human Infection	2017	blood	Infection	SL359	R9.4.1 (SQK-LSK-109)	ligation	C1	1119	C1_S439B	116	ST359	Klebsiella pneumoniae	9433	0	0	0	-	0	-	0	-	0	-	0	-	0	-	-	-	-	-	-	-	-	-	-	-	-	-	-	-	-	-	SHV-1^
NK_H21_014__pl_4	NK_H21_014	plasmid	circularized	Human	Human Infection	2017	blood	Infection	SL359	R9.4.1 (SQK-LSK-109)	ligation	C1	1119	C1_S440A	95	ST359	Klebsiella pneumoniae	7218	0	0	0	-	0	-	0	-	0	-	0	-	0	-	-	-	-	-	-	-	-	-	-	-	-	-	-	-	-	-	SHV-1^
NK_H21_015__chr	NK_H21_015	chromosome	circularized	Human	Human Infection	2017	blood	Infection	SL107	R9.4.1 (SQK-LSK-109)	ligation	-	-	-	-	ST107	Klebsiella pneumoniae	5213040	0	0	0	-	0	-	0	-	0	-	0	-	0	-	-	-	-	-	-	-	-	-	-	-	-	-	-	-	-	-	SHV-1^
NK_H21_015__pl_1	NK_H21_015	plasmid	circularized	Human	Human Infection	2017	blood	Infection	SL107	R9.4.1 (SQK-LSK-109)	ligation	C1	1119	C1_S433	16	ST107	Klebsiella pneumoniae	208066	0	0	0	-	0	-	0	-	0	-	0	-	0	-	-	-	-	-	-	-	-	-	-	-	-	-	-	-	-	-	SHV-1^
NK_H21_015__pl_2	NK_H21_015	plasmid	circularized	Human	Human Infection	2017	blood	Infection	SL107	R9.4.1 (SQK-LSK-109)	ligation	C1	1119	C1_S435A	22	ST107	Klebsiella pneumoniae	4684	0	0	0	-	0	-	0	-	0	-	0	-	0	-	-	-	-	-	-	-	-	-	-	-	-	-	-	-	-	-	SHV-1^
NK_H21_023__chr	NK_H21_023	chromosome	circularized	Human	Human Infection	2017	blood	Infection	SL25	R9.4.1 (SQK-LSK-109)	ligation	-	-	-	-	ST25	Klebsiella pneumoniae	5399662	1	0	0	ybt6;ICEKp5	539	-	0	-	0	-	0	-	0	-	-	-	-	-	-	-	-	-	-	-	-	-	-	-	-	-	SHV-11^
NK_H21_023__pl_1	NK_H21_023	plasmid	circularized	Human	Human Infection	2017	blood	Infection	SL25	R9.4.1 (SQK-LSK-109)	ligation	C1	1119	C1_S440-27	1	ST25	Klebsiella pneumoniae	221703	0	1	8	-	0	-	0	-	0	-	0	-	0	aac(6')-Ib-cr;strA;strB	-	-	qnrB1	-	-	CatB4	-	sul2	tet(A);tet(D)	-	dfrA14;dfrA14	OXA-1;TEM-1D	-	CTX-M-15	-	-	SHV-11^
NK_H21_023__pl_2	NK_H21_023	plasmid	circularized	Human	Human Infection	2017	blood	Infection	SL25	R9.4.1 (SQK-LSK-109)	ligation	C1	1119	C1_S439B	116	ST25	Klebsiella pneumoniae	4990	0	0	0	-	0	-	0	-	0	-	0	-	0	-	-	-	-	-	-	-	-	-	-	-	-	-	-	-	-	-	SHV-11^
NK_H21_023__pl_3	NK_H21_023	plasmid	circularized	Human	Human Infection	2017	blood	Infection	SL25	R9.4.1 (SQK-LSK-109)	ligation	C1	1119	C1_S440A	95	ST25	Klebsiella pneumoniae	3354	0	0	0	-	0	-	0	-	0	-	0	-	0	-	-	-	-	-	-	-	-	-	-	-	-	-	-	-	-	-	SHV-11^
NK_H21_029__chr	NK_H21_029	chromosome	circularized	Human	Human Infection	2017	blood	Infection	SL873	R9.4.1 (SQK-LSK-109)	ligation	-	-	-	-	ST873	Klebsiella pneumoniae	5422700	0	0	0	-	0	-	0	-	0	-	0	-	0	-	-	-	-	-	-	-	-	-	-	-	-	-	-	-	-	-	SHV-27^
NK_H21_029__pl_1	NK_H21_029	plasmid	circularized	Human	Human Infection	2017	blood	Infection	SL873	R9.4.1 (SQK-LSK-109)	ligation	C1	1119	C1_S356	1	ST873	Klebsiella pneumoniae	219493	1	0	0	ybt4;plasmid	65	-	0	-	0	-	0	-	0	-	-	-	-	-	-	-	-	-	-	-	-	-	-	-	-	-	SHV-27^
NK_H21_029__pl_2	NK_H21_029	plasmid	circularized	Human	Human Infection	2017	blood	Infection	SL873	R9.4.1 (SQK-LSK-109)	ligation	C1	1119	C1_S70	1	ST873	Klebsiella pneumoniae	109044	0	0	0	-	0	-	0	-	0	-	0	-	0	-	-	-	-	-	-	-	-	-	-	-	-	-	-	-	-	-	SHV-27^
NK_H21_036__chr	NK_H21_036	chromosome	circularized	Human	Human Infection	2017	blood	Infection	SL107	R9.4.1 (SQK-LSK-109)	ligation	-	-	-	-	ST107	Klebsiella pneumoniae	5206015	0	0	0	-	0	-	0	-	0	-	0	-	0	-	-	-	-	-	-	-	-	-	-	-	-	-	-	-	-	-	SHV-1^
NK_H21_036__pl_1	NK_H21_036	plasmid	circularized	Human	Human Infection	2017	blood	Infection	SL107	R9.4.1 (SQK-LSK-109)	ligation	C1	1119	C1_S433	16	ST107	Klebsiella pneumoniae	225468	0	0	0	-	0	-	0	-	0	-	0	-	0	-	-	-	-	-	-	-	-	-	-	-	-	-	-	-	-	-	SHV-1^
NK_H21_036__pl_2	NK_H21_036	plasmid	circularized	Human	Human Infection	2017	blood	Infection	SL107	R9.4.1 (SQK-LSK-109)	ligation	C1	1119	C1_S438E	3	ST107	Klebsiella pneumoniae	87102	0	0	0	-	0	-	0	-	0	-	0	-	0	-	-	-	-	-	-	-	-	-	-	-	-	-	-	-	-	-	SHV-1^
NK_H21_036__pl_3	NK_H21_036	plasmid	circularized	Human	Human Infection	2017	blood	Infection	SL107	R9.4.1 (SQK-LSK-109)	ligation	C1	1119	C1_S435A	22	ST107	Klebsiella pneumoniae	4684	0	0	0	-	0	-	0	-	0	-	0	-	0	-	-	-	-	-	-	-	-	-	-	-	-	-	-	-	-	-	SHV-1^
NK_H21_037__chr	NK_H21_037	chromosome	circularized	Human	Human Infection	2017	blood	Infection	SL307	R9.4.1 (SQK-LSK-109)	ligation	-	-	-	-	ST4335	Klebsiella pneumoniae	5261427	0	0	1	-	0	-	0	-	0	-	0	-	0	-	-	-	-	-	-	-	-	-	-	-	-	-	-	-	-	-	SHV-28^
NK_H21_037__pl_1	NK_H21_037	plasmid	circularized	Human	Human Infection	2017	blood	Infection	SL307	R9.4.1 (SQK-LSK-109)	ligation	C1	1119	C1_S424	9	ST4335	Klebsiella pneumoniae	241257	0	1	7	-	0	-	0	-	0	-	0	-	0	aac(3)-IIa;aac(6')-Ib-cr;strA;strB	-	-	qnrB1	-	-	CatB4	-	sul2	-	-	dfrA14	OXA-1;TEM-1D	-	CTX-M-15	-	-	SHV-28^
NK_H21_049__chr	NK_H21_049	chromosome	circularized	Human	Human Infection	2018	blood	Infection	SL367	R9.4.1 (SQK-LSK-109)	ligation	-	-	-	-	ST4212	Klebsiella quasipneumoniae subsp. similipneumoniae	5155240	0	0	0	-	0	-	0	-	0	-	0	-	0	-	-	-	-	-	-	-	-	-	-	-	-	-	-	-	-	-	OKP-B-9*
NK_H21_049__pl_1	NK_H21_049	plasmid	circularized	Human	Human Infection	2018	blood	Infection	SL367	R9.4.1 (SQK-LSK-109)	ligation	C32	2	C32_S1	1	ST4212	Klebsiella quasipneumoniae subsp. similipneumoniae	59847	0	0	0	-	0	-	0	-	0	-	0	-	0	-	-	-	-	-	-	-	-	-	-	-	-	-	-	-	-	-	OKP-B-9*
NK_H21_049__pl_2	NK_H21_049	plasmid	circularized	Human	Human Infection	2018	blood	Infection	SL367	R9.4.1 (SQK-LSK-109)	ligation	C1	1119	C1_S440A	95	ST4212	Klebsiella quasipneumoniae subsp. similipneumoniae	3684	0	0	0	-	0	-	0	-	0	-	0	-	0	-	-	-	-	-	-	-	-	-	-	-	-	-	-	-	-	-	OKP-B-9*
NK_H21_050__chr	NK_H21_050	chromosome	circularized	Human	Human Infection	2018	blood	Infection	SL10052	R10.4.1 (SQK-RBK114-24)	rapid	-	-	-	-	ST318	Klebsiella variicola subsp. variicola	5729161	0	0	0	-	0	-	0	-	0	-	0	-	0	-	-	-	-	-	-	-	-	-	-	-	-	-	-	-	-	-	LEN-9
NK_H21_050__pl_1	NK_H21_050	plasmid	circularized	Human	Human Infection	2018	blood	Infection	SL10052	R10.4.1 (SQK-RBK114-24)	rapid	C1	1119	C1_S440-28	1	ST318	Klebsiella variicola subsp. variicola	228496	0	0	0	-	0	-	0	-	0	-	0	-	0	-	-	-	-	-	-	-	-	-	-	-	-	-	-	-	-	-	LEN-9
NK_H21_050__pl_2	NK_H21_050	plasmid	circularized	Human	Human Infection	2018	blood	Infection	SL10052	R10.4.1 (SQK-RBK114-24)	rapid	C83	1	C83_S0	1	ST318	Klebsiella variicola subsp. variicola	54394	0	0	0	-	0	-	0	-	0	-	0	-	0	-	-	-	-	-	-	-	-	-	-	-	-	-	-	-	-	-	LEN-9
NK_H21_050__pl_3	NK_H21_050	plasmid	circularized	Human	Human Infection	2018	blood	Infection	SL10052	R10.4.1 (SQK-RBK114-24)	rapid	C1	1119	C1_S439B	116	ST318	Klebsiella variicola subsp. variicola	8032	0	0	0	-	0	-	0	-	0	-	0	-	0	-	-	-	-	-	-	-	-	-	-	-	-	-	-	-	-	-	LEN-9
NK_H21_050__pl_4	NK_H21_050	plasmid	circularized	Human	Human Infection	2018	blood	Infection	SL10052	R10.4.1 (SQK-RBK114-24)	rapid	C1	1119	C1_S439B	116	ST318	Klebsiella variicola subsp. variicola	5238	0	0	0	-	0	-	0	-	0	-	0	-	0	-	-	-	-	-	-	-	-	-	-	-	-	-	-	-	-	-	LEN-9
NK_H21_050__pl_5	NK_H21_050	plasmid	circularized	Human	Human Infection	2018	blood	Infection	SL10052	R10.4.1 (SQK-RBK114-24)	rapid	C1	1119	C1_S440A	95	ST318	Klebsiella variicola subsp. variicola	3682	0	0	0	-	0	-	0	-	0	-	0	-	0	-	-	-	-	-	-	-	-	-	-	-	-	-	-	-	-	-	LEN-9
NK_H21_050__pl_6	NK_H21_050	plasmid	circularized	Human	Human Infection	2018	blood	Infection	SL10052	R10.4.1 (SQK-RBK114-24)	rapid	C1	1119	C1_S439B	116	ST318	Klebsiella variicola subsp. variicola	3271	0	0	0	-	0	-	0	-	0	-	0	-	0	-	-	-	-	-	-	-	-	-	-	-	-	-	-	-	-	-	LEN-9
NK_H21_056A__chr	NK_H21_056A	chromosome	circularized	Human	Human Infection	2018	blood	Infection	SL3201	R9.4.1 (SQK-LSK-109)	ligation	-	-	-	-	ST4179	Klebsiella variicola subsp. variicola	5459286	0	0	0	-	0	-	0	-	0	-	0	-	0	-	-	-	-	-	-	-	-	-	-	-	-	-	-	-	-	-	LEN-17^
NK_H21_056A__pl_1	NK_H21_056A	plasmid	circularized	Human	Human Infection	2018	blood	Infection	SL3201	R9.4.1 (SQK-LSK-109)	ligation	C1	1119	C1_S357	1	ST4179	Klebsiella variicola subsp. variicola	200131	1	0	0	ybt4;plasmid	540	-	0	-	0	-	0	-	0	-	-	-	-	-	-	-	-	-	-	-	-	-	-	-	-	-	LEN-17^
NK_H21_056A__pl_2	NK_H21_056A	plasmid	circularized	Human	Human Infection	2018	blood	Infection	SL3201	R9.4.1 (SQK-LSK-109)	ligation	C1	1119	C1_S421	6	ST4179	Klebsiella variicola subsp. variicola	26090	0	0	0	-	0	-	0	-	0	-	0	-	0	-	-	-	-	-	-	-	-	-	-	-	-	-	-	-	-	-	LEN-17^
NK_H21_067__chr	NK_H21_067	chromosome	circularized	Human	Human Infection	2018	blood	Infection	SL11075	R9.4.1 (SQK-LSK-109)	ligation	-	-	-	-	ST4183	Klebsiella variicola subsp. variicola	5528004	0	0	0	-	0	-	0	-	0	-	0	-	0	-	-	-	-	-	-	-	-	-	-	-	-	-	-	-	-	-	LEN-16^
NK_H21_067__pl_1	NK_H21_067	plasmid	circularized	Human	Human Infection	2018	blood	Infection	SL11075	R9.4.1 (SQK-LSK-109)	ligation	C1	1119	C1_S438-22	1	ST4183	Klebsiella variicola subsp. variicola	184108	0	0	0	-	0	-	0	-	0	-	0	-	0	-	-	-	-	-	-	-	-	-	-	-	-	-	-	-	-	-	LEN-16^
NK_H21_067__pl_2	NK_H21_067	plasmid	circularized	Human	Human Infection	2018	blood	Infection	SL11075	R9.4.1 (SQK-LSK-109)	ligation	C1	1119	C1_S426	7	ST4183	Klebsiella variicola subsp. variicola	55491	0	0	0	-	0	-	0	-	0	-	0	-	0	-	-	-	-	-	-	-	-	-	-	-	-	-	-	-	-	-	LEN-16^
NK_H21_076__chr	NK_H21_076	chromosome	circularized	Human	Human Infection	2018	blood	Infection	SL301	R9.4.1 (SQK-LSK-109)	ligation	-	-	-	-	ST2113	Klebsiella pneumoniae	5358689	0	0	0	-	0	-	0	-	0	-	0	-	0	-	-	-	-	-	-	-	-	-	-	-	-	-	-	-	-	-	SHV-11^
NK_H21_076__pl_1	NK_H21_076	plasmid	circularized	Human	Human Infection	2018	blood	Infection	SL301	R9.4.1 (SQK-LSK-109)	ligation	C1	1119	C1_S71	1	ST2113	Klebsiella pneumoniae	107480	0	0	0	-	0	-	0	-	0	-	0	-	0	-	-	-	-	-	-	-	-	-	-	-	-	-	-	-	-	-	SHV-11^
NK_H21_078__chr	NK_H21_078	chromosome	circularized	Human	Human Infection	2018	blood	Infection	SL17	R9.4.1 (SQK-LSK-109)	ligation	-	-	-	-	ST20	Klebsiella pneumoniae	5222537	0	0	0	-	0	-	0	-	0	-	0	-	0	-	-	-	-	-	-	-	-	-	-	-	-	-	-	-	-	-	SHV-187
NK_H21_078__pl_1	NK_H21_078	plasmid	circularized	Human	Human Infection	2018	blood	Infection	SL17	R9.4.1 (SQK-LSK-109)	ligation	C1	1119	C1_S72	1	ST20	Klebsiella pneumoniae	260323	0	0	0	-	0	-	0	-	0	-	0	-	0	-	-	-	-	-	-	-	-	-	-	-	-	-	-	-	-	-	SHV-187
NK_H21_078__pl_2	NK_H21_078	plasmid	circularized	Human	Human Infection	2018	blood	Infection	SL17	R9.4.1 (SQK-LSK-109)	ligation	C84	1	C84_S0	1	ST20	Klebsiella pneumoniae	45085	0	0	0	-	0	-	0	-	0	-	0	-	0	-	-	-	-	-	-	-	-	-	-	-	-	-	-	-	-	-	SHV-187
NK_H21_078__pl_3	NK_H21_078	plasmid	circularized	Human	Human Infection	2018	blood	Infection	SL17	R9.4.1 (SQK-LSK-109)	ligation	C1	1119	C1_S438A	17	ST20	Klebsiella pneumoniae	5840	0	0	0	-	0	-	0	-	0	-	0	-	0	-	-	-	-	-	-	-	-	-	-	-	-	-	-	-	-	-	SHV-187
NK_H21_078__pl_4	NK_H21_078	plasmid	circularized	Human	Human Infection	2018	blood	Infection	SL17	R9.4.1 (SQK-LSK-109)	ligation	C1	1119	C1_S440A	95	ST20	Klebsiella pneumoniae	4163	0	0	0	-	0	-	0	-	0	-	0	-	0	-	-	-	-	-	-	-	-	-	-	-	-	-	-	-	-	-	SHV-187
NK_H21_080__chr	NK_H21_080	chromosome	circularized	Human	Human Infection	2018	blood	Infection	SL10826	R9.4.1 (SQK-LSK-109)	ligation	-	-	-	-	ST4146	Klebsiella variicola subsp. variicola	5465121	0	0	0	-	0	-	0	-	0	-	0	-	0	-	-	-	-	-	-	-	-	-	-	-	-	-	-	-	-	-	LEN-13*
NK_H22_009__chr	NK_H22_009	chromosome	circularized	Human	Human Infection	2016	blood	Infection	SL11093	R9.4.1 (SQK-LSK-109)	ligation	-	-	-	-	ST4315	Klebsiella variicola subsp. variicola	5485357	1	0	0	ybt0;ICEKp21	544	-	0	-	0	-	0	-	0	-	-	-	-	-	-	-	-	-	-	-	-	-	-	-	-	-	LEN-11
NK_H22_013__chr	NK_H22_013	chromosome	circularized	Human	Human Infection	2017	blood	Infection	SL17	R9.4.1 (SQK-LSK-109)	ligation	-	-	-	-	ST20	Klebsiella pneumoniae	5284269	0	0	0	-	0	-	0	-	0	-	0	-	0	-	-	-	-	-	-	-	-	-	-	-	-	-	-	-	-	-	SHV-187
NK_H22_013__pl_1	NK_H22_013	plasmid	circularized	Human	Human Infection	2017	blood	Infection	SL17	R9.4.1 (SQK-LSK-109)	ligation	C1	1119	C1_S94	1	ST20	Klebsiella pneumoniae	130320	3	0	0	-	0	-	0	iuc5	66	iro5	38	-	0	-	-	-	-	-	-	-	-	-	-	-	-	-	-	-	-	-	SHV-187
NK_H22_013__pl_2	NK_H22_013	plasmid	circularized	Human	Human Infection	2017	blood	Infection	SL17	R9.4.1 (SQK-LSK-109)	ligation	C1	1119	C1_S440D	2	ST20	Klebsiella pneumoniae	93739	0	0	0	-	0	-	0	-	0	-	0	-	0	-	-	-	-	-	-	-	-	-	-	-	-	-	-	-	-	-	SHV-187
NK_H22_013__pl_3	NK_H22_013	plasmid	circularized	Human	Human Infection	2017	blood	Infection	SL17	R9.4.1 (SQK-LSK-109)	ligation	C1	1119	C1_S439B	116	ST20	Klebsiella pneumoniae	4118	0	0	0	-	0	-	0	-	0	-	0	-	0	-	-	-	-	-	-	-	-	-	-	-	-	-	-	-	-	-	SHV-187
NK_H22_015__chr	NK_H22_015	chromosome	circularized	Human	Human Infection	2017	blood	Infection	SL11306	R9.4.1 (SQK-LSK-109)	ligation	-	-	-	-	ST128	Klebsiella pneumoniae	5184886	0	0	0	-	0	-	0	-	0	-	0	-	0	-	-	-	-	-	-	-	-	-	-	-	-	-	-	-	-	-	SHV-1
NK_H22_015__pl_1	NK_H22_015	plasmid	circularized	Human	Human Infection	2017	blood	Infection	SL11306	R9.4.1 (SQK-LSK-109)	ligation	C1	1119	C1_S205	1	ST128	Klebsiella pneumoniae	165349	1	0	0	ybt4;plasmid	380	-	0	-	0	-	0	-	0	-	-	-	-	-	-	-	-	-	-	-	-	-	-	-	-	-	SHV-1
NK_H22_018__chr	NK_H22_018	chromosome	circularized	Human	Human Infection	2017	blood	Infection	SL10012	R9.4.1 (SQK-LSK-109)	ligation	-	-	-	-	ST197	Klebsiella variicola subsp. variicola	5601393	0	0	0	-	0	-	0	-	0	-	0	-	0	-	-	-	-	-	-	-	-	-	-	-	-	-	-	-	-	-	LEN-10*
NK_H22_018__pl_1	NK_H22_018	plasmid	circularized	Human	Human Infection	2017	blood	Infection	SL10012	R9.4.1 (SQK-LSK-109)	ligation	C1	1119	C1_S206	1	ST197	Klebsiella variicola subsp. variicola	148600	0	0	0	-	0	-	0	-	0	-	0	-	0	-	-	-	-	-	-	-	-	-	-	-	-	-	-	-	-	-	LEN-10*
NK_H22_018__pl_2	NK_H22_018	plasmid	circularized	Human	Human Infection	2017	blood	Infection	SL10012	R9.4.1 (SQK-LSK-109)	ligation	C1	1119	C1_S437A	61	ST197	Klebsiella variicola subsp. variicola	4052	0	0	0	-	0	-	0	-	0	-	0	-	0	-	-	-	-	-	-	-	-	-	-	-	-	-	-	-	-	-	LEN-10*
NK_H22_027__chr	NK_H22_027	chromosome	circularized	Human	Human Infection	2017	blood	Infection	SL17	R10.4.1 (SQK-RBK114-24)	rapid	-	-	-	-	ST3247	Klebsiella pneumoniae	5279862	0	0	0	-	0	-	0	-	0	-	0	-	0	-	-	-	-	-	-	-	-	-	-	-	-	-	-	-	-	-	SHV-1
NK_H22_027__pl_1	NK_H22_027	plasmid	circularized	Human	Human Infection	2017	blood	Infection	SL17	R10.4.1 (SQK-RBK114-24)	rapid	C1	1119	C1_S207	1	ST3247	Klebsiella pneumoniae	273657	0	1	7	-	0	-	0	-	0	-	0	-	0	aac(3)-IId;aac(6')-Ib-cr;aadA16;strA;strB	-	-	-	-	-	-	arr-3	sul1;sul2	tet(D)	-	dfrA27	TEM-1D	-	SHV-2	-	-	SHV-1
[truncated: 505 more rows]
[truncated: 50 more columns]

## Sheet: Table S2
Sequence data							Pling v2.0.0				Kleborate v2.4.0
[truncated: 10,072 more rows]
[truncated: 55 more columns]
